# Supplementary material for: Simultaneous measurement of nascent transcriptome and translatome using 4-thiouridine metabolic RNA labeling and translating ribosome affinity purification
Source: Nucleic Acids Res. 2023 Jun 28;51(14):e76. doi: 10.1093/nar/gkad545 (PMC10415123; doi:10.1093/nar/gkad545)
Supplement: gkad545_Supplemental_Files [file gkad545_supplemental_files.zip]

Archive with 3 entries (3 files):
- Supplemental_Information_revised.pdf
- Supplementary_Table_S1.xlsx
- Supplementary_Table_S2.xlsx
