# Supplementary material for: Simultaneous measurement of nascent transcriptome and translatome using 4-thiouridine metabolic RNA labeling and translating ribosome affinity purification
Source: Nucleic Acids Res. 2023 Jun 28;51(14):e76. doi: 10.1093/nar/gkad545 (PMC10415123; doi:10.1093/nar/gkad545)
Supplement: gkad545_Supplemental_Files [file gkad545_supplemental_files.zip › Supplementary_Table_S1.xlsx]

## Sheet: RNA-seq (Total reads)
rownames(readCount)	DMSO.Total.1	DMSO.Total.2	DMSO.Total.3	TPG.Total.1	TPG.Total.2	TPG.Total.3	p.value	q.value	ranking	log2FC	lfcSE	baseMean	stat	zero	log2_baseMean	deg
SAMD11|ENSG00000187634.13|chr1	1626	1174	1282	1792	1673	1543	0.0174888	0.0815658	2340	0.209249	0.0880579	1497.09	2.37627	0	10.5479	ns
NOC2L|ENSG00000188976.11|chr1	1354	1074	1091	1177	1088	1051	0.0509099	0.172862	3298	-0.17267	0.0884474	1131.41	-1.95224	0	10.1439	ns
KLHL17|ENSG00000187961.15|chr1	94	45	77	125	117	144	0.0116458	0.0605868	2088	0.763609	0.302695	98.7748	2.5227	0	6.62607	ns
HES4|ENSG00000188290.11|chr1	1143	941	801	1255	1126	1169	0.0393109	0.144875	3016	0.214774	0.104213	1060.99	2.06092	0	10.0512	ns
ISG15|ENSG00000187608.10|chr1	62	32	37	55	36	44	0.938518	0.974955	13811	-0.0324362	0.420526	43.7373	-0.0771324	0	5.45079	ns
AGRN|ENSG00000188157.15|chr1	208	167	180	76	40	52	3.57753e-11	2.39717e-09	158	-1.8149	0.27413	121.51	-6.6206	0	6.92493	down
C1orf159|ENSG00000131591.18|chr1	86	45	70	107	88	48	0.617659	0.801269	10354	0.180473	0.361545	72.635	0.499171	0	6.18259	ns
SDF4|ENSG00000078808.20|chr1	2853	2265	2337	2484	2354	2278	0.0221921	0.0960988	2535	-0.153793	0.0672447	2412.16	-2.28706	0	11.2361	ns
B3GALT6|ENSG00000176022.7|chr1	1407	1050	1105	1349	1253	1217	0.866365	0.944902	13120	0.0152792	0.0907974	1218.81	0.168278	0	10.2513	ns
UBE2J2|ENSG00000160087.21|chr1	1595	1423	1343	2067	1782	1855	0.000151043	0.00206068	781	0.29814	0.0786785	1659.99	3.78935	0	10.697	ns
SCNN1D|ENSG00000162572.21|chr1	31	30	18	28	59	16	0.611862	0.79707	10298	0.283965	0.559628	29.8245	0.507417	0	4.89843	ns
ACAP3|ENSG00000131584.19|chr1	91	57	41	101	127	80	0.0629458	0.198631	3560	0.625292	0.336256	81.1088	1.85957	0	6.34179	ns
PUSL1|ENSG00000169972.12|chr1	341	391	330	461	465	376	0.191758	0.414882	5481	0.195663	0.149888	390.71	1.3054	0	8.60995	ns
INTS11|ENSG00000127054.22|chr1	214	167	168	232	164	170	0.828762	0.924661	12687	-0.0452882	0.209387	184.05	-0.216289	0	7.52395	ns
CPTP|ENSG00000224051.7|chr1	207	191	113	185	167	161	0.735902	0.869336	11741	-0.0799304	0.236981	169.191	-0.337286	0	7.40251	ns
DVL1|ENSG00000107404.21|chr1	606	482	512	611	659	636	0.157961	0.369577	5016	0.167068	0.118323	579.085	1.41196	0	9.17763	ns
AURKAIP1|ENSG00000175756.14|chr1	2255	2158	1962	2313	1979	1972	0.116628	0.303919	4418	-0.11739	0.0748144	2094.31	-1.56909	0	11.0323	ns
CCNL2|ENSG00000221978.13|chr1	826	668	656	912	881	873	0.0273372	0.111679	2700	0.224375	0.10168	794.423	2.20667	0	9.63376	ns
MRPL20|ENSG00000242485.6|chr1	4912	4003	3966	3909	3784	3657	3.25414e-06	8.22234e-05	419	-0.269053	0.0578101	4017.04	-4.65409	0	11.9719	ns
VWA1|ENSG00000179403.12|chr1	56	42	21	22	47	51	0.919648	0.967612	13640	-0.0499825	0.495477	39.5695	-0.100878	0	5.30632	ns
ATAD3B|ENSG00000160072.20|chr1	213	177	216	195	320	206	0.464968	0.693716	8614	0.159251	0.217945	219.214	0.730692	0	7.77619	ns
ATAD3A|ENSG00000197785.14|chr1	767	747	606	887	918	712	0.187674	0.410433	5414	0.154161	0.117011	765.036	1.31749	0	9.57938	ns
SSU72|ENSG00000160075.12|chr1	961	816	845	861	909	785	0.184644	0.4067	5369	-0.127079	0.095794	857.305	-1.32659	0	9.74367	ns
FNDC10|ENSG00000228594.4|chr1	70	146	73	63	57	50	0.0164791	0.0779904	2302	-0.876542	0.365511	77.292	-2.39813	0	6.27225	ns
MIB2|ENSG00000197530.13|chr1	101	97	92	82	121	78	0.62761	0.808334	10511	-0.139028	0.2866	94.6249	-0.485094	0	6.56415	ns
SLC35E2B|ENSG00000189339.12|chr1	389	300	345	246	246	309	0.00978801	0.0530597	1996	-0.449118	0.173859	305.526	-2.58323	0	8.25515	ns
NADK|ENSG00000008130.15|chr1	321	283	223	308	372	306	0.329557	0.572275	7136	0.167287	0.171575	299.14	0.975006	0	8.22467	ns
TMEM52|ENSG00000178821.13|chr1	19	12	13	9	6	7	0.171206	1	5189	-1.08174	0.790549	10.9804	-1.36834	0	3.45686	ns
GABRD|ENSG00000187730.9|chr1	13	7	17	19	3	24	0.77072	1	12034	0.240405	0.824906	13.7934	0.291434	0	3.78591	ns
PRKCZ|ENSG00000067606.17|chr1	294	197	177	415	399	371	2.25598e-05	0.000402767	594	0.746633	0.176179	303.19	4.23792	0	8.24408	up
FAAP20|ENSG00000162585.17|chr1	158	160	160	181	150	134	0.526512	0.739477	9336	-0.137247	0.216704	156.305	-0.63334	0	7.28822	ns
SKI|ENSG00000157933.10|chr1	1739	1339	1337	1433	1210	1227	0.00257863	0.0190807	1444	-0.276046	0.0915891	1371.96	-3.01396	0	10.422	ns
RER1|ENSG00000157916.20|chr1	1680	1516	1413	1611	1731	1393	0.522515	0.736813	9287	-0.0525344	0.0821526	1545.65	-0.639474	0	10.594	ns
PEX10|ENSG00000157911.11|chr1	648	586	552	593	502	581	0.144625	0.350777	4797	-0.179268	0.122889	574.453	-1.45878	0	9.16604	ns
PRDM16|ENSG00000142611.17|chr1	172	145	202	156	196	77	0.18021	0.401914	5297	-0.380993	0.2843	157.026	-1.34011	0	7.29486	ns
ARHGEF16|ENSG00000130762.15|chr1	13	27	25	38	42	54	0.0595522	0.191868	3484	0.943212	0.500619	32.964	1.88409	0	5.04282	ns
TPRG1L|ENSG00000158109.15|chr1	395	363	426	282	301	250	9.04411e-05	0.00133357	721	-0.601783	0.153716	336.303	-3.9149	0	8.39362	down
WRAP73|ENSG00000116213.16|chr1	704	583	609	717	777	749	0.152977	0.362563	4937	0.156105	0.109234	683.995	1.42909	0	9.41784	ns
TP73|ENSG00000078900.15|chr1	238	159	213	190	358	239	0.224433	0.457818	5877	0.284191	0.233936	230.267	1.21482	0	7.84716	ns
SMIM1|ENSG00000235169.11|chr1	8	17	9	43	6	25	0.182995	1	5337	1.00948	0.758102	17.7233	1.33159	0	4.14758	ns
LRRC47|ENSG00000130764.10|chr1	2167	1639	1925	2316	2320	1945	0.168455	0.385358	5152	0.110219	0.0800322	2030.98	1.37718	0	10.988	ns
CEP104|ENSG00000116198.14|chr1	157	192	140	170	178	216	0.608717	0.794876	10271	0.116813	0.228191	174.946	0.511906	0	7.45077	ns
DFFB|ENSG00000169598.17|chr1	322	288	272	286	244	250	0.0993797	0.272221	4172	-0.267123	0.162102	275.718	-1.64787	0	8.10705	ns
C1orf174|ENSG00000198912.12|chr1	328	319	323	402	289	399	0.64297	0.818754	10664	0.0788454	0.17009	341.502	0.463551	0	8.41575	ns
NPHP4|ENSG00000131697.18|chr1	148	122	197	167	138	181	0.895179	0.957843	13401	-0.0325749	0.24724	158.375	-0.131754	0	7.3072	ns
KCNAB2|ENSG00000069424.16|chr1	18	22	13	29	29	38	0.156169	1	4995	0.771442	0.544006	24.5869	1.41807	0	4.61982	ns
RPL22|ENSG00000116251.11|chr1	2194	2410	2470	2325	2127	2213	0.0344839	0.131771	2899	-0.181962	0.08606	2285.48	-2.11437	0	11.1583	ns
RNF207|ENSG00000158286.13|chr1	11	12	16	24	21	16	0.403457	1	7934	0.540449	0.646886	16.4558	0.835462	0	4.04052	ns
ICMT|ENSG00000116237.16|chr1	2001	1866	2018	1679	1352	1449	1.4745e-08	6.5044e-07	240	-0.486604	0.0859041	1726.03	-5.6645	0	10.7532	ns
GPR153|ENSG00000158292.7|chr1	237	195	163	168	189	133	0.0839535	0.243245	3908	-0.369016	0.213527	179.611	-1.72819	0	7.48873	ns
ACOT7|ENSG00000097021.20|chr1	1193	1128	1114	1189	1010	1157	0.198007	0.423239	5574	-0.12327	0.095762	1127.04	-1.28725	0	10.1383	ns
PLEKHG5|ENSG00000171680.23|chr1	12	15	5	26	22	15	0.210196	1	5707	0.878532	0.701128	15.5039	1.25303	0	3.95456	ns
NOL9|ENSG00000162408.11|chr1	2412	1812	2164	2406	2466	1997	0.855021	0.937848	13032	0.0150327	0.0822738	2188.79	0.182716	0	11.0959	ns
ZBTB48|ENSG00000204859.13|chr1	51	60	63	118	87	99	0.0228354	0.0980366	2559	0.706315	0.310307	78.7031	2.27618	0	6.29835	ns
KLHL21|ENSG00000162413.17|chr1	1022	933	896	893	1027	969	0.490542	0.712317	8919	-0.0686609	0.0995884	951.666	-0.689447	0	9.89431	ns
PHF13|ENSG00000116273.6|chr1	423	455	384	443	355	353	0.122812	0.315279	4491	-0.2286	0.148145	400.615	-1.54308	0	8.64607	ns
THAP3|ENSG00000041988.16|chr1	287	135	215	311	329	345	0.00920292	0.050719	1962	0.556019	0.21349	266.182	2.60442	0	8.05627	ns
DNAJC11|ENSG00000007923.17|chr1	605	545	611	545	624	602	0.511241	0.728565	9136	-0.0809035	0.123158	586.173	-0.656906	0	9.19518	ns
CAMTA1|ENSG00000171735.20|chr1	231	198	160	243	244	165	0.794234	0.903618	12254	0.0541934	0.207783	204.373	0.260817	0	7.67506	ns
VAMP3|ENSG00000049245.13|chr1	1130	964	730	828	965	757	0.0661699	0.205497	3619	-0.23324	0.126949	889.237	-1.83727	0	9.79642	ns
PER3|ENSG00000049246.15|chr1	16	35	33	36	20	12	0.46312	1	8591	-0.435074	0.592971	25.3773	-0.73372	0	4.66547	ns
PARK7|ENSG00000116288.13|chr1	6210	5730	5362	5039	4604	4930	1.07654e-08	4.91262e-07	232	-0.336045	0.0587676	5297.99	-5.71821	0	12.3712	ns
ERRFI1|ENSG00000116285.13|chr1	205	255	203	311	278	315	0.0569246	0.186179	3432	0.352832	0.185322	259.318	1.90389	0	8.01858	ns
RERE|ENSG00000142599.19|chr1	987	848	999	1015	892	839	0.169352	0.386687	5159	-0.138521	0.100795	924.613	-1.37429	0	9.85271	ns
ENO1|ENSG00000074800.16|chr1	44788	37310	39653	39365	41668	38921	0.0109911	0.0579714	2054	-0.108818	0.0427917	40042.4	-2.54298	0	15.2892	ns
GPR157|ENSG00000180758.12|chr1	201	171	198	162	118	87	0.00223517	0.0170858	1396	-0.735093	0.240457	155.848	-3.05706	0	7.284	down
H6PD|ENSG00000049239.13|chr1	168	143	138	137	187	128	0.727554	0.865562	11650	-0.080327	0.230572	149.007	-0.348381	0	7.21923	ns
SPSB1|ENSG00000171621.14|chr1	63	86	96	62	77	61	0.228726	0.463566	5918	-0.396474	0.329394	74.4077	-1.20365	0	6.21738	ns
SLC25A33|ENSG00000171612.7|chr1	692	812	734	836	761	647	0.428191	0.663242	8219	-0.0968727	0.122269	743.631	-0.792291	0	9.53844	ns
TMEM201|ENSG00000188807.13|chr1	196	207	134	143	180	192	0.541594	0.750105	9494	-0.143902	0.235749	174.831	-0.610404	0	7.44982	ns
PIK3CD|ENSG00000171608.18|chr1	32	18	31	24	32	20	0.733361	1	11714	-0.180018	0.528441	25.9279	-0.340658	0	4.69643	ns
CLSTN1|ENSG00000171603.18|chr1	768	710	741	687	843	617	0.234505	0.47137	5991	-0.141357	0.118904	723.587	-1.18883	0	9.49902	ns
CTNNBIP1|ENSG00000178585.15|chr1	309	317	274	242	326	281	0.320485	0.56428	7004	-0.173953	0.175098	290.608	-0.993462	0	8.18293	ns
LZIC|ENSG00000162441.12|chr1	550	580	555	541	516	525	0.133603	0.333361	4651	-0.184349	0.122895	543.05	-1.50005	0	9.08494	ns
NMNAT1|ENSG00000173614.14|chr1	131	100	108	128	121	123	0.841471	0.931108	12904	0.0485784	0.242878	117.481	0.200012	0	6.87628	ns
RBP7|ENSG00000162444.12|chr1	62	75	64	56	27	30	0.01923	0.0870033	2419	-0.936379	0.399984	52.5433	-2.34104	0	5.71543	ns
UBE4B|ENSG00000130939.20|chr1	562	529	529	464	391	381	0.000152508	0.00207266	784	-0.483662	0.127718	475.191	-3.78695	0	8.89236	ns
KIF1B|ENSG00000054523.20|chr1	282	231	250	279	293	264	0.790947	0.901539	12228	0.0433168	0.163409	264.348	0.265081	0	8.04629	ns
PGD|ENSG00000142657.21|chr1	1244	1073	1286	1274	1265	1074	0.336066	0.579656	7197	-0.089674	0.0932193	1195.11	-0.961968	0	10.2229	ns
CENPS-CORT|ENSG00000251503.8|chr1	38	65	47	46	60	40	0.716381	0.860061	11534.5	-0.146724	0.403865	49.3135	-0.3633	0	5.62391	ns
CENPS|ENSG00000175279.22|chr1	803	719	585	704	641	700	0.289904	0.534727	6639	-0.128417	0.121339	687.922	-1.05833	0	9.4261	ns
CORT|ENSG00000241563.4|chr1	38	65	47	46	60	40	0.716381	0.860061	11534.5	-0.146724	0.403865	49.3135	-0.3633	0	5.62391	ns
DFFA|ENSG00000160049.12|chr1	2513	2381	2306	2440	2334	2177	0.0234026	0.0998123	2578	-0.142909	0.0630446	2346.36	-2.2668	0	11.1962	ns
PEX14|ENSG00000142655.13|chr1	260	188	227	290	264	296	0.1609	0.374301	5054	0.248868	0.177502	251.651	1.40205	0	7.97528	ns
CASZ1|ENSG00000130940.15|chr1	71	66	76	107	65	59	0.963291	0.984969	14063	0.015269	0.331766	73.2893	0.0460235	0	6.19553	ns
TARDBP|ENSG00000120948.19|chr1	1410	1210	1272	1171	1249	951	0.00120062	0.0106279	1203	-0.300059	0.092647	1204.15	-3.23873	0	10.2338	ns
SRM|ENSG00000116649.10|chr1	4557	3723	3114	3608	3655	3232	0.0113603	0.0594523	2073	-0.203773	0.0804978	3621.24	-2.53141	0	11.8223	ns
EXOSC10|ENSG00000171824.14|chr1	848	782	740	961	1159	962	0.00558562	0.0347853	1726	0.289034	0.104301	899.727	2.77116	0	9.81334	ns
MTOR|ENSG00000198793.14|chr1	514	571	567	489	603	408	0.105134	0.28292	4261	-0.239656	0.147894	523.752	-1.62046	0	9.03274	ns
UBIAD1|ENSG00000120942.14|chr1	717	700	666	839	809	862	0.0907045	0.256419	4022	0.179324	0.106003	760.073	1.69169	0	9.56999	ns
FBXO44|ENSG00000132879.14|chr1	114	87	103	114	124	135	0.407238	0.64546	7971	0.212056	0.25587	111.923	0.828764	0	6.80637	ns
MAD2L2|ENSG00000116670.16|chr1	849	893	704	849	879	876	0.998548	0.999293	14422	0.000205739	0.113029	837.177	0.00182023	0	9.70939	ns
FBXO6|ENSG00000116663.11|chr1	17	22	14	32	53	52	0.0110193	0.0580407	2059	1.28333	0.504836	31.2362	2.54208	0	4.96515	ns
DRAXIN|ENSG00000162490.7|chr1	20	19	14	17	20	10	0.676797	1	11145	-0.270472	0.648865	16.5239	-0.416839	0	4.04648	ns
AGTRAP|ENSG00000177674.16|chr1	320	286	303	254	399	265	0.679146	0.839533	11165	-0.0773593	0.187026	302.634	-0.413628	0	8.24143	ns
MTHFR|ENSG00000177000.13|chr1	378	259	316	288	217	290	0.0619978	0.19699	3537	-0.342503	0.183518	290.021	-1.86631	0	8.18001	ns
CLCN6|ENSG00000011021.23|chr1	46	52	53	53	43	45	0.602901	0.790785	10215	-0.196699	0.378098	48.5629	-0.520233	0	5.60178	ns
KIAA2013|ENSG00000116685.16|chr1	796	583	597	480	583	435	0.000313773	0.00374512	893	-0.485089	0.13461	575.973	-3.60366	0	9.16986	ns
PLOD1|ENSG00000083444.17|chr1	560	334	449	453	558	514	0.511781	0.728839	9139	0.105128	0.16024	473.175	0.656067	0	8.88623	ns
MFN2|ENSG00000116688.18|chr1	1625	1319	1380	1597	1318	1405	0.306049	0.54971	6837	-0.089078	0.0870286	1430.47	-1.02355	0	10.4823	ns
MIIP|ENSG00000116691.11|chr1	146	125	135	235	147	210	0.049899	0.170633	3272	0.455949	0.232529	164.481	1.96083	0	7.36177	ns
VPS13D|ENSG00000048707.15|chr1	179	191	199	202	189	187	0.710851	0.857151	11479	-0.072851	0.196516	190.456	-0.370713	0	7.57331	ns
DHRS3|ENSG00000162496.9|chr1	251	177	195	259	227	239	0.466644	0.695228	8629	0.135144	0.18565	222.305	0.72795	0	7.79639	ns
PDPN|ENSG00000162493.17|chr1	436	348	404	366	339	283	0.015383	0.0739598	2263	-0.357969	0.147724	360.825	-2.42324	0	8.49515	ns
TMEM51|ENSG00000171729.14|chr1	235	196	209	313	206	253	0.352401	0.59483	7383	0.180757	0.194374	233.025	0.929942	0	7.86434	ns
EFHD2|ENSG00000142634.13|chr1	131	162	143	147	86	144	0.259582	0.501679	6276	-0.30408	0.269723	135.691	-1.12738	0	7.08418	ns
CASP9|ENSG00000132906.18|chr1	180	149	201	252	185	215	0.32382	0.567503	7042	0.20664	0.209438	195.308	0.986638	0	7.60961	ns
DNAJC16|ENSG00000116138.13|chr1	306	252	284	304	344	350	0.32369	0.567431	7040	0.159781	0.161901	304.413	0.986904	0	8.24989	ns
RSC1A1|ENSG00000215695.2|chr1	42	74	72	74	68	65	0.932908	0.973074	13755	0.0300757	0.357251	65.8	0.0841863	0	6.04002	ns
PLEKHM2|ENSG00000116786.13|chr1	337	222	255	304	307	217	0.733045	0.867878	11708	-0.0631736	0.185217	270.468	-0.341078	0	8.07931	ns
FBLIM1|ENSG00000162458.13|chr1	176	130	107	136	172	140	0.879965	0.95076	13260	0.0365265	0.241876	141.984	0.151013	0	7.14958	ns
SPEN|ENSG00000065526.12|chr1	1919	1730	1696	2607	2791	2629	3.11799e-13	2.68375e-11	123	0.497965	0.0683155	2202.74	7.2892	0	11.1051	ns
ZBTB17|ENSG00000116809.12|chr1	90	90	76	170	146	140	0.00280772	0.0203042	1479	0.739861	0.247607	116.858	2.98804	0	6.86861	up
EPHA2|ENSG00000142627.13|chr1	488	317	328	740	547	627	1.35951e-05	0.00026903	536	0.675862	0.15536	499.082	4.3503	0	8.96313	up
ARHGEF19|ENSG00000142632.17|chr1	27	23	10	48	37	29	0.115516	0.302041	4399	0.838201	0.53257	28.3398	1.57388	0	4.82476	ns
CPLANE2|ENSG00000132881.12|chr1	4	3	15	26	7	40	0.052481	1	3329	1.64251	0.84702	15.7227	1.93917	0	3.97477	ns
FBXO42|ENSG00000037637.11|chr1	174	169	173	252	247	189	0.101763	0.276888	4206	0.317955	0.194306	198.378	1.63637	0	7.63211	ns
SZRD1|ENSG00000055070.17|chr1	1402	1190	1137	1143	1073	1035	0.000812108	0.00798309	1083	-0.285969	0.0853986	1157.52	-3.34863	0	10.1768	ns
NECAP2|ENSG00000157191.20|chr1	457	433	482	467	547	466	0.902017	0.960729	13470	0.0165115	0.134115	472.622	0.123114	0	8.88454	ns
CROCC|ENSG00000058453.17|chr1	184	156	122	157	74	136	0.144861	0.35121	4798	-0.414921	0.284597	137.613	-1.45792	0	7.10447	ns
ATP13A2|ENSG00000159363.19|chr1	149	162	149	64	53	74	5.49152e-07	1.68518e-05	345	-1.35796	0.271143	109.705	-5.00829	0	6.77748	down
SDHB|ENSG00000117118.10|chr1	1916	1957	1650	1760	1913	1503	0.0344893	0.131771	2900	-0.188206	0.0890157	1774.15	-2.1143	0	10.7929	ns
PADI2|ENSG00000117115.13|chr1	15	9	18	19	26	9	0.708401	1	11459	0.2605	0.696514	15.7408	0.374005	0	3.97643	ns
RCC2|ENSG00000179051.14|chr1	11	5	20	14	19	19	0.547964	1	9613	0.442195	0.735993	14.56	0.600813	0	3.86393	ns
ARHGEF10L|ENSG00000074964.17|chr1	34	12	26	62	71	21	0.0609434	0.19475	3514	1.00438	0.535983	36.4998	1.87391	0	5.18982	ns
ACTL8|ENSG00000117148.8|chr1	66	65	72	75	68	53	0.646146	0.82043	10699	-0.149775	0.326221	66.1239	-0.459123	0	6.0471	ns
ALDH4A1|ENSG00000159423.17|chr1	135	147	91	131	125	163	0.750096	0.879139	11845	0.0841407	0.264167	131.375	0.318513	0	7.03754	ns
IFFO2|ENSG00000169991.11|chr1	57	69	87	64	78	76	0.846994	0.933474	12957	-0.0642417	0.332936	71.8391	-0.192955	0	6.1667	ns
UBR4|ENSG00000127481.15|chr1	605	461	474	657	713	701	0.00474626	0.0306955	1661	0.344374	0.121955	595.123	2.82377	0	9.21704	ns
EMC1|ENSG00000127463.16|chr1	438	442	443	537	495	481	0.43476	0.667808	8290	0.0995715	0.127481	469.455	0.781071	0	8.87484	ns
MRTO4|ENSG00000053372.5|chr1	3269	2870	2896	3454	3256	2777	0.725985	0.86447	11636	-0.0220931	0.0630384	3062.04	-0.350471	0	11.5803	ns
AKR7A2|ENSG00000053371.13|chr1	1342	1079	1169	1134	1296	1217	0.500368	0.719342	9039	-0.0628168	0.0932124	1198.56	-0.673911	0	10.2271	ns
SLC66A1|ENSG00000040487.13|chr1	168	133	134	170	199	189	0.194003	0.417632	5515	0.275439	0.212068	163.847	1.29883	0	7.3562	ns
CAPZB|ENSG00000077549.19|chr1	3540	2756	2761	2946	2494	2806	0.00574911	0.0356357	1734	-0.219006	0.0792997	2866.75	-2.76176	0	11.4852	ns
MICOS10|ENSG00000173436.15|chr1	1718	1495	1411	1309	1475	1145	0.000257954	0.0031941	861	-0.325421	0.0890532	1418.41	-3.65423	0	10.4701	ns
NBL1|ENSG00000158747.15|chr1	271	209	226	238	257	249	0.958676	0.98265	14017	-0.00907244	0.175094	239.863	-0.0518148	0	7.90607	ns
OTUD3|ENSG00000169914.6|chr1	167	143	160	151	154	149	0.512191	0.728839	9148	-0.139218	0.212407	153.237	-0.65543	0	7.25963	ns
CAMK2N1|ENSG00000162545.6|chr1	489	390	468	497	448	435	0.677479	0.838297	11150	-0.0549665	0.132161	451.277	-0.415906	0	8.81787	ns
MUL1|ENSG00000090432.7|chr1	434	272	267	434	482	352	0.0859047	0.247157	3943	0.30042	0.174926	367.545	1.71741	0	8.52178	ns
CDA|ENSG00000158825.6|chr1	19	7	18	7	17	11	0.596176	1	10141	-0.405393	0.765026	13.0799	-0.529908	0	3.70928	ns
PINK1|ENSG00000158828.8|chr1	967	773	874	781	856	635	0.00855884	0.048053	1923	-0.293919	0.111791	809.549	-2.62919	0	9.66097	ns
DDOST|ENSG00000244038.11|chr1	1022	967	853	958	1067	896	0.604899	0.79219	10238	-0.051223	0.0990069	954.138	-0.517368	0	9.89805	ns
KIF17|ENSG00000117245.13|chr1	18	20	10	20	22	9	0.982532	1	14250	-0.0148497	0.678221	16.2886	-0.0218951	0	4.02579	ns
SH2D5|ENSG00000189410.12|chr1	49	81	84	47	56	50	0.110015	0.29162	4327	-0.590118	0.369257	61.6699	-1.59813	0	5.9465	ns
HP1BP3|ENSG00000127483.19|chr1	1206	1069	1294	1397	1310	1191	0.72354	0.862921	11614	0.0330889	0.0935425	1235.72	0.353731	0	10.2711	ns
EIF4G3|ENSG00000075151.24|chr1	1543	1521	1525	1409	1637	1290	0.049426	0.169563	3258	-0.176391	0.089771	1481.06	-1.9649	0	10.5324	ns
ECE1|ENSG00000117298.16|chr1	526	510	453	462	459	422	0.057202	0.186842	3435	-0.24029	0.126351	470.048	-1.90176	0	8.87666	ns
NBPF3|ENSG00000142794.19|chr1	128	73	63	93	119	85	0.761551	0.88551	11944	0.0947512	0.312253	92.0706	0.303444	0	6.52467	ns
ALPL|ENSG00000162551.14|chr1	2	14	12	7	6	2	0.327571	1	7103	-1.04788	1.07034	7.30642	-0.979017	0	2.86917	ns
USP48|ENSG00000090686.16|chr1	426	416	389	462	476	315	0.637495	0.814919	10616	-0.0729476	0.154811	410.648	-0.471204	0	8.68176	ns
ENSG00000289694|ENSG00000289694.1|chr1	294	249	202	198	232	179	0.0492845	0.169358	3251	-0.377927	0.192219	224.418	-1.96612	0	7.81005	ns
CDC42|ENSG00000070831.18|chr1	4843	4421	4190	3646	4225	3480	3.45865e-07	1.10291e-05	332	-0.335631	0.0658544	4119.41	-5.09657	0	12.0082	ns
ZBTB40|ENSG00000184677.18|chr1	238	145	210	248	191	247	0.544998	0.751875	9586	0.129729	0.214331	211.142	0.605273	0	7.72207	ns
EPHB2|ENSG00000133216.17|chr1	59	73	93	84	87	54	0.744745	0.875193	11807	-0.109917	0.337606	74.717	-0.325577	0	6.22337	ns
KDM1A|ENSG00000004487.18|chr1	737	563	676	823	719	520	0.806232	0.911252	12486	-0.0338159	0.137861	665.908	-0.24529	0	9.37918	ns
LUZP1|ENSG00000169641.14|chr1	207	248	184	231	189	169	0.293307	0.537986	6689	-0.216976	0.206468	203.855	-1.05089	0	7.6714	ns
HNRNPR|ENSG00000125944.21|chr1	7	3	3	7	2	1	0.731289	1	11687	-0.471276	1.37233	3.74395	-0.343412	0	1.90456	ns
RPL11|ENSG00000142676.14|chr1	1118	1023	831	826	919	745	0.00180995	0.0145387	1328	-0.344657	0.110475	906.095	-3.11977	0	9.82352	ns
ELOA|ENSG00000011007.13|chr1	964	649	973	833	735	703	0.0351827	0.133793	2913	-0.276056	0.131065	804.852	-2.10625	0	9.65258	ns
PITHD1|ENSG00000057757.10|chr1	754	840	869	963	870	909	0.606286	0.793319	10250	0.0584417	0.113395	863.579	0.515383	0	9.75418	ns
LYPLA2|ENSG00000011009.11|chr1	271	305	294	207	172	169	3.26319e-05	0.000554533	624	-0.765156	0.184185	237.229	-4.15428	0	7.89013	down
GALE|ENSG00000117308.15|chr1	231	220	201	215	302	266	0.356436	0.598558	7442	0.177065	0.192008	237.504	0.922177	0	7.89181	ns
HMGCL|ENSG00000117305.15|chr1	112	97	90	123	132	106	0.472202	0.699428	8684	0.181671	0.252706	108.836	0.718901	0	6.76601	ns
FUCA1|ENSG00000179163.12|chr1	455	383	440	417	547	341	0.689188	0.845669	11266	-0.0643549	0.160904	427.054	-0.399958	0	8.73827	ns
PNRC2|ENSG00000189266.13|chr1	693	667	731	1049	990	1018	9.12223e-06	0.000192002	503	0.455743	0.102714	849.365	4.437	0	9.73024	ns
SRSF10|ENSG00000188529.15|chr1	2414	2254	2292	3303	3078	2887	1.49028e-07	5.17299e-06	305	0.320545	0.0610125	2676.81	5.25376	0	11.3863	ns
IFNLR1|ENSG00000185436.12|chr1	62	57	85	67	30	78	0.444911	0.676763	8402	-0.308222	0.403471	63.348	-0.763927	0	5.98523	ns
STPG1|ENSG00000001460.18|chr1	37	8	14	43	42	44	0.0526338	0.176956	3334	1.0755	0.554976	30.5159	1.93791	0	4.93149	ns
NIPAL3|ENSG00000001461.17|chr1	649	551	509	591	488	458	0.0553872	0.182902	3400	-0.243262	0.126975	537.402	-1.91583	0	9.06986	ns
RCAN3|ENSG00000117602.13|chr1	326	261	347	331	250	259	0.160152	0.373113	5043	-0.246114	0.175225	294.214	-1.40456	0	8.20072	ns
SRRM1|ENSG00000133226.18|chr1	819	592	650	799	647	730	0.964837	0.985407	14078	-0.00537442	0.121911	699.989	-0.0440847	0	9.45119	ns
CLIC4|ENSG00000169504.15|chr1	903	875	882	1350	1329	1112	6.04326e-06	0.00013704	466	0.41601	0.0919385	1062.56	4.52487	0	10.0533	ns
RUNX3|ENSG00000020633.19|chr1	425	447	410	433	350	401	0.15291	0.362484	4936	-0.207592	0.145237	409.896	-1.42933	0	8.67911	ns
SYF2|ENSG00000117614.10|chr1	596	455	552	682	613	509	0.543054	0.750563	9552	0.0783774	0.128867	561.924	0.608202	0	9.13423	ns
RSRP1|ENSG00000117616.18|chr1	580	513	463	526	533	524	0.610864	0.796161	10294	-0.0622647	0.122366	519.795	-0.508841	0	9.0218	ns
TMEM50A|ENSG00000183726.11|chr1	2210	2168	1948	1724	1947	1538	6.31298e-06	0.000141533	472	-0.373646	0.0827452	1916.88	-4.51563	0	10.9045	ns
MACO1|ENSG00000204178.11|chr1	152	184	187	266	254	259	0.0146914	0.0715297	2233	0.477313	0.195628	215.169	2.4399	0	7.74932	ns
LDLRAP1|ENSG00000157978.12|chr1	440	289	424	411	203	416	0.514256	0.730027	9172	-0.241751	0.370656	362.44	-0.652226	0	8.5016	ns
MAN1C1|ENSG00000117643.15|chr1	32	37	48	36	41	31	0.619178	0.802094	10367	-0.218385	0.439394	37.4649	-0.497015	0	5.22747	ns
SELENON|ENSG00000162430.18|chr1	259	303	213	220	216	191	0.0373248	0.139484	2972	-0.401256	0.192708	233.348	-2.08219	0	7.86634	ns
MTFR1L|ENSG00000117640.18|chr1	285	223	243	272	311	261	0.630258	0.810382	10529	0.0810121	0.168297	263.416	0.481364	0	8.0412	ns
AUNIP|ENSG00000127423.11|chr1	234	156	202	412	308	364	1.94697e-05	0.000354168	583	0.788293	0.184574	274.725	4.27089	0	8.10184	up
STMN1|ENSG00000117632.23|chr1	9324	8081	7895	8292	8137	7580	0.000158367	0.00212501	794	-0.164542	0.0435576	8169.88	-3.77757	0	12.9961	ns
PAFAH2|ENSG00000158006.14|chr1	161	134	142	133	137	128	0.315186	0.559315	6937	-0.223104	0.222126	138.47	-1.0044	0	7.11343	ns
PDIK1L|ENSG00000175087.10|chr1	277	206	193	345	339	346	0.00191856	0.0152148	1345	0.525618	0.169414	280.385	3.10256	0	8.13127	ns
ZNF593|ENSG00000142684.9|chr1	960	749	674	1142	1030	1163	0.000343205	0.00402829	908	0.403554	0.112715	941.568	3.5803	0	9.87892	ns
CNKSR1|ENSG00000142675.18|chr1	17	17	18	11	17	7	0.335078	1	7191	-0.673747	0.698954	14.4878	-0.963936	0	3.85677	ns
CEP85|ENSG00000130695.16|chr1	214	165	159	261	184	223	0.269011	0.512972	6380	0.227235	0.205579	198.726	1.10534	0	7.63464	ns
SH3BGRL3|ENSG00000142669.15|chr1	582	632	519	622	602	560	0.671119	0.835488	11079	-0.0522642	0.123087	583.096	-0.424612	0	9.18759	ns
CRYBG2|ENSG00000176092.17|chr1	19	14	29	46	38	36	0.0897391	0.254573	4007	0.854938	0.50386	29.8563	1.69678	0	4.89996	ns
DHDDS|ENSG00000117682.18|chr1	280	245	196	289	321	293	0.169468	0.386758	5162	0.239277	0.174157	267.874	1.37392	0	8.06541	ns
HMGN2|ENSG00000198830.11|chr1	454	350	358	341	347	276	0.016935	0.0794731	2322	-0.358146	0.14997	352.126	-2.38812	0	8.45995	ns
ARID1A|ENSG00000117713.21|chr1	1336	1254	1240	1161	1032	949	1.2462e-05	0.000251785	524	-0.379203	0.0867871	1158.4	-4.36934	0	10.1779	ns
PIGV|ENSG00000060642.12|chr1	82	61	66	90	93	101	0.221529	0.453905	5845	0.360465	0.294865	81.2932	1.22247	0	6.34506	ns
ZDHHC18|ENSG00000204160.12|chr1	225	243	255	283	320	179	0.96866	0.987597	14108	0.00815926	0.207673	248.814	0.039289	0	7.95892	ns
GPN2|ENSG00000142751.15|chr1	635	604	598	577	650	588	0.347924	0.590656	7330	-0.108064	0.11513	605.853	-0.938624	0	9.24282	ns
GPATCH3|ENSG00000198746.13|chr1	43	44	56	144	75	136	0.000400986	0.00455987	937	1.21903	0.344413	81.7286	3.53943	0	6.35277	up
NUDC|ENSG00000090273.14|chr1	2306	1986	1979	1841	1948	1724	6.77076e-05	0.00103587	694	-0.274925	0.0690038	1954.86	-3.9842	0	10.9328	ns
SLC9A1|ENSG00000090020.11|chr1	275	212	227	212	157	153	0.00606431	0.0371115	1757	-0.541951	0.197483	205.112	-2.74428	0	7.68027	ns
WDTC1|ENSG00000142784.16|chr1	202	129	97	213	127	113	0.993066	0.997778	14361	-0.00249882	0.287521	144.37	-0.00869093	0	7.17363	ns
TMEM222|ENSG00000186501.15|chr1	266	194	180	311	291	255	0.0634273	0.199668	3569	0.336068	0.181053	245.937	1.85618	0	7.94214	ns
SYTL1|ENSG00000142765.18|chr1	4	19	13	10	26	26	0.370026	1	7585	0.67555	0.753606	16.3861	0.896424	0	4.0344	ns
MAP3K6|ENSG00000142733.18|chr1	68	55	46	34	57	40	0.248536	0.489992	6138	-0.450863	0.390726	49.7844	-1.15391	0	5.63762	ns
GPR3|ENSG00000181773.7|chr1	30	14	11	15	13	16	0.568758	1	9862	-0.383688	0.673277	16.2888	-0.569881	0	4.02581	ns
WASF2|ENSG00000158195.11|chr1	2770	2483	2416	2399	2551	2375	0.0159661	0.076141	2282	-0.155037	0.0643389	2486.32	-2.40969	0	11.2798	ns
IFI6|ENSG00000126709.16|chr1	308	198	203	237	276	238	0.983837	0.993882	14265	0.0038949	0.192255	240.695	0.020259	0	7.91106	ns
FAM76A|ENSG00000009780.16|chr1	265	198	241	382	408	288	0.00253778	0.0188411	1440	0.522514	0.173087	292.338	3.0188	0	8.19149	ns
STX12|ENSG00000117758.14|chr1	413	501	342	544	481	565	0.121055	0.312283	4467	0.248503	0.160287	471.27	1.55036	0	8.88041	ns
PPP1R8|ENSG00000117751.18|chr1	634	658	657	806	742	783	0.140119	0.343708	4742	0.165118	0.111918	708.732	1.47535	0	9.4691	ns
THEMIS2|ENSG00000130775.16|chr1	22	3	16	9	18	1	0.513122	1	9158	-0.636217	0.972833	11.2615	-0.653983	0	3.49332	ns
RPA2|ENSG00000117748.10|chr1	1311	1190	1272	1542	1561	1454	0.0207506	0.0919196	2473	0.181139	0.0783305	1376.76	2.31249	0	10.4271	ns
SMPDL3B|ENSG00000130768.15|chr1	113	137	105	109	150	75	0.506846	0.724376	9104	-0.191765	0.288908	114.217	-0.663757	0	6.83563	ns
XKR8|ENSG00000158156.9|chr1	177	207	140	120	111	123	0.00593042	0.0365456	1745	-0.657148	0.238824	146.719	-2.7516	0	7.19691	down
EYA3|ENSG00000158161.16|chr1	563	431	465	445	320	369	0.00247957	0.0184998	1431	-0.450473	0.148876	430.349	-3.02582	0	8.74936	ns
DNAJC8|ENSG00000126698.11|chr1	3033	2443	2163	2490	2415	2260	0.0250919	0.105124	2628	-0.177516	0.0792485	2449.28	-2.23998	0	11.2581	ns
SESN2|ENSG00000130766.5|chr1	2	6	2	19	15	16	0.0162278	1	2289	2.21407	0.921088	9.76084	2.40375	0	3.287	ns
PHACTR4|ENSG00000204138.13|chr1	1279	1058	1173	1370	1218	1166	0.939142	0.975057	13820	0.00657645	0.0861369	1201.01	0.0763487	0	10.23	ns
RCC1|ENSG00000180198.17|chr1	1385	1219	1312	1441	1270	1428	0.923628	0.969411	13677	-0.00851508	0.0888241	1334.72	-0.0958646	0	10.3823	ns
TRNAU1AP|ENSG00000180098.9|chr1	411	324	310	455	426	329	0.429042	0.66388	8231	0.121054	0.153072	371.267	0.790832	0	8.53631	ns
TAF12|ENSG00000120656.14|chr1	270	191	205	268	291	204	0.570538	0.771632	9875	0.107853	0.19013	235.169	0.56726	0	7.87755	ns
GMEB1|ENSG00000162419.13|chr1	404	358	375	423	398	385	0.967062	0.986727	14094	-0.00557154	0.134924	387.827	-0.0412939	0	8.59927	ns
YTHDF2|ENSG00000198492.16|chr1	1408	1333	1281	1534	1316	1245	0.424832	0.660468	8187	-0.0675216	0.0846065	1343.88	-0.798067	0	10.3922	ns
OPRD1|ENSG00000116329.12|chr1	38	61	40	69	34	89	0.386048	0.626374	7747	0.375888	0.433647	55.1061	0.866807	0	5.78414	ns
SRSF4|ENSG00000116350.18|chr1	1528	1223	1349	2054	1565	1703	0.00233517	0.0176715	1410	0.287347	0.0944003	1552.63	3.04392	0	10.6005	ns
MECR|ENSG00000116353.16|chr1	445	309	410	388	357	339	0.21376	0.443479	5760	-0.189939	0.152771	372.086	-1.24329	0	8.53949	ns
PTPRU|ENSG00000060656.20|chr1	215	122	119	104	151	147	0.355813	0.598056	7436	-0.249609	0.270323	141.786	-0.923372	0	7.14757	ns
SDC3|ENSG00000162512.16|chr1	94	58	35	48	37	38	0.102891	0.279094	4221	-0.67721	0.415212	51.1637	-1.631	0	5.67705	ns
PUM1|ENSG00000134644.16|chr1	2044	1669	1765	2101	1646	1760	0.344058	0.586844	7293	-0.0812765	0.0858998	1817.38	-0.946178	0	10.8276	ns
NKAIN1|ENSG00000084628.10|chr1	29	8	8	39	26	19	0.203442	1	5642	0.835478	0.656923	20.8016	1.27181	0	4.37862	ns
SNRNP40|ENSG00000060688.13|chr1	315	258	228	320	227	263	0.6999	0.85092	11383	-0.0704215	0.182697	266.244	-0.385455	0	8.05661	ns
ZCCHC17|ENSG00000121766.16|chr1	367	377	357	340	267	309	0.0228891	0.098157	2562	-0.358231	0.157445	335.745	-2.27528	0	8.39122	ns
SERINC2|ENSG00000168528.12|chr1	128	100	148	109	165	106	0.771784	0.891336	12046	-0.0782811	0.269895	125.216	-0.290042	0	6.96828	ns
PEF1|ENSG00000162517.13|chr1	1662	1286	1413	1425	1433	1333	0.0775364	0.230713	3799	-0.144114	0.0816433	1415.7	-1.76516	0	10.4673	ns
ADGRB2|ENSG00000121753.13|chr1	57	17	18	32	27	12	0.465312	1	8617	-0.442646	0.606257	26.5097	-0.730128	0	4.72845	ns
PTP4A2|ENSG00000184007.22|chr1	6251	5494	5534	6139	5492	5424	0.029918	0.119345	2770	-0.108956	0.0501828	5686.87	-2.17117	0	12.4734	ns
KHDRBS1|ENSG00000121774.18|chr1	6431	5775	6464	6289	5784	5513	0.00121261	0.0107072	1206	-0.179097	0.055347	6014.38	-3.2359	0	12.5542	ns
TMEM39B|ENSG00000121775.18|chr1	304	259	325	384	268	291	0.964764	0.985407	14076	-0.00779648	0.176486	302.935	-0.0441761	0	8.24287	ns
KPNA6|ENSG00000025800.14|chr1	3354	2789	2830	2944	2642	2439	9.93607e-05	0.00143903	734	-0.250943	0.0644741	2816.24	-3.89215	0	11.4596	ns
TXLNA|ENSG00000084652.16|chr1	1371	1335	1271	1538	1368	1547	0.410538	0.647643	8017	0.0734958	0.089308	1396.6	0.822948	0	10.4477	ns
CCDC28B|ENSG00000160050.16|chr1	202	174	114	138	155	124	0.191564	0.414882	5474	-0.317675	0.243249	150.111	-1.30597	0	7.22988	ns
IQCC|ENSG00000160051.12|chr1	38	56	54	92	169	71	0.00458115	0.0299358	1642	1.05468	0.372007	78.5431	2.8351	0	6.29541	up
TMEM234|ENSG00000160055.20|chr1	57	61	55	58	64	35	0.513725	0.729856	9165	-0.242662	0.371584	54.6683	-0.653048	0	5.77263	ns
EIF3I|ENSG00000084623.12|chr1	5685	4998	4967	4882	4948	4372	3.09257e-06	7.92761e-05	413	-0.230451	0.0494046	4949.8	-4.66457	0	12.2732	ns
HDAC1|ENSG00000116478.12|chr1	2511	2358	2257	2393	2180	2180	0.0104104	0.0557203	2023	-0.16854	0.0657875	2302.16	-2.56189	0	11.1688	ns
MARCKSL1|ENSG00000175130.7|chr1	1879	1638	1669	1569	1367	1302	7.13843e-07	2.12288e-05	356	-0.382472	0.0771492	1564.77	-4.95756	0	10.6117	ns
FAM229A|ENSG00000225828.2|chr1	74	56	28	82	79	103	0.0705189	0.215651	3685	0.671184	0.371115	69.3044	1.80856	0	6.11488	ns
BSDC1|ENSG00000160058.19|chr1	429	379	356	480	341	350	0.588476	0.782179	10065	-0.0837589	0.154809	386.048	-0.541046	0	8.59263	ns
ZBTB8B|ENSG00000273274.2|chr1	71	54	57	56	58	57	0.609159	0.79516	10275	-0.17429	0.340892	58.4636	-0.511274	0	5.86947	ns
ZBTB8A|ENSG00000160062.15|chr1	431	380	403	633	614	447	0.00556074	0.0346915	1723	0.384569	0.138702	478.101	2.77262	0	8.90117	ns
ZBTB8OS|ENSG00000176261.16|chr1	348	275	303	317	294	279	0.34637	0.589079	7316	-0.145629	0.154653	300.614	-0.941654	0	8.23177	ns
RBBP4|ENSG00000162521.19|chr1	1212	1200	1068	1169	963	1100	0.0497863	0.170413	3269	-0.197052	0.100445	1114.59	-1.9618	0	10.1223	ns
SYNC|ENSG00000162520.15|chr1	6	16	10	17	9	2	0.717764	1	11550	-0.335034	0.926921	9.96443	-0.361448	0	3.31679	ns
KIAA1522|ENSG00000162522.11|chr1	86	144	85	77	154	82	0.734647	0.868824	11726	-0.114789	0.338661	104.521	-0.33895	0	6.70765	ns
YARS1|ENSG00000134684.13|chr1	1772	1566	1560	1923	2267	1883	0.0062647	0.038036	1770	0.220609	0.0807028	1811.15	2.7336	0	10.8227	ns
S100PBP|ENSG00000116497.18|chr1	399	301	473	388	511	384	0.833585	0.927013	12842	0.0370751	0.176459	406.471	0.210106	0	8.66701	ns
FNDC5|ENSG00000160097.20|chr1	17	11	6	4	4	2	0.0700075	1	3676	-1.84591	1.01879	7.31143	-1.81186	0	2.87015	ns
TMEM54|ENSG00000121900.19|chr1	77	50	78	80	97	70	0.576532	0.775177	9942	0.179412	0.321264	74.4919	0.558457	0	6.21901	ns
RNF19B|ENSG00000116514.17|chr1	67	70	89	76	99	124	0.320072	0.564203	6997	0.316902	0.318716	87.2662	0.994309	0	6.44735	ns
AK2|ENSG00000004455.18|chr1	2601	2288	2411	2496	2290	2305	0.0399979	0.146728	3030	-0.131878	0.0642124	2385.66	-2.05377	0	11.2202	ns
AZIN2|ENSG00000142920.17|chr1	10	12	5	11	1	7	0.561186	1	9745	-0.599334	1.03141	7.6565	-0.58108	0	2.93668	ns
TRIM62|ENSG00000116525.14|chr1	84	31	29	95	74	54	0.183084	0.405419	5338	0.562079	0.422197	59.5215	1.33132	0	5.89534	ns
ZNF362|ENSG00000160094.15|chr1	254	254	207	247	194	201	0.186242	0.40835	5397	-0.247889	0.187542	225.134	-1.32178	0	7.81464	ns
PHC2|ENSG00000134686.20|chr1	319	350	244	588	341	507	0.00408319	0.0272393	1606	0.562453	0.195863	386.908	2.87166	0	8.59585	ns
ZSCAN20|ENSG00000121903.15|chr1	45	6	17	30	14	19	0.815676	1	12567	-0.161618	0.693312	21.2859	-0.23311	0	4.41182	ns
SMIM12|ENSG00000163866.9|chr1	743	712	685	737	664	672	0.193093	0.416732	5498	-0.137436	0.1056	698.814	-1.30148	0	9.44876	ns
DLGAP3|ENSG00000116544.12|chr1	11	8	12	6	2	1	0.0806138	1	3851	-1.89477	1.0845	6.70723	-1.74714	0	2.74572	ns
ENSG00000284773|ENSG00000284773.1|chr1	39	52	9	21	33	19	0.369298	0.611626	7575	-0.545931	0.608083	28.7454	-0.897789	0	4.84526	ns
TMEM35B|ENSG00000243749.2|chr1	337	363	286	386	295	268	0.374106	0.615983	7626	-0.152963	0.172099	320.528	-0.888809	0	8.3243	ns
ZMYM6|ENSG00000163867.17|chr1	59	43	49	40	31	55	0.410973	0.647781	8024	-0.33645	0.409215	46.1005	-0.822182	0	5.52671	ns
ZMYM1|ENSG00000197056.11|chr1	59	57	71	58	88	38	0.735407	0.86906	11737	-0.127492	0.377261	61.4032	-0.337941	0	5.94024	ns
SFPQ|ENSG00000116560.12|chr1	5018	4802	5003	4547	4943	4566	0.00513333	0.0326406	1691	-0.168392	0.0601713	4795.64	-2.79855	0	12.2275	ns
ZMYM4|ENSG00000146463.12|chr1	465	443	474	556	650	463	0.199377	0.424794	5593	0.176005	0.137148	503.797	1.28333	0	8.9767	ns
KIAA0319L|ENSG00000142687.19|chr1	745	651	575	683	587	550	0.0829335	0.24128	3890	-0.204945	0.118198	627.612	-1.73391	0	9.29373	ns
NCDN|ENSG00000020129.16|chr1	1290	1333	1125	1176	1307	1014	0.052424	0.176475	3328	-0.194836	0.10045	1201.7	-1.93964	0	10.2309	ns
PSMB2|ENSG00000126067.12|chr1	4086	3459	3681	3734	3629	3130	0.00120878	0.0106912	1204	-0.188759	0.0583166	3597.64	-3.2368	0	11.8128	ns
C1orf216|ENSG00000142686.8|chr1	57	65	44	69	84	68	0.346219	0.58904	7313	0.320057	0.339782	63.8924	0.941949	0	5.99757	ns
CLSPN|ENSG00000092853.14|chr1	307	272	328	335	395	275	0.757784	0.884302	11904	0.052036	0.168733	316.066	0.308392	0	8.30408	ns
AGO4|ENSG00000134698.11|chr1	286	204	256	301	205	246	0.695607	0.848533	11342	-0.0755635	0.19313	247.655	-0.391258	0	7.95219	ns
AGO1|ENSG00000092847.14|chr1	660	561	588	597	539	399	0.0129393	0.0653883	2150	-0.332376	0.133729	553.89	-2.48544	0	9.11346	ns
AGO3|ENSG00000126070.20|chr1	391	429	361	444	481	382	0.730477	0.866893	11678	0.0499891	0.14511	411.827	0.344491	0	8.68589	ns
ADPRS|ENSG00000116863.11|chr1	531	502	530	702	685	638	0.01271	0.0646784	2134	0.280831	0.112702	592.444	2.49179	0	9.21053	ns
TRAPPC3|ENSG00000054116.12|chr1	1688	1414	1616	1414	1503	1471	0.0213009	0.0933415	2500	-0.192468	0.0835872	1511.3	-2.30261	0	10.5616	ns
MAP7D1|ENSG00000116871.16|chr1	509	435	471	603	668	432	0.234316	0.471098	5989	0.17144	0.14415	513.679	1.18931	0	9.00472	ns
THRAP3|ENSG00000054118.15|chr1	469	552	495	497	495	384	0.0935533	0.261452	4074	-0.24084	0.143618	480.584	-1.67694	0	8.90864	ns
EVA1B|ENSG00000142694.7|chr1	36	45	59	73	60	42	0.594047	0.786049	10119	0.210482	0.394915	52.0573	0.53298	0	5.70203	ns
STK40|ENSG00000196182.11|chr1	510	452	565	455	417	422	0.0150951	0.0729402	2252	-0.331436	0.136388	469.223	-2.43009	0	8.87413	ns
LSM10|ENSG00000181817.6|chr1	817	752	578	756	848	684	0.981535	0.993105	14219	0.0028745	0.124199	732.86	0.0231443	0	9.51739	ns
OSCP1|ENSG00000116885.18|chr1	72	40	37	124	93	97	0.00283422	0.0204261	1485	0.998321	0.334427	75.4085	2.98517	0	6.23666	up
MRPS15|ENSG00000116898.12|chr1	1039	936	803	1061	1168	898	0.45142	0.682981	8472	0.0798262	0.106004	974.694	0.753049	0	9.92881	ns
GRIK3|ENSG00000163873.10|chr1	19	14	9	15	11	24	0.788674	1	12203	0.187404	0.699183	15.2287	0.268033	0	3.92872	ns
ZC3H12A|ENSG00000163874.11|chr1	36	39	22	34	65	46	0.276983	0.520877	6481	0.493451	0.453906	39.8903	1.08712	0	5.31797	ns
MEAF6|ENSG00000163875.16|chr1	1090	1012	942	1086	1184	1079	0.593986	0.786049	10118	0.0483125	0.090631	1057.98	0.533068	0	10.0471	ns
SNIP1|ENSG00000163877.11|chr1	244	144	168	235	313	150	0.332644	0.575912	7164	0.240455	0.248198	205.346	0.968802	0	7.68191	ns
GNL2|ENSG00000134697.13|chr1	613	491	580	771	630	716	0.0487267	0.16809	3239	0.242237	0.122902	627.508	1.97098	0	9.29349	ns
C1orf109|ENSG00000116922.15|chr1	380	431	326	621	668	644	1.54534e-06	4.31675e-05	379	0.673719	0.140204	505.568	4.80528	0	8.98176	up
CDCA8|ENSG00000134690.11|chr1	594	465	508	570	524	511	0.661027	0.828494	10935	-0.0529979	0.120863	524.574	-0.438495	0	9.035	ns
EPHA10|ENSG00000183317.17|chr1	3	13	5	8	1	6	0.600746	1	10199	-0.605517	1.15705	6.09106	-0.523329	0	2.60669	ns
MANEAL|ENSG00000185090.15|chr1	874	733	658	877	784	797	0.769487	0.889751	12022	0.0314828	0.107433	780.372	0.293046	0	9.60802	ns
YRDC|ENSG00000196449.4|chr1	1478	1273	1425	1584	1602	1490	0.350374	0.593125	7354	0.0728108	0.0779671	1464.19	0.933865	0	10.5159	ns
C1orf122|ENSG00000197982.14|chr1	1511	1185	1001	1444	1344	1162	0.929247	0.971648	13724	0.00944507	0.106372	1260.78	0.0887928	0	10.3001	ns
MTF1|ENSG00000188786.10|chr1	642	537	532	600	662	511	0.748144	0.877611	11831	-0.0389506	0.121308	575.746	-0.321088	0	9.16929	ns
INPP5B|ENSG00000204084.13|chr1	217	204	198	196	197	172	0.231979	0.468337	5951	-0.224107	0.187494	196.428	-1.19528	0	7.61785	ns
SF3A3|ENSG00000183431.12|chr1	2173	2025	2230	2051	2068	1990	0.022728	0.097933	2550	-0.165333	0.0725791	2081.56	-2.27798	0	11.0234	ns
FHL3|ENSG00000183386.10|chr1	144	141	151	294	293	212	9.99729e-05	0.00144592	735	0.775088	0.199218	202.393	3.89066	0	7.66102	up
UTP11|ENSG00000183520.12|chr1	1349	1237	1423	1441	1602	1270	0.908924	0.963892	13539	0.0106777	0.0933397	1377.57	0.114396	0	10.4279	ns
POU3F1|ENSG00000185668.8|chr1	24	6	20	22	20	18	0.776037	1	12088	0.188345	0.662051	18.0265	0.284487	0	4.17205	ns
RRAGC|ENSG00000116954.8|chr1	1102	1162	1140	1412	1522	1214	0.0492862	0.169358	3252	0.187996	0.0956185	1248.35	1.96611	0	10.2858	ns
MYCBP|ENSG00000214114.9|chr1	683	649	615	606	666	602	0.191623	0.414882	5478	-0.145601	0.111504	633.891	-1.30579	0	9.30809	ns
ENSG00000274944|ENSG00000274944.4|chr1	299	302	233	234	267	202	0.0617518	0.196503	3532	-0.339448	0.18171	255.145	-1.86807	0	7.99518	ns
AKIRIN1|ENSG00000174574.16|chr1	2732	2245	2188	3135	3204	2664	0.000546128	0.00586395	992	0.240322	0.0695164	2663.48	3.45705	0	11.3791	ns
NDUFS5|ENSG00000168653.11|chr1	5200	5060	4808	3823	4205	3894	2.41794e-12	1.96913e-10	130	-0.428621	0.0611619	4493.67	-7.00797	0	12.1337	ns
MACF1|ENSG00000127603.32|chr1	756	647	773	767	880	727	0.7639	0.886548	11967	0.0339151	0.112914	752.942	0.300363	0	9.55639	ns
HEYL|ENSG00000163909.8|chr1	93	81	48	87	145	89	0.174637	0.393881	5229	0.447529	0.329683	89.1558	1.35746	0	6.47826	ns
NT5C1A|ENSG00000116981.4|chr1	21	26	17	39	64	25	0.0831625	0.241747	3894	0.895631	0.516922	31.362	1.73262	0	4.97094	ns
HPCAL4|ENSG00000116983.13|chr1	22	8	15	24	39	26	0.127468	1	4566	0.910384	0.597301	21.852	1.52416	0	4.44969	ns
PPIE|ENSG00000084072.17|chr1	550	486	447	625	730	737	0.00127913	0.0111826	1218	0.412032	0.127936	589.929	3.22062	0	9.2044	ns
BMP8B|ENSG00000116985.12|chr1	41	49	43	57	21	14	0.210309	0.439519	5710	-0.650953	0.519634	37.353	-1.25271	0	5.22315	ns
TRIT1|ENSG00000043514.17|chr1	401	364	397	540	402	295	0.947564	0.978718	13901	-0.0114989	0.174846	395.771	-0.0657659	0	8.62852	ns
MFSD2A|ENSG00000168389.18|chr1	124	140	158	215	165	160	0.266989	0.510075	6365	0.253984	0.22881	159.016	1.11002	0	7.31303	ns
CAP1|ENSG00000131236.18|chr1	3278	2729	2883	2673	2654	2507	5.85507e-06	0.000133594	464	-0.270807	0.0597604	2774.38	-4.53156	0	11.4379	ns
PPT1|ENSG00000131238.18|chr1	1036	963	979	878	999	741	0.00742571	0.042983	1862	-0.280258	0.104686	928.534	-2.67712	0	9.85881	ns
RLF|ENSG00000117000.9|chr1	255	212	289	428	352	337	0.00610317	0.0372632	1761	0.468308	0.170779	308.285	2.74219	0	8.26812	ns
ZMPSTE24|ENSG00000084073.10|chr1	1041	1155	1036	1067	1024	1095	0.27138	0.51591	6403	-0.113664	0.103341	1066.81	-1.09989	0	10.0591	ns
COL9A2|ENSG00000049089.15|chr1	15	14	26	17	34	10	0.954332	1	13963	0.0378959	0.661732	19.1727	0.0572677	0	4.26098	ns
SMAP2|ENSG00000084070.12|chr1	290	285	231	252	299	273	0.745322	0.875677	11809	-0.0563761	0.173565	270.201	-0.324814	0	8.07789	ns
ZFP69B|ENSG00000187801.15|chr1	36	6	25	58	67	57	0.00707747	0.0415581	1835	1.37601	0.510924	40.4182	2.69318	0	5.33693	up
ZFP69|ENSG00000187815.10|chr1	85	52	74	106	79	54	0.800992	0.907837	12447	0.0855069	0.339228	73.8713	0.252063	0	6.20694	ns
EXO5|ENSG00000164002.12|chr1	95	132	78	91	117	108	0.883993	0.952844	13303	-0.0429079	0.294073	103.287	-0.145909	0	6.69052	ns
ZNF684|ENSG00000117010.17|chr1	48	48	55	50	84	60	0.466148	0.694988	8623	0.268056	0.367825	57.0822	0.72876	0	5.83497	ns
RIMS3|ENSG00000117016.10|chr1	61	40	51	25	27	7	0.00426155	0.0282688	1616	-1.46598	0.512917	35.153	-2.85812	0	5.13557	down
NFYC|ENSG00000066136.21|chr1	762	599	647	887	652	725	0.490612	0.712317	8920	0.0848389	0.123074	705.202	0.689335	0	9.46189	ns
KCNQ4|ENSG00000117013.17|chr1	53	33	49	74	56	51	0.377316	0.618419	7659	0.333059	0.377254	51.8929	0.882852	0	5.69747	ns
CITED4|ENSG00000179862.7|chr1	7	25	9	6	26	23	0.681221	1	11187	0.321687	0.783079	16.1	0.410797	0	4.00899	ns
SCMH1|ENSG00000010803.17|chr1	376	425	199	439	378	350	0.53767	0.747709	9448	0.13101	0.212562	357.62	0.61634	0	8.48228	ns
HIVEP3|ENSG00000127124.16|chr1	72	22	85	54	74	69	0.887096	0.95465	13328	0.0614774	0.433003	62.1129	0.141979	0	5.95682	ns
FOXJ3|ENSG00000198815.9|chr1	313	269	316	420	453	364	0.013558	0.0677324	2175	0.369039	0.149483	351.748	2.46877	0	8.4584	ns
RIMKLA|ENSG00000177181.15|chr1	369	232	347	360	222	212	0.100294	0.274017	4185	-0.348394	0.211992	287.951	-1.64343	0	8.16968	ns
PPCS|ENSG00000127125.9|chr1	417	223	320	406	409	369	0.21097	0.440194	5719	0.223089	0.178342	352.475	1.2509	0	8.46138	ns
P3H1|ENSG00000117385.16|chr1	322	206	284	184	211	252	0.0505052	0.171929	3288	-0.404086	0.206624	242.561	-1.95566	0	7.9222	ns
C1orf50|ENSG00000164008.17|chr1	333	252	312	432	401	355	0.037936	0.14112	2987	0.315062	0.151797	343.286	2.07555	0	8.42327	ns
TMEM269|ENSG00000274386.6|chr1	2	2	12	17	8	8	0.373713	1	7621	0.917389	1.03131	8.04241	0.88954	0	3.00763	ns
SVBP|ENSG00000177868.12|chr1	960	842	870	863	906	882	0.297103	0.542128	6727	-0.0996494	0.0955717	882.475	-1.04267	0	9.78541	ns
ERMAP|ENSG00000164010.15|chr1	35	20	25	41	47	25	0.399847	0.63955	7896	0.409758	0.48671	31.5469	0.841894	0	4.97943	ns
ZNF691|ENSG00000164011.18|chr1	83	92	64	121	71	49	0.787648	0.899841	12195	-0.0949237	0.352397	79.1321	-0.269366	0	6.30619	ns
SLC2A1|ENSG00000117394.24|chr1	621	819	724	839	783	724	0.911429	0.964447	13565	0.0146452	0.131658	748.834	0.111237	0	9.5485	ns
EBNA1BP2|ENSG00000117395.13|chr1	2384	2134	2032	2474	2701	2221	0.233735	0.470268	5984	0.0844581	0.0709259	2304.12	1.19079	0	11.17	ns
CDC20|ENSG00000117399.14|chr1	766	648	611	812	555	611	0.352435	0.59483	7384	-0.124096	0.133455	661.977	-0.929877	0	9.37064	ns
ELOVL1|ENSG00000066322.15|chr1	92	82	47	116	55	82	0.760978	0.885326	11940	0.109105	0.358664	78.0594	0.304197	0	6.2865	ns
MED8|ENSG00000159479.17|chr1	644	473	477	678	628	653	0.0832373	0.241898	3895	0.214684	0.123937	585.654	1.7322	0	9.1939	ns
SZT2|ENSG00000198198.17|chr1	177	82	107	106	86	110	0.242483	0.481645	6082	-0.345788	0.295848	110.254	-1.1688	0	6.78469	ns
HYI|ENSG00000178922.18|chr1	419	307	280	311	249	277	0.0436659	0.155758	3122	-0.347343	0.172183	305.147	-2.01728	0	8.25336	ns
PTPRF|ENSG00000142949.17|chr1	2315	2033	1997	1031	1060	969	1.36935e-53	6.30317e-51	23	-1.14135	0.074058	1574.34	-15.4115	0	10.6205	down
KDM4A|ENSG00000066135.13|chr1	581	574	640	847	780	807	0.00245119	0.0183248	1427	0.345872	0.114175	698.733	3.0293	0	9.4486	ns
ST3GAL3|ENSG00000126091.21|chr1	22	20	34	38	46	39	0.207538	0.435453	5684	0.597865	0.474358	32.8245	1.26037	0	5.0367	ns
IPO13|ENSG00000117408.11|chr1	185	229	150	153	197	155	0.26701	0.510075	6366	-0.254458	0.229247	177.805	-1.10997	0	7.47415	ns
DPH2|ENSG00000132768.14|chr1	924	660	844	939	899	960	0.288334	0.532703	6628	0.120521	0.113508	863.53	1.06178	0	9.7541	ns
ATP6V0B|ENSG00000117410.14|chr1	1850	1869	1805	1590	1795	1620	0.00418777	0.0278842	1609	-0.234662	0.0819449	1750.25	-2.86366	0	10.7733	ns
B4GALT2|ENSG00000117411.18|chr1	820	578	711	641	712	632	0.153618	0.363106	4951	-0.172338	0.12078	677.691	-1.42687	0	9.40448	ns
CCDC24|ENSG00000159214.13|chr1	19	34	41	22	54	39	0.717965	0.860534	11554	0.186491	0.516338	34.8775	0.36118	0	5.12422	ns
SLC6A9|ENSG00000196517.13|chr1	51	54	38	140	124	116	9.96151e-06	0.000208424	506	1.31724	0.298153	85.3456	4.41801	0	6.41525	up
DMAP1|ENSG00000178028.14|chr1	194	210	257	322	361	236	0.0626834	0.198053	3555	0.371269	0.199453	260.524	1.86143	0	8.02527	ns
ERI3|ENSG00000117419.16|chr1	276	261	125	176	243	216	0.585774	0.780466	10039	-0.13916	0.255354	214.706	-0.544971	0	7.74622	ns
RNF220|ENSG00000187147.18|chr1	1311	980	1018	1443	1353	1344	0.0087853	0.0490559	1935	0.238762	0.0911201	1227.56	2.6203	0	10.2616	ns
TMEM53|ENSG00000126106.14|chr1	81	34	56	68	49	63	0.995994	0.99835	14393	0.00193114	0.384674	57.7513	0.00502021	0	5.85178	ns
KIF2C|ENSG00000142945.13|chr1	799	771	762	933	1081	964	0.010542	0.056254	2029	0.261849	0.102384	877.55	2.55753	0	9.77734	ns
RPS8|ENSG00000142937.12|chr1	26198	22821	22100	23722	24421	22119	0.00764099	0.0440126	1873	-0.106287	0.0398445	23412.2	-2.66754	0	14.515	ns
PLK3|ENSG00000173846.13|chr1	67	103	44	176	177	135	0.000405503	0.00460628	938	1.08734	0.307464	114.856	3.53648	0	6.84368	up
PTCH2|ENSG00000117425.14|chr1	17	9	28	19	9	7	0.324945	1	7056	-0.734213	0.745889	14.7978	-0.984347	0	3.88731	ns
EIF2B3|ENSG00000070785.17|chr1	335	307	383	352	287	358	0.437168	0.670498	8307	-0.130719	0.168239	336.085	-0.776984	0	8.39268	ns
HECTD3|ENSG00000126107.15|chr1	275	180	169	224	179	222	0.728939	0.865845	11665	-0.0738911	0.213227	206.175	-0.346537	0	7.68772	ns
UROD|ENSG00000126088.14|chr1	758	592	712	809	704	728	0.778513	0.894521	12115	0.0316442	0.112509	711.485	0.281258	0	9.47469	ns
ZSWIM5|ENSG00000162415.7|chr1	34	30	46	25	52	43	0.936584	0.974379	13788	0.0368692	0.46339	38.2526	0.0795642	0	5.25749	ns
MUTYH|ENSG00000132781.20|chr1	124	76	66	139	117	159	0.0459768	0.161928	3164	0.571432	0.286345	111.83	1.99561	0	6.80517	ns
TOE1|ENSG00000132773.12|chr1	717	601	602	1314	1464	1300	1.40469e-25	3.16415e-23	47	0.999182	0.0955789	982.288	10.454	0	9.94	up
TESK2|ENSG00000070759.17|chr1	20	29	34	49	30	47	0.294058	0.538681	6700	0.501033	0.47751	34.6381	1.04926	0	5.11429	ns
CCDC163|ENSG00000280670.3|chr1	45	30	26	68	95	74	0.00224107	0.0171185	1397	1.15157	0.37679	55.1613	3.05627	0	5.78558	up
MMACHC|ENSG00000132763.15|chr1	620	521	487	503	502	443	0.035933	0.135962	2932	-0.257441	0.122726	509.632	-2.09768	0	8.99331	ns
PRDX1|ENSG00000117450.15|chr1	14059	12013	12422	10194	10224	9118	1.50571e-30	4.195e-28	38	-0.472119	0.0410946	11307.8	-11.4886	0	13.465	ns
AKR1A1|ENSG00000117448.14|chr1	1054	809	796	1018	928	848	0.881009	0.951283	13270	-0.0153857	0.102784	900.094	-0.14969	0	9.81393	ns
NASP|ENSG00000132780.17|chr1	1929	1786	2249	1703	1548	1385	1.6143e-06	4.4623e-05	383	-0.460637	0.0960353	1765.01	-4.79654	0	10.7855	ns
GPBP1L1|ENSG00000159592.11|chr1	510	427	418	637	632	497	0.0221725	0.0960988	2532	0.290727	0.127099	513.616	2.2874	0	9.00455	ns
TMEM69|ENSG00000159596.7|chr1	547	513	523	413	447	495	0.0221607	0.0960988	2530	-0.311211	0.136043	489.186	-2.2876	0	8.93424	ns
IPP|ENSG00000197429.11|chr1	166	157	206	158	178	141	0.263022	0.505191	6327	-0.246365	0.220111	167.229	-1.11928	0	7.38568	ns
MAST2|ENSG00000086015.23|chr1	326	275	351	399	409	305	0.423472	0.659019	8164	0.129407	0.161676	340.868	0.800411	0	8.41307	ns
PIK3R3|ENSG00000117461.15|chr1	211	198	182	333	296	297	0.00101974	0.00937755	1157	0.557158	0.169606	249.581	3.28502	0	7.96337	ns
P3R3URF-PIK3R3|ENSG00000278139.1|chr1	3	5	6	4	9	10	0.557555	1	9701	0.623486	1.0631	6.1647	0.586477	0	2.62403	ns
POMGNT1|ENSG00000085998.15|chr1	464	450	423	342	396	367	0.00907682	0.0502071	1954	-0.364714	0.139783	406.372	-2.60915	0	8.66666	ns
LURAP1|ENSG00000171357.6|chr1	18	7	13	9	39	15	0.376125	1	7648	0.653895	0.738815	16.5038	0.885059	0	4.04473	ns
RAD54L|ENSG00000085999.13|chr1	262	236	244	414	343	333	0.00336752	0.0234552	1537	0.462009	0.157573	301.463	2.93203	0	8.23584	ns
LRRC41|ENSG00000132128.18|chr1	2008	1627	1474	1654	1545	1588	0.0394925	0.145277	3022	-0.178158	0.0865257	1638.56	-2.05902	0	10.6782	ns
UQCRH|ENSG00000173660.12|chr1	4537	4141	4041	3688	3949	3395	1.68029e-07	5.70169e-06	312	-0.296385	0.0566527	3942.97	-5.23162	0	11.9451	ns
NSUN4|ENSG00000117481.11|chr1	555	467	576	959	898	832	4.5289e-09	2.25105e-07	213	0.658498	0.112302	704.401	5.86362	0	9.46025	up
FAAH|ENSG00000117480.16|chr1	60	58	31	61	38	42	0.682391	0.841243	11198	-0.169089	0.413215	47.9052	-0.409202	0	5.58211	ns
DMBX1|ENSG00000197587.11|chr1	39	43	26	49	28	35	0.928037	0.971542	13709	-0.0413122	0.457423	36.3894	-0.090315	0	5.18545	ns
MKNK1|ENSG00000079277.22|chr1	125	132	100	112	138	124	0.928965	0.971647	13720	-0.0223582	0.250801	121.213	-0.0891475	0	6.9214	ns
MOB3C|ENSG00000142961.16|chr1	1	9	13	2	14	5	0.815097	1	12559	-0.262957	1.12444	7.43292	-0.233855	0	2.89393	ns
ATPAF1|ENSG00000123472.13|chr1	1101	986	862	904	836	880	0.0106235	0.0564048	2039	-0.257552	0.100809	924.068	-2.55484	0	9.85186	ns
EFCAB14|ENSG00000159658.15|chr1	815	700	872	605	619	527	3.90227e-06	9.58929e-05	430	-0.540563	0.117093	689.065	-4.61652	0	9.4285	ns
CYP4X1|ENSG00000186377.8|chr1	190	203	158	218	206	217	0.51772	0.733061	9220	0.127667	0.197362	197.342	0.646865	0	7.62456	ns
TAL1|ENSG00000162367.12|chr1	32	9	4	35	44	16	0.146581	1	4819	1.01966	0.702381	22.4699	1.45171	0	4.48992	ns
STIL|ENSG00000123473.17|chr1	281	296	289	483	486	401	0.000118519	0.00167525	752	0.564827	0.14674	367.94	3.84917	0	8.52333	ns
CMPK1|ENSG00000162368.15|chr1	749	809	673	750	676	616	0.0544532	0.180886	3375	-0.223455	0.116188	709.379	-1.92321	0	9.47041	ns
FOXD2|ENSG00000186564.6|chr1	160	150	120	146	189	104	0.795063	0.904214	12261	-0.0655041	0.252189	143.446	-0.259742	0	7.16437	ns
TRABD2B|ENSG00000269113.4|chr1	23	29	37	12	30	20	0.271846	1	6410	-0.620393	0.564598	25.3528	-1.09882	0	4.66408	ns
SPATA6|ENSG00000132122.12|chr1	26	32	23	30	18	21	0.535668	1	9433	-0.330559	0.533696	24.9432	-0.619377	0	4.64057	ns
BEND5|ENSG00000162373.13|chr1	5	15	7	7	5	7	0.519942	1	9260	-0.618568	0.961354	7.76647	-0.643434	0	2.95726	ns
DMRTA2|ENSG00000142700.12|chr1	305	264	276	552	620	517	2.94012e-11	2.04783e-09	152	0.908828	0.136675	415.248	6.64954	0	8.69783	up
FAF1|ENSG00000185104.21|chr1	1120	877	816	1146	1043	983	0.387516	0.627793	7757	0.0872329	0.100949	987.08	0.864132	0	9.94702	ns
CDKN2C|ENSG00000123080.12|chr1	919	807	796	734	666	678	0.000250405	0.00311044	858	-0.36836	0.100594	764.189	-3.66185	0	9.57779	ns
RNF11|ENSG00000123091.5|chr1	893	925	955	830	745	766	0.00130997	0.0113958	1224	-0.338971	0.105474	851.461	-3.21379	0	9.7338	ns
TTC39A|ENSG00000085831.16|chr1	103	113	157	123	97	150	0.71284	0.858768	11492	-0.104506	0.283949	124.023	-0.368045	0	6.95446	ns
EPS15|ENSG00000085832.17|chr1	629	536	546	598	500	520	0.155847	0.366331	4990	-0.169961	0.11976	551.573	-1.41918	0	9.10741	ns
OSBPL9|ENSG00000117859.19|chr1	1112	989	878	1109	1022	897	0.488123	0.710345	8885	-0.0673401	0.0971302	993.15	-0.693297	0	9.95587	ns
NRDC|ENSG00000078618.23|chr1	376	454	374	417	479	376	0.901331	0.960374	13464	-0.0191316	0.154312	410.701	-0.12398	0	8.68195	ns
RAB3B|ENSG00000169213.7|chr1	514	430	501	422	532	368	0.132832	0.3323	4638	-0.221294	0.147232	458.562	-1.50303	0	8.84097	ns
TXNDC12|ENSG00000117862.13|chr1	1657	1724	1500	1543	1637	1391	0.0272117	0.111361	2694	-0.188836	0.0855054	1568.79	-2.20847	0	10.6154	ns
KTI12|ENSG00000198841.4|chr1	291	303	265	352	226	354	0.882166	0.951679	13286	0.0289867	0.195561	297.21	0.148224	0	8.21534	ns
BTF3L4|ENSG00000134717.18|chr1	1329	1263	1187	1598	1586	1281	0.0891347	0.253867	3989	0.146303	0.0860615	1360.92	1.69998	0	10.4104	ns
ZFYVE9|ENSG00000157077.16|chr1	9	3	13	10	7	14	0.794861	1	12259	0.23449	0.90187	9.28543	0.260004	0	3.21497	ns
ORC1|ENSG00000085840.13|chr1	184	174	174	284	207	310	0.0149062	0.0723006	2242	0.504332	0.207147	220.154	2.43465	0	7.78237	ns
PRPF38A|ENSG00000134748.13|chr1	1897	1670	1543	1866	1915	1777	0.653655	0.824035	10852	0.0330504	0.0736597	1764.11	0.448691	0	10.7847	ns
TUT4|ENSG00000134744.14|chr1	130	99	151	162	202	140	0.201763	0.427667	5621	0.313099	0.245271	145.687	1.27655	0	7.18673	ns
COA7|ENSG00000162377.6|chr1	861	699	572	1014	828	792	0.0813919	0.238367	3862	0.218108	0.125158	784.322	1.74267	0	9.6153	ns
ZYG11B|ENSG00000162378.13|chr1	881	918	854	1187	1034	1000	0.0614381	0.195896	3524	0.184656	0.098729	970.974	1.87033	0	9.92329	ns
ZYG11A|ENSG00000203995.10|chr1	196	123	138	219	257	208	0.0180771	0.083719	2361	0.500417	0.211679	187.176	2.36404	0	7.54825	ns
ECHDC2|ENSG00000121310.17|chr1	20	10	31	26	25	12	0.927121	1	13704	-0.0582508	0.636844	20.4418	-0.0914679	0	4.35345	ns
SCP2|ENSG00000116171.19|chr1	1311	1351	1292	1072	1188	878	2.1556e-05	0.000387459	590	-0.430882	0.101428	1179.83	-4.24813	0	10.2044	ns
CPT2|ENSG00000157184.7|chr1	361	330	310	352	377	323	0.896584	0.958131	13416	-0.0189623	0.145889	339.721	-0.129978	0	8.40821	ns
CZIB|ENSG00000162384.14|chr1	773	688	634	682	801	680	0.706459	0.854566	11442	-0.0423275	0.112389	704.804	-0.376616	0	9.46108	ns
MAGOH|ENSG00000162385.11|chr1	619	525	521	739	551	541	0.729085	0.86585	11666	0.0450863	0.130178	577.015	0.346344	0	9.17246	ns
LRP8|ENSG00000157193.18|chr1	519	475	460	689	554	567	0.0707167	0.216069	3690	0.224105	0.124	538.593	1.80729	0	9.07305	ns
NDC1|ENSG00000058804.12|chr1	1270	1173	917	1145	1005	1086	0.19223	0.41542	5489	-0.14083	0.107998	1092.86	-1.30401	0	10.0939	ns
HSPB11|ENSG00000081870.12|chr1	1482	1363	1325	1098	1290	1077	6.30512e-05	0.000986002	679	-0.3577	0.0894006	1268.81	-4.00109	0	10.3093	ns
LRRC42|ENSG00000116212.15|chr1	308	263	321	511	369	367	0.0186124	0.0853596	2384	0.387844	0.164815	352.051	2.3532	0	8.45964	ns
TMEM59|ENSG00000116209.12|chr1	1447	1393	1320	1382	1358	1263	0.0606045	0.19396	3507	-0.147451	0.0785832	1353.87	-1.87637	0	10.4029	ns
TCEANC2|ENSG00000116205.14|chr1	132	152	129	191	261	166	0.0361217	0.136433	2938	0.482561	0.230279	169.795	2.09555	0	7.40765	ns
CYB5RL|ENSG00000215883.11|chr1	222	226	161	223	192	161	0.40191	0.641687	7916	-0.174821	0.208564	196.127	-0.838214	0	7.61564	ns
MRPL37|ENSG00000116221.15|chr1	2854	2583	2273	2599	2600	2370	0.0920808	0.259064	4043	-0.115807	0.0687479	2530.04	-1.68452	0	11.3049	ns
SSBP3|ENSG00000157216.16|chr1	650	685	631	788	733	717	0.397851	0.637321	7870	0.0928975	0.109877	696.109	0.845465	0	9.44317	ns
TTC4|ENSG00000243725.7|chr1	347	330	277	362	335	358	0.709502	0.856304	11470	0.0571741	0.153477	332.5	0.372525	0	8.37721	ns
PARS2|ENSG00000162396.6|chr1	173	106	197	227	232	202	0.0957236	0.265794	4105	0.384319	0.230691	187.183	1.66595	0	7.5483	ns
DHCR24|ENSG00000116133.13|chr1	2293	2191	2402	2555	2484	2079	0.52384	0.737682	9301	-0.0485916	0.0762295	2319.38	-0.637438	0	11.1795	ns
USP24|ENSG00000162402.14|chr1	321	349	285	322	417	393	0.35327	0.595476	7394	0.155939	0.16799	345.898	0.928266	0	8.4342	ns
PLPP3|ENSG00000162407.9|chr1	463	450	476	477	368	507	0.405986	0.6445	7962	-0.127764	0.153751	455.73	-0.830978	0	8.83204	ns
PRKAA2|ENSG00000162409.12|chr1	1300	1120	1325	1545	1592	1449	0.0187037	0.0855731	2390	0.200941	0.0854563	1376.41	2.35138	0	10.4267	ns
OMA1|ENSG00000162600.12|chr1	184	169	169	145	159	137	0.107971	0.288253	4296	-0.334416	0.20805	159.998	-1.60738	0	7.32191	ns
MYSM1|ENSG00000162601.12|chr1	202	212	263	245	271	344	0.218104	0.45011	5794	0.256277	0.208087	255.378	1.23159	0	7.99649	ns
JUN|ENSG00000177606.8|chr1	2724	2283	2459	5413	4625	4492	5.06841e-42	1.85032e-39	29	0.869826	0.064039	3603.32	13.5828	0	11.8151	up
FGGY|ENSG00000172456.18|chr1	26	8	29	35	6	32	0.843388	1	12919	0.13888	0.702972	22.4578	0.197561	0	4.48915	ns
HOOK1|ENSG00000134709.13|chr1	512	417	543	722	574	614	0.0354429	0.134541	2922	0.284055	0.135054	558.021	2.10326	0	9.12418	ns
CYP2J2|ENSG00000134716.11|chr1	45	29	63	46	38	41	0.60037	0.789095	10192	-0.224717	0.428956	43.5157	-0.523869	0	5.44347	ns
NFIA|ENSG00000162599.18|chr1	1661	1486	1396	1455	1224	1286	0.00075546	0.00753113	1068	-0.285722	0.0848187	1411.85	-3.36862	0	10.4634	ns
PATJ|ENSG00000132849.22|chr1	46	40	32	40	71	39	0.542952	0.750563	9549	0.256908	0.4223	44.1131	0.608355	0	5.46314	ns
USP1|ENSG00000162607.13|chr1	1395	1374	1406	2376	2063	2279	1.04893e-12	8.88404e-11	125	0.59446	0.0834455	1794.65	7.12393	0	10.8095	up
DOCK7|ENSG00000116641.18|chr1	147	121	121	96	101	129	0.191754	0.414882	5480	-0.334835	0.256498	118.975	-1.30541	0	6.89452	ns
ATG4C|ENSG00000125703.15|chr1	201	140	195	197	204	170	0.991648	0.996921	14347	0.00217549	0.207826	182.857	0.0104678	0	7.51457	ns
FOXD3|ENSG00000187140.6|chr1	61	64	70	54	50	59	0.307852	0.551988	6856	-0.350764	0.343974	59.7234	-1.01974	0	5.90022	ns
ALG6|ENSG00000088035.18|chr1	347	266	256	262	222	257	0.0729511	0.220793	3729	-0.312506	0.174279	266.93	-1.79314	0	8.06032	ns
EFCAB7|ENSG00000203965.13|chr1	51	40	26	49	88	36	0.281647	0.525086	6543	0.475689	0.441832	47.4174	1.07663	0	5.56734	ns
PGM1|ENSG00000079739.17|chr1	558	417	423	454	563	447	0.897855	0.959034	13426	-0.0181552	0.141427	472.673	-0.128372	0	8.8847	ns
ROR1|ENSG00000185483.13|chr1	213	145	127	226	177	142	0.728754	0.865816	11662	0.0818613	0.236059	169.104	0.346783	0	7.40176	ns
CACHD1|ENSG00000158966.16|chr1	100	101	124	160	162	118	0.178779	0.399912	5279	0.336012	0.249911	126.149	1.34452	0	6.97898	ns
RAVER2|ENSG00000162437.15|chr1	287	237	314	287	247	258	0.321434	0.565004	7015	-0.173049	0.17453	270.466	-0.991515	0	8.0793	ns
JAK1|ENSG00000162434.14|chr1	552	485	607	399	435	471	0.003381	0.0235337	1538	-0.421293	0.143747	491.698	-2.93079	0	8.94163	ns
AK4|ENSG00000162433.15|chr1	598	550	512	478	419	351	0.000122778	0.00172623	756	-0.505699	0.131675	483.158	-3.84051	0	8.91635	ns
DNAJC6|ENSG00000116675.16|chr1	167	170	232	255	259	148	0.641884	0.818159	10650	0.110226	0.237012	203.287	0.465066	0	7.66737	ns
LEPROT|ENSG00000213625.9|chr1	849	825	767	684	678	558	4.09345e-05	0.000676089	642	-0.440722	0.107437	725.009	-4.10214	0	9.50185	ns
MIER1|ENSG00000198160.15|chr1	317	321	280	353	293	379	0.670819	0.835426	11074	0.0712823	0.167713	322.187	0.425025	0	8.33176	ns
SLC35D1|ENSG00000116704.8|chr1	404	311	314	436	309	359	0.925618	0.97023	13693	0.0151807	0.162605	352.185	0.093359	0	8.46019	ns
IL12RB2|ENSG00000081985.14|chr1	45	39	33	75	24	29	0.954447	0.981123	13964	0.0278356	0.487296	40.2328	0.0571227	0	5.3303	ns
SERBP1|ENSG00000142864.15|chr1	17694	15012	15912	17284	15719	15003	0.0106366	0.0564461	2040	-0.10848	0.0424675	15998.4	-2.55442	0	13.9656	ns
GADD45A|ENSG00000116717.13|chr1	427	412	302	1783	1564	1415	1.6222e-63	9.03906e-61	19	1.96963	0.117071	957.277	16.8242	0	9.90279	up
GNG12|ENSG00000172380.6|chr1	1144	977	951	950	898	842	0.00199562	0.0156501	1360	-0.280591	0.09078	955.489	-3.09088	0	9.9001	ns
DIRAS3|ENSG00000162595.8|chr1	15	16	23	5	28	16	0.745523	1	11812	-0.233094	0.718209	17.213	-0.324549	0	4.10543	ns
WLS|ENSG00000116729.14|chr1	778	718	879	770	565	575	0.00180179	0.0144841	1327	-0.411707	0.131911	712.729	-3.1211	0	9.47721	ns
DEPDC1|ENSG00000024526.17|chr1	1085	874	912	1182	1226	1052	0.0459933	0.161932	3165	0.180588	0.0904996	1044.15	1.99545	0	10.0281	ns
LRRC40|ENSG00000066557.6|chr1	439	432	386	523	634	447	0.0716508	0.218015	3705	0.257123	0.142741	471.816	1.80133	0	8.88208	ns
SRSF11|ENSG00000116754.14|chr1	2796	2274	2898	3005	3102	2777	0.400011	0.639715	7897	0.0659443	0.0783556	2787.21	0.841602	0	11.4446	ns
ANKRD13C|ENSG00000118454.13|chr1	261	274	183	256	202	176	0.185786	0.407867	5389	-0.274926	0.207781	223.994	-1.32315	0	7.80732	ns
CTH|ENSG00000116761.12|chr1	123	122	92	451	358	328	1.65178e-17	2.18592e-15	80	1.66034	0.194968	239.435	8.51599	0	7.90349	up
ZRANB2|ENSG00000132485.14|chr1	936	888	891	1165	1206	1091	0.00352503	0.0242492	1556	0.258681	0.0886558	1020.11	2.91781	0	9.99451	ns
FPGT|ENSG00000254685.8|chr1	114	123	70	117	111	85	0.819185	0.919597	12593	-0.0663598	0.290297	102.454	-0.228593	0	6.67883	ns
CRYZ|ENSG00000116791.14|chr1	432	364	391	378	465	301	0.354826	0.597022	7429	-0.146848	0.158708	385.581	-0.925269	0	8.59089	ns
TYW3|ENSG00000162623.16|chr1	1094	867	922	1063	743	793	0.0452556	0.159814	3154	-0.23968	0.119704	907.437	-2.00227	0	9.82565	ns
LHX8|ENSG00000162624.16|chr1	2	7	4	9	2	7	0.766155	1	11989	0.354063	1.1905	5.16672	0.297408	0	2.36925	ns
SLC44A5|ENSG00000137968.17|chr1	164	151	167	165	117	178	0.512929	0.729357	9154	-0.154421	0.236015	156.651	-0.654284	0	7.29141	ns
ACADM|ENSG00000117054.15|chr1	823	714	731	826	766	672	0.355891	0.598067	7438	-0.0944138	0.102265	749.88	-0.923223	0	9.55052	ns
RABGGTB|ENSG00000137955.16|chr1	528	576	555	1103	1259	1066	1.49403e-17	2.0022e-15	79	0.951636	0.111595	834.853	8.52761	0	9.70538	up
ST6GALNAC3|ENSG00000184005.11|chr1	105	104	97	106	118	94	0.882565	0.951886	13289	-0.0383096	0.259342	103.337	-0.147719	0	6.69122	ns
PIGK|ENSG00000142892.15|chr1	438	366	417	401	462	368	0.573736	0.77348	9914	-0.0792001	0.140786	405.916	-0.562558	0	8.66504	ns
ZZZ3|ENSG00000036549.13|chr1	281	192	226	436	392	416	3.70186e-06	9.15692e-05	428	0.748482	0.161748	318.655	4.62746	0	8.31585	up
USP33|ENSG00000077254.14|chr1	234	276	164	339	336	298	0.0260701	0.107772	2666	0.435792	0.195847	271.397	2.22517	0	8.08426	ns
MIGA1|ENSG00000180488.16|chr1	265	256	171	187	201	230	0.247578	0.488922	6128	-0.244928	0.211829	217.625	-1.15625	0	7.7657	ns
NEXN|ENSG00000162614.19|chr1	56	75	76	99	74	103	0.320284	0.564243	7001	0.317818	0.319777	80.1574	0.993875	0	6.32476	ns
FUBP1|ENSG00000162613.17|chr1	1915	1798	1917	2016	2134	2009	0.603813	0.791549	10223	0.0382044	0.0736221	1953.03	0.518925	0	10.9315	ns
DNAJB4|ENSG00000162616.9|chr1	85	104	86	84	106	84	0.721774	0.861977	11595	-0.102215	0.287049	91.228	-0.356089	0	6.5114	ns
IFI44L|ENSG00000137959.17|chr1	2	5	1	4	2	3	0.967576	1	14098	0.061907	1.52297	2.8293	0.040649	0	1.50044	ns
ADGRL2|ENSG00000117114.21|chr1	317	388	390	286	356	348	0.169579	0.386758	5166	-0.240748	0.175273	347.945	-1.37356	0	8.44272	ns
TTLL7|ENSG00000137941.17|chr1	150	168	151	197	142	169	0.929243	0.971648	13723	0.0197797	0.222753	162.01	0.0887969	0	7.33994	ns
PRKACB|ENSG00000142875.20|chr1	181	114	196	167	251	149	0.647374	0.821258	10753	0.116487	0.254665	174.458	0.457413	0	7.44674	ns
SAMD13|ENSG00000203943.9|chr1	26	8	15	19	27	9	0.900581	1	13457	0.0871642	0.697719	16.9361	0.124927	0	4.08203	ns
RPF1|ENSG00000117133.11|chr1	1195	930	1181	1188	1195	1223	0.7021	0.852325	11402	0.0383858	0.100358	1144.14	0.382488	0	10.16	ns
CTBS|ENSG00000117151.13|chr1	141	137	99	233	226	222	0.000316135	0.00376906	894	0.765022	0.212405	173.686	3.60171	0	7.44034	up
SSX2IP|ENSG00000117155.17|chr1	725	713	718	920	828	753	0.25398	0.495008	6212	0.118954	0.104279	769.905	1.14074	0	9.58854	ns
LPAR3|ENSG00000171517.6|chr1	132	140	174	304	244	229	0.000836889	0.00813079	1095	0.699769	0.209493	201.05	3.3403	0	7.65141	up
MCOLN2|ENSG00000153898.13|chr1	273	204	211	266	267	238	0.653428	0.823946	10850	0.0783701	0.174542	240.682	0.449004	0	7.91098	ns
MCOLN3|ENSG00000055732.13|chr1	154	206	171	258	204	239	0.152179	0.361723	4921	0.302372	0.211171	204.053	1.43188	0	7.6728	ns
SYDE2|ENSG00000097096.10|chr1	49	43	72	48	59	50	0.676717	0.837696	11143	-0.158833	0.380943	53.3953	-0.416947	0	5.73864	ns
C1orf52|ENSG00000162642.14|chr1	763	569	649	864	859	713	0.0604351	0.193535	3505	0.209452	0.111553	727.511	1.87761	0	9.50683	ns
BCL10|ENSG00000142867.14|chr1	337	378	398	559	512	538	0.00234318	0.0177068	1412	0.435659	0.143173	449.794	3.04289	0	8.81312	ns
DDAH1|ENSG00000153904.21|chr1	1697	1420	1349	1397	1516	1345	0.0598244	0.192394	3490	-0.155825	0.0827937	1444.7	-1.88209	0	10.4966	ns
CCN1|ENSG00000142871.18|chr1	463	426	431	1050	815	876	7.03019e-16	8.00308e-14	93	0.962058	0.119214	665.246	8.06999	0	9.37774	up
ZNHIT6|ENSG00000117174.11|chr1	518	516	562	630	762	639	0.0455421	0.160718	3157	0.253857	0.126953	599.757	1.99961	0	9.22824	ns
ODF2L|ENSG00000122417.16|chr1	45	40	83	96	110	75	0.076791	0.22901	3790	0.637184	0.360069	73.8872	1.76962	0	6.20725	ns
SH3GLB1|ENSG00000097033.14|chr1	858	872	796	902	850	718	0.220119	0.452242	5824	-0.128179	0.104533	827.947	-1.22621	0	9.69339	ns
SELENOF|ENSG00000183291.18|chr1	1814	1830	1608	1860	1704	1642	0.179788	0.40148	5290	-0.105563	0.0786955	1733.81	-1.34141	0	10.7597	ns
HS2ST1|ENSG00000153936.18|chr1	728	749	645	650	666	632	0.0552696	0.182685	3397	-0.215168	0.112257	676.066	-1.91675	0	9.40102	ns
LMO4|ENSG00000143013.13|chr1	1982	1679	1499	3100	2672	2867	4.06738e-16	4.68058e-14	92	0.65758	0.0808181	2266.5	8.13654	0	11.1463	up
PKN2|ENSG00000065243.20|chr1	672	590	659	988	899	740	0.00141426	0.0120651	1249	0.356362	0.111652	748.645	3.19172	0	9.54814	ns
GTF2B|ENSG00000137947.12|chr1	325	276	230	290	218	296	0.490182	0.711971	8917	-0.129836	0.188163	270.93	-0.69002	0	8.08178	ns
KYAT3|ENSG00000137944.18|chr1	208	251	140	207	256	238	0.544319	0.751533	9579	0.137281	0.226425	215.353	0.606295	0	7.75056	ns
RBMXL1|ENSG00000213516.10|chr1	928	861	907	972	939	853	0.540891	0.749743	9482	-0.0570008	0.0932199	904.474	-0.611466	0	9.82093	ns
LRRC8B|ENSG00000197147.15|chr1	423	363	390	491	395	455	0.474164	0.70082	8718	0.100747	0.140763	416.278	0.715721	0	8.7014	ns
LRRC8C|ENSG00000171488.15|chr1	387	370	433	399	342	307	0.0641655	0.201341	3581	-0.280771	0.151684	371.739	-1.85103	0	8.53815	ns
LRRC8D|ENSG00000171492.14|chr1	122	144	128	223	210	195	0.00646812	0.0388638	1792	0.575165	0.21122	168.395	2.72306	0	7.3957	ns
ZNF326|ENSG00000162664.17|chr1	558	458	582	586	537	527	0.724305	0.86344	11621	-0.0449245	0.127369	537.927	-0.352712	0	9.07127	ns
BARHL2|ENSG00000143032.8|chr1	65	72	86	111	98	102	0.188094	0.411012	5418	0.382111	0.290306	88.2979	1.31624	0	6.46431	ns
ZNF644|ENSG00000122482.22|chr1	346	357	414	622	571	701	7.58839e-06	0.000163956	490	0.670606	0.149807	496.984	4.47648	0	8.95706	up
CDC7|ENSG00000097046.13|chr1	290	281	295	538	597	435	2.65627e-07	8.67962e-06	324	0.761704	0.148009	399.566	5.14633	0	8.64229	up
TGFBR3|ENSG00000069702.11|chr1	501	371	385	414	473	432	0.923251	0.969303	13672	-0.013614	0.141312	425.744	-0.0963398	0	8.73384	ns
EPHX4|ENSG00000172031.7|chr1	92	129	74	60	54	46	0.00320834	0.0225267	1524	-0.98368	0.333786	76.3101	-2.94704	0	6.2538	down
BTBD8|ENSG00000189195.15|chr1	11	19	5	1	2	9	0.135555	1	4680	-1.60581	1.07588	8.01662	-1.49255	0	3.00299	ns
GLMN|ENSG00000174842.17|chr1	169	184	122	222	251	177	0.106672	0.285618	4282	0.357276	0.221452	185.214	1.61334	0	7.53305	ns
RPAP2|ENSG00000122484.9|chr1	553	441	472	568	646	507	0.261582	0.504348	6303	0.142208	0.12667	525.73	1.12266	0	9.03818	ns
GFI1|ENSG00000162676.13|chr1	74	52	35	70	74	74	0.31088	0.555375	6890	0.362018	0.357239	62.269	1.01338	0	5.96044	ns
EVI5|ENSG00000067208.16|chr1	253	292	406	277	332	240	0.1916	0.414882	5475	-0.268893	0.205913	299.994	-1.30586	0	8.22879	ns
RPL5|ENSG00000122406.14|chr1	24343	21119	21321	22184	22925	20926	0.00538244	0.0339139	1706	-0.105298	0.0378333	22000	-2.78321	0	14.4252	ns
DIPK1A|ENSG00000154511.12|chr1	62	76	83	77	66	71	0.648356	0.821435	10763	-0.145902	0.319929	72.4389	-0.456047	0	6.17869	ns
MTF2|ENSG00000143033.18|chr1	791	606	738	1175	1134	935	1.69359e-06	4.64508e-05	386	0.512191	0.106998	883.447	4.78692	0	9.787	ns
TMED5|ENSG00000117500.13|chr1	788	734	825	1029	884	912	0.0945431	0.263656	4085	0.174302	0.104253	855.198	1.6719	0	9.74012	ns
CCDC18|ENSG00000122483.18|chr1	24	30	22	20	26	34	0.983358	1	14261	-0.0110553	0.529994	26.0148	-0.0208593	0	4.70126	ns
DR1|ENSG00000117505.13|chr1	1197	1163	1049	1355	1220	1195	0.540071	0.749081	9474	0.0533321	0.0870437	1187.73	0.612705	0	10.214	ns
FNBP1L|ENSG00000137942.18|chr1	126	93	151	227	113	168	0.195679	0.419745	5539	0.363799	0.281152	144.692	1.29396	0	7.17684	ns
BCAR3|ENSG00000137936.18|chr1	29	23	16	26	22	42	0.53664	1	9442	0.336411	0.544441	26.1484	0.617902	0	4.70865	ns
DNTTIP2|ENSG00000067334.14|chr1	585	561	655	634	753	745	0.239833	0.478627	6045	0.153085	0.13024	652.012	1.1754	0	9.34876	ns
GCLM|ENSG00000023909.10|chr1	892	810	895	948	936	884	0.998311	0.999255	14419	0.000202127	0.0954803	888.605	0.00211695	0	9.7954	ns
ARHGAP29|ENSG00000137962.13|chr1	123	96	86	168	141	149	0.0383157	0.142034	3000	0.501771	0.24223	125.358	2.07146	0	6.96991	ns
ABCD3|ENSG00000117528.14|chr1	816	708	842	729	669	669	0.00856031	0.048053	1924	-0.286339	0.10891	736.476	-2.62913	0	9.5245	ns
F3|ENSG00000117525.14|chr1	4	11	4	16	39	19	0.0162939	1	2292	1.8517	0.770814	15.1648	2.40226	0	3.92265	ns
SLC44A3|ENSG00000143036.17|chr1	8	12	5	9	5	3	0.506741	1	9101	-0.669094	1.00779	6.98497	-0.66392	0	2.80425	ns
CNN3|ENSG00000117519.16|chr1	2307	2197	2146	2520	2188	2335	0.90939	0.964027	13543	-0.00819229	0.0719838	2268.58	-0.113808	0	11.1476	ns
ALG14|ENSG00000172339.10|chr1	303	345	293	302	283	241	0.086275	0.247801	3951	-0.286232	0.166862	293.704	-1.71538	0	8.19822	ns
TLCD4|ENSG00000152078.10|chr1	539	364	419	386	381	385	0.0561072	0.184532	3414	-0.28014	0.146655	409.693	-1.9102	0	8.6784	ns
TLCD4-RWDD3|ENSG00000271092.5|chr1	18	6	3	10	11	5	0.903786	1	13485	-0.115433	0.95494	8.58995	-0.12088	0	3.10265	ns
RWDD3|ENSG00000122481.17|chr1	164	217	165	229	189	173	0.954573	0.981123	13968	0.0123195	0.216264	188.508	0.0569653	0	7.55848	ns
PTBP2|ENSG00000117569.19|chr1	281	235	249	324	380	290	0.0793913	0.234286	3830	0.287152	0.163691	289.844	1.75423	0	8.17913	ns
SNX7|ENSG00000162627.17|chr1	420	291	296	339	284	277	0.138294	0.34089	4716	-0.24597	0.165953	315.139	-1.48217	0	8.29984	ns
FRRS1|ENSG00000156869.14|chr1	48	60	51	96	111	50	0.107983	0.288253	4297	0.583175	0.362823	68.2009	1.60733	0	6.09172	ns
AGL|ENSG00000162688.17|chr1	350	363	332	333	389	380	0.930205	0.971919	13731	-0.0134455	0.15351	356.373	-0.0875872	0	8.47725	ns
SLC35A3|ENSG00000117620.15|chr1	295	449	286	446	402	372	0.452735	0.684143	8486	0.141003	0.187788	373.027	0.750863	0	8.54314	ns
ENSG00000283761|ENSG00000283761.1|chr1	11	5	5	5	8	9	0.993034	1	14359	0.00855103	0.979372	7.08459	0.00873114	0	2.82468	ns
MFSD14A|ENSG00000156875.14|chr1	344	299	286	270	293	303	0.244558	0.484462	6105	-0.186529	0.160294	297.905	-1.16367	0	8.21871	ns
SASS6|ENSG00000156876.10|chr1	104	161	147	249	241	201	0.00569242	0.0353595	1730	0.638908	0.231071	181.867	2.76499	0	7.50674	up
TRMT13|ENSG00000122435.11|chr1	175	203	216	339	208	272	0.0884481	0.252659	3978	0.363919	0.213612	233.542	1.70364	0	7.86754	ns
DBT|ENSG00000137992.15|chr1	589	485	451	658	541	618	0.19339	0.41682	5506	0.167586	0.128851	551.692	1.30062	0	9.10772	ns
RTCA|ENSG00000137996.13|chr1	338	376	377	429	413	405	0.507373	0.724809	9109	0.0968035	0.146023	387.606	0.662933	0	8.59845	ns
CDC14A|ENSG00000079335.20|chr1	39	14	34	37	20	19	0.616264	1	10343	-0.281096	0.5609	26.7963	-0.501152	0	4.74396	ns
EXTL2|ENSG00000162694.14|chr1	302	246	339	304	266	332	0.726101	0.864511	11638	-0.0632468	0.180542	297.041	-0.350317	0	8.21452	ns
SLC30A7|ENSG00000162695.12|chr1	582	526	493	699	735	605	0.0247603	0.104105	2615	0.257485	0.114686	600.137	2.24512	0	9.22915	ns
DPH5|ENSG00000117543.22|chr1	829	629	635	945	899	840	0.00966499	0.0526354	1987	0.272991	0.1055	786.581	2.58759	0	9.61945	ns
S1PR1|ENSG00000170989.10|chr1	36	22	36	21	9	22	0.103782	1	4236	-0.933428	0.573785	24.398	-1.62679	0	4.60869	ns
PRMT6|ENSG00000198890.9|chr1	570	521	536	587	447	540	0.299858	0.54439	6765	-0.137665	0.132786	531.071	-1.03674	0	9.05276	ns
VAV3|ENSG00000134215.16|chr1	75	45	49	81	70	140	0.0483848	0.167293	3230	0.721759	0.365638	75.9016	1.97397	0	6.24606	ns
FAM102B|ENSG00000162636.16|chr1	53	45	79	35	36	26	0.0198837	0.089026	2446	-0.969017	0.416149	45.9115	-2.32854	0	5.52078	ns
PRPF38B|ENSG00000134186.12|chr1	496	511	599	743	761	618	0.0198873	0.089026	2447	0.302832	0.130056	615.655	2.32847	0	9.26598	ns
STXBP3|ENSG00000116266.11|chr1	142	145	155	225	261	163	0.0391614	0.144561	3012	0.453412	0.219837	179.472	2.06249	0	7.48762	ns
GPSM2|ENSG00000121957.15|chr1	132	169	156	194	216	175	0.24105	0.48007	6060	0.25558	0.218004	172.472	1.17237	0	7.43022	ns
WDR47|ENSG00000085433.17|chr1	45	72	74	90	69	89	0.425672	0.6607	8198	0.27355	0.343388	72.9692	0.796619	0	6.18922	ns
TAF13|ENSG00000197780.11|chr1	8	9	1	6	5	2	0.64167	1	10648	-0.567013	1.21843	5.10964	-0.465365	0	2.35322	ns
TMEM167B|ENSG00000215717.7|chr1	282	191	204	298	393	222	0.0979074	0.269934	4143	0.343224	0.207376	260.714	1.65508	0	8.02633	ns
SARS1|ENSG00000031698.13|chr1	750	631	685	937	960	658	0.0867609	0.248589	3961	0.211019	0.123206	760.812	1.71274	0	9.5714	ns
CELSR2|ENSG00000143126.8|chr1	139	105	117	119	112	66	0.173305	0.39188	5215	-0.377345	0.277121	108.762	-1.36166	0	6.76503	ns
PSRC1|ENSG00000134222.16|chr1	286	271	302	263	246	227	0.0560654	0.184509	3412	-0.317397	0.16613	265.137	-1.91053	0	8.0506	ns
SORT1|ENSG00000134243.12|chr1	515	473	460	458	488	393	0.10963	0.290964	4320	-0.205457	0.128422	461.99	-1.59986	0	8.85172	ns
PSMA5|ENSG00000143106.13|chr1	1334	1216	1256	1336	1562	1369	0.393723	0.633713	7826	0.0748968	0.0878158	1336.15	0.852885	0	10.3839	ns
SYPL2|ENSG00000143028.9|chr1	45	36	35	45	37	51	0.778088	0.894278	12111	0.116337	0.41282	41.1989	0.281811	0	5.36453	ns
ATXN7L2|ENSG00000162650.17|chr1	135	113	85	182	107	186	0.119217	0.308594	4449	0.433485	0.27822	133.175	1.55807	0	7.05718	ns
CYB561D1|ENSG00000174151.15|chr1	75	52	102	99	92	57	0.970299	0.988601	14119	0.0128077	0.343985	78.715	0.0372334	0	6.29857	ns
AMIGO1|ENSG00000181754.7|chr1	38	24	18	40	12	29	0.920366	1	13648	-0.0576653	0.576811	26.4877	-0.0999725	0	4.72725	ns
AMPD2|ENSG00000116337.20|chr1	356	340	329	458	409	367	0.218941	0.45094	5809	0.173594	0.141208	372.965	1.22935	0	8.54289	ns
GSTM3|ENSG00000134202.12|chr1	420	290	333	370	272	379	0.532755	0.74361	9397	-0.110323	0.176855	341.672	-0.623806	0	8.41647	ns
AHCYL1|ENSG00000168710.18|chr1	5727	4456	5028	5342	5441	4919	0.472443	0.699546	8688	-0.0417252	0.0580719	5112.23	-0.718509	0	12.3197	ns
STRIP1|ENSG00000143093.15|chr1	167	162	169	161	186	168	0.834808	0.927302	12855	-0.0431415	0.206875	168.045	-0.208539	0	7.3927	ns
KCNC4|ENSG00000116396.15|chr1	90	83	120	78	65	71	0.0699788	0.214433	3675	-0.549031	0.302989	84.6671	-1.81205	0	6.40373	ns
SLC16A4|ENSG00000168679.18|chr1	1	13	8	16	12	14	0.375939	1	7645	0.802656	0.906543	10.6351	0.885403	0	3.41076	ns
LAMTOR5|ENSG00000134248.14|chr1	992	862	780	838	803	776	0.0336573	0.13	2868	-0.211776	0.0996992	837.106	-2.12415	0	9.70927	ns
KCNA3|ENSG00000177272.10|chr1	10	1	16	5	16	8	0.984563	1	14273	0.0192725	0.996071	9.25157	0.0193485	0	3.2097	ns
LRIF1|ENSG00000121931.16|chr1	115	105	82	140	156	121	0.134156	0.334348	4657	0.375601	0.25075	118.29	1.49791	0	6.88619	ns
DRAM2|ENSG00000156171.15|chr1	248	265	279	340	328	223	0.717614	0.860478	11549	0.0667625	0.184605	278.159	0.36165	0	8.11977	ns
CEPT1|ENSG00000134255.16|chr1	242	174	200	195	216	145	0.249905	0.490877	6157	-0.238054	0.206899	193.67	-1.15058	0	7.59745	ns
PIFO|ENSG00000173947.14|chr1	1	11	2	17	8	10	0.260593	1	6296	1.18664	1.0548	8.06193	1.12499	0	3.01112	ns
WDR77|ENSG00000116455.14|chr1	1213	1272	966	1202	1363	1126	0.965904	0.985926	14085	0.00461593	0.107985	1182.35	0.0427459	0	10.2074	ns
ATP5PB|ENSG00000116459.11|chr1	4474	4287	4069	3900	4341	3889	0.00523635	0.033196	1696	-0.171722	0.0615024	4142.43	-2.79212	0	12.0163	ns
INKA2|ENSG00000197852.12|chr1	73	49	62	89	74	98	0.184661	0.4067	5370	0.424365	0.319904	73.3481	1.32654	0	6.19669	ns
DDX20|ENSG00000064703.13|chr1	299	301	325	392	375	343	0.265324	0.507586	6354	0.167472	0.150348	336.608	1.1139	0	8.39493	ns
KCND3|ENSG00000171385.10|chr1	1	12	8	18	2	1	0.88844	1	13343	-0.173042	1.23356	6.98141	-0.140279	0	2.80352	ns
CTTNBP2NL|ENSG00000143079.15|chr1	185	181	193	212	141	143	0.217838	0.449737	5792	-0.271035	0.219943	175.062	-1.2323	0	7.45172	ns
WNT2B|ENSG00000134245.18|chr1	45	20	19	35	10	40	0.95088	0.980028	13933	-0.0371333	0.602796	27.8363	-0.0616017	0	4.79889	ns
ST7L|ENSG00000007341.19|chr1	39	36	34	61	67	112	0.00641148	0.0387185	1781	1.06407	0.390346	57.622	2.72596	0	5.84855	up
CAPZA1|ENSG00000116489.13|chr1	2511	2187	2239	2215	1995	1962	8.42583e-05	0.00124936	717	-0.258635	0.0657776	2174.76	-3.93195	0	11.0866	ns
MOV10|ENSG00000155363.19|chr1	468	330	357	338	407	428	0.73177	0.867711	11691	-0.0555523	0.162068	385.381	-0.342772	0	8.59014	ns
RHOC|ENSG00000155366.17|chr1	483	483	385	327	361	326	0.000598854	0.0063211	1009	-0.503873	0.14681	393.763	-3.43213	0	8.62119	ns
PPM1J|ENSG00000155367.16|chr1	42	24	61	35	44	38	0.647418	0.821258	10754	-0.20861	0.456127	40.5347	-0.457351	0	5.34109	ns
LRIG2|ENSG00000198799.12|chr1	126	128	113	176	146	135	0.337217	0.580346	7213	0.221084	0.230373	135.973	0.959678	0	7.08717	ns
MAGI3|ENSG00000081026.19|chr1	115	81	95	120	181	114	0.11744	0.305027	4433	0.424819	0.271344	115.981	1.56561	0	6.85775	ns
PHTF1|ENSG00000116793.16|chr1	32	16	49	32	63	29	0.620637	0.803054	10417	0.257463	0.520182	36.4156	0.494947	0	5.18649	ns
RSBN1|ENSG00000081019.14|chr1	289	248	343	313	259	273	0.391399	0.63189	7799	-0.152435	0.177853	286.328	-0.857083	0	8.16153	ns
BCL2L15|ENSG00000188761.13|chr1	15	13	12	11	32	18	0.439704	1	8341	0.523202	0.677115	16.6322	0.772694	0	4.05591	ns
AP4B1|ENSG00000134262.13|chr1	93	65	56	171	100	96	0.027917	0.113545	2713	0.689122	0.313458	94.7613	2.19845	0	6.56623	ns
DCLRE1B|ENSG00000118655.8|chr1	203	198	153	288	242	225	0.0653925	0.203681	3608	0.354216	0.192241	215.494	1.84257	0	7.75151	ns
HIPK1|ENSG00000163349.22|chr1	582	448	525	618	511	580	0.700533	0.851302	11387	0.0498645	0.129652	539.69	0.384601	0	9.07599	ns
TRIM33|ENSG00000197323.12|chr1	887	871	844	1308	1076	1089	0.0010073	0.00932196	1150	0.322649	0.0981151	1002.19	3.28848	0	9.96894	ns
BCAS2|ENSG00000116752.6|chr1	723	804	708	842	939	938	0.10081	0.275141	4193	0.190939	0.11636	820.912	1.64094	0	9.68108	ns
DENND2C|ENSG00000175984.15|chr1	56	54	49	133	73	71	0.0425912	0.152724	3103	0.700407	0.34542	71.311	2.0277	0	6.15605	ns
CSDE1|ENSG00000009307.17|chr1	16547	14628	14775	14170	12406	12347	3.64346e-13	3.11075e-11	124	-0.330011	0.0454048	14091.8	-7.26819	0	13.7826	ns
SIKE1|ENSG00000052723.12|chr1	841	714	639	964	921	765	0.0936195	0.261452	4076	0.182289	0.108725	798.074	1.67661	0	9.64038	ns
TSPAN2|ENSG00000134198.10|chr1	44	36	53	29	62	41	0.815713	0.917662	12568	-0.101157	0.434033	44.0085	-0.233063	0	5.45971	ns
NGF|ENSG00000134259.6|chr1	8	2	4	1	2	5	0.547599	1	9609	-0.839471	1.39595	3.65152	-0.601362	0	1.8685	ns
VANGL1|ENSG00000173218.15|chr1	256	214	308	224	181	164	0.00674614	0.0401469	1809	-0.54865	0.20252	224.281	-2.70912	0	7.80917	ns
SLC22A15|ENSG00000163393.13|chr1	28	8	24	7	30	35	0.760776	1	11936	0.211464	0.694549	21.8694	0.304462	0	4.45084	ns
ATP1A1|ENSG00000163399.16|chr1	2437	1998	2237	1882	1780	1725	1.52025e-08	6.67838e-07	241	-0.397584	0.0702536	2003.31	-5.65926	0	10.9682	ns
CD58|ENSG00000116815.16|chr1	78	93	130	86	137	68	0.630963	0.810702	10539	-0.157937	0.32878	98.43	-0.480371	0	6.62103	ns
IGSF3|ENSG00000143061.18|chr1	296	181	291	164	163	151	0.000294295	0.00355971	881	-0.769696	0.212607	207.415	-3.62027	0	7.69637	down
PTGFRN|ENSG00000134247.10|chr1	438	415	372	303	284	330	0.000879463	0.00844907	1108	-0.504553	0.151677	356.977	-3.32649	0	8.47969	ns
TTF2|ENSG00000116830.12|chr1	496	502	512	506	542	395	0.231692	0.468193	5945	-0.16366	0.136838	489.636	-1.19601	0	8.93557	ns
TRIM45|ENSG00000134253.10|chr1	21	81	86	82	95	92	0.357674	0.600015	7452	0.395718	0.430219	76.2716	0.919806	0	6.25307	ns
MAN1A2|ENSG00000198162.12|chr1	439	423	429	402	594	444	0.673403	0.836939	11102	0.0659144	0.156387	452.278	0.421483	0	8.82106	ns
TENT5C|ENSG00000183508.5|chr1	81	122	81	70	89	77	0.240655	0.479698	6054	-0.366146	0.312051	86.8847	-1.17335	0	6.44103	ns
GDAP2|ENSG00000196505.11|chr1	165	81	105	155	110	158	0.479668	0.703347	8802	0.199023	0.281569	127.318	0.706837	0	6.99229	ns
WDR3|ENSG00000065183.16|chr1	811	592	525	700	826	627	0.57787	0.775808	9956	0.0758275	0.136258	672.192	0.556498	0	9.39273	ns
WARS2|ENSG00000116874.12|chr1	505	413	445	503	472	466	0.949991	0.9796	13926	-0.00787888	0.125624	463.833	-0.062718	0	8.85746	ns
ZNF697|ENSG00000143067.5|chr1	148	121	155	252	258	220	0.000510542	0.0055437	981	0.691516	0.198988	189.495	3.47516	0	7.56602	up
PHGDH|ENSG00000092621.13|chr1	2373	2252	2176	2891	2846	2575	0.00147072	0.0124564	1259	0.197102	0.061974	2496.23	3.1804	0	11.2855	ns
NOTCH2|ENSG00000134250.21|chr1	742	696	757	397	335	318	2.01903e-20	3.50417e-18	61	-1.15871	0.125113	543.977	-9.26133	0	9.0874	down
SEC22B|ENSG00000265808.4|chr1	522	495	591	698	612	517	0.518765	0.734009	9246	0.0856331	0.132713	567.881	0.645251	0	9.14945	ns
SRGAP2C|ENSG00000171943.12|chr1	359	331	341	430	444	352	0.274903	0.519158	6448	0.155712	0.142614	372.623	1.09184	0	8.54157	ns
FAM72C|ENSG00000263513.6|chr1	44	17	38	24	19	32	0.381295	0.621877	7704	-0.468135	0.534698	28.868	-0.875513	0	4.8514	ns
SRGAP2B|ENSG00000196369.12|chr1	2	4	5	15	5	8	0.252751	1	6195	1.23005	1.0755	6.37891	1.14369	0	2.67331	ns
FAM72D|ENSG00000215784.6|chr1	50	65	91	59	73	58	0.536209	0.746364	9438	-0.221749	0.358494	66.1079	-0.618556	0	6.04675	ns
NBPF20|ENSG00000162825.18|chr1	146	114	116	106	111	122	0.348334	0.590901	7336	-0.231481	0.246828	118.624	-0.937825	0	6.89025	ns
GPR89A|ENSG00000117262.19|chr1	104	117	111	172	123	91	0.684486	0.842052	11224	0.111131	0.273487	118.454	0.406349	0	6.88818	ns
RNF115|ENSG00000265491.5|chr1	1059	965	1037	1195	1221	1068	0.282819	0.525945	6559	0.0941218	0.087636	1082.29	1.07401	0	10.0799	ns
POLR3C|ENSG00000186141.10|chr1	321	244	284	341	320	290	0.63577	0.813697	10600	0.0748569	0.158052	297.121	0.473621	0	8.21491	ns
NUDT17|ENSG00000186364.12|chr1	105	73	101	94	91	67	0.413604	0.650656	8046	-0.239054	0.292397	87.8117	-0.817567	0	6.45634	ns
PIAS3|ENSG00000131788.16|chr1	141	127	145	207	204	161	0.0776764	0.231	3801	0.374257	0.212124	162.198	1.76433	0	7.34161	ns
PEX11B|ENSG00000131779.11|chr1	194	208	221	251	251	201	0.690765	0.845911	11288	0.0750568	0.188671	219.508	0.397818	0	7.77813	ns
RBM8A|ENSG00000265241.8|chr1	4556	3825	3995	3818	3684	3682	2.41881e-05	0.000427511	600	-0.233728	0.0553563	3908.25	-4.22225	0	11.9323	ns
LIX1L|ENSG00000271601.4|chr1	541	560	537	494	514	460	0.0409973	0.148898	3060	-0.252282	0.123453	516.279	-2.04356	0	9.01201	ns
ANKRD34A|ENSG00000272031.3|chr1	31	30	32	39	47	12	0.945948	0.978046	13886	-0.0362238	0.534301	31.4225	-0.0677965	0	4.97373	ns
POLR3GL|ENSG00000121851.13|chr1	136	135	184	166	174	185	0.623806	0.805689	10479	0.112752	0.229889	162.711	0.490463	0	7.34617	ns
TXNIP|ENSG00000265972.6|chr1	222	151	210	540	391	358	1.90199e-08	8.21893e-07	245	1.05214	0.18719	305.23	5.62069	0	8.25375	up
NBPF12|ENSG00000268043.9|chr1	34	42	26	52	60	25	0.49157	0.712618	8932	0.318503	0.463066	39.2477	0.687815	0	5.29454	ns
PRKAB2|ENSG00000131791.8|chr1	483	438	554	640	648	579	0.0578025	0.18831	3445	0.245535	0.12942	552.215	1.89719	0	9.10909	ns
CHD1L|ENSG00000131778.20|chr1	750	601	637	717	566	555	0.091484	0.257796	4035	-0.203307	0.12047	633.216	-1.68762	0	9.30655	ns
BCL9|ENSG00000116128.12|chr1	174	137	133	73	112	156	0.122214	0.314286	4480	-0.45056	0.291521	130.998	-1.54555	0	7.0334	ns
ACP6|ENSG00000162836.12|chr1	297	226	222	330	296	336	0.0899829	0.255128	4009	0.286513	0.168985	281.441	1.69549	0	8.13669	ns
GPR89B|ENSG00000188092.15|chr1	52	53	86	31	42	68	0.21603	0.447138	5772	-0.521752	0.421736	55.8647	-1.23715	0	5.80387	ns
NBPF11|ENSG00000263956.8|chr1	137	130	206	226	141	201	0.515653	0.731603	9181	0.167012	0.256918	172.627	0.650061	0	7.43152	ns
NOTCH2NLB|ENSG00000286019.2|chr1	11	6	7	1	1	3	0.0686873	1	3657	-2.32018	1.27449	4.87479	-1.82047	0	2.28534	ns
NBPF9|ENSG00000269713.9|chr1	17	6	22	17	14	6	0.620435	1	10416	-0.383672	0.774728	13.5143	-0.495234	0	3.75642	ns
NOTCH2NLC|ENSG00000286219.2|chr1	80	59	63	54	106	96	0.440616	0.67289	8348	0.26546	0.344238	75.7352	0.771154	0	6.24289	ns
ENSG00000286185|ENSG00000286185.1|chr1	92	66	69	69	131	50	0.896379	0.958098	13414.5	0.0472026	0.362435	78.4274	0.130237	0	6.29329	ns
NBPF19|ENSG00000271383.8|chr1	92	66	69	69	131	50	0.896379	0.958098	13414.5	0.0472026	0.362435	78.4274	0.130237	0	6.29329	ns
H2BC21|ENSG00000184678.11|chr1	121	139	102	336	310	191	1.9652e-06	5.28641e-05	393	1.10547	0.23239	195.347	4.75697	0	7.60989	up
H2AC20|ENSG00000184260.6|chr1	46	35	26	25	8	35	0.210204	0.43946	5709	-0.71912	0.573916	29.2009	-1.25301	0	4.86794	ns
BOLA1|ENSG00000178096.9|chr1	112	119	160	132	162	120	0.942526	0.976763	13849	-0.0183994	0.255208	133.64	-0.0720958	0	7.06221	ns
SV2A|ENSG00000159164.10|chr1	609	543	494	423	366	427	9.83835e-05	0.00142923	730	-0.522994	0.134289	476.469	-3.89454	0	8.89624	ns
SF3B4|ENSG00000143368.10|chr1	766	673	646	721	788	691	0.91336	0.965333	13580	-0.0114944	0.105646	708.97	-0.108801	0	9.46958	ns
MTMR11|ENSG00000014914.21|chr1	4	11	5	8	2	5	0.633071	1	10574	-0.531711	1.11374	5.8815	-0.477409	0	2.55618	ns
OTUD7B|ENSG00000264522.6|chr1	241	238	260	466	338	382	0.000495503	0.00543615	971	0.587233	0.168591	316.861	3.48318	0	8.3077	up
VPS45|ENSG00000136631.16|chr1	415	343	302	446	463	429	0.0779079	0.231428	3805	0.250436	0.142054	395.284	1.76296	0	8.62674	ns
PLEKHO1|ENSG00000023902.14|chr1	295	365	204	391	463	374	0.0333796	0.129352	2859	0.412991	0.194121	345.031	2.12749	0	8.43058	ns
ANP32E|ENSG00000143401.15|chr1	1718	1858	1668	1897	1755	1737	0.505017	0.72339	9081	-0.0552608	0.0828974	1764.06	-0.666617	0	10.7847	ns
APH1A|ENSG00000117362.13|chr1	818	730	680	784	659	696	0.173204	0.391818	5213	-0.147952	0.10863	723.584	-1.36198	0	9.49902	ns
MRPS21|ENSG00000266472.6|chr1	5315	4312	3939	4156	3883	3642	6.77761e-06	0.000149116	481	-0.302136	0.0671331	4182.67	-4.50056	0	12.0302	ns
PRPF3|ENSG00000117360.13|chr1	438	403	340	456	542	579	0.0265609	0.109289	2678	0.334324	0.150738	455.813	2.21791	0	8.8323	ns
RPRD2|ENSG00000163125.16|chr1	524	423	428	616	558	551	0.0494099	0.169563	3257	0.23969	0.121977	511.092	1.96504	0	8.99744	ns
TARS2|ENSG00000143374.18|chr1	816	638	742	676	704	580	0.0234864	0.10002	2582	-0.253985	0.112114	688.577	-2.26543	0	9.42747	ns
MCL1|ENSG00000143384.14|chr1	3110	2567	2878	4790	5060	4205	8.91516e-23	1.85068e-20	51	0.625394	0.0636628	3713.23	9.82355	0	11.8585	up
ENSA|ENSG00000143420.19|chr1	2614	2475	2146	2673	2339	2115	0.139233	0.342326	4729	-0.11461	0.0775097	2377.18	-1.47865	0	11.215	ns
GOLPH3L|ENSG00000143457.11|chr1	260	279	240	329	362	313	0.0933286	0.261118	4069	0.272347	0.162295	294.598	1.67809	0	8.2026	ns
ARNT|ENSG00000143437.21|chr1	293	220	198	232	287	209	0.791245	0.901615	12232	-0.0509372	0.192437	237.411	-0.264695	0	7.89124	ns
SETDB1|ENSG00000143379.13|chr1	324	319	299	436	418	431	0.0119175	0.0614865	2106	0.357436	0.142145	367.704	2.51458	0	8.5224	ns
CERS2|ENSG00000143418.20|chr1	1025	1038	781	923	983	883	0.291232	0.535903	6656	-0.118398	0.112181	933.668	-1.05542	0	9.86677	ns
ANXA9|ENSG00000143412.10|chr1	11	2	8	4	15	5	0.906884	1	13517	0.121744	1.04082	7.35411	0.116969	0	2.87855	ns
MINDY1|ENSG00000143409.17|chr1	20	34	26	20	16	39	0.753291	1	11869	-0.179529	0.571199	26.0664	-0.314302	0	4.70412	ns
PRUNE1|ENSG00000143363.17|chr1	524	303	342	359	269	358	0.089515	0.254278	4002	-0.319166	0.18797	356.357	-1.69796	0	8.47718	ns
C1orf56|ENSG00000143443.10|chr1	30	50	27	49	26	29	0.758369	0.884527	11912	-0.149758	0.486821	35.0544	-0.307624	0	5.13152	ns
MLLT11|ENSG00000213190.4|chr1	1281	1332	1232	1023	930	855	3.89533e-09	1.9638e-07	210	-0.549011	0.0932333	1108.8	-5.88858	0	10.1148	ns
GABPB2|ENSG00000143458.12|chr1	160	175	225	232	215	136	0.830596	0.925342	12707	-0.0506292	0.236655	189.286	-0.213937	0	7.56442	ns
SEMA6C|ENSG00000143434.17|chr1	8	11	12	1	8	9	0.379001	1	7685	-0.866519	0.984974	8.29843	-0.879738	0	3.05284	ns
SCNM1|ENSG00000163156.12|chr1	380	334	327	432	514	436	0.0228311	0.0980366	2557	0.320094	0.140623	399.629	2.27625	0	8.64252	ns
LYSMD1|ENSG00000163155.12|chr1	92	82	72	141	179	104	0.011954	0.0615848	2109	0.690964	0.274901	109.679	2.5135	0	6.77715	ns
TMOD4|ENSG00000163157.15|chr1	21	17	24	15	15	19	0.484038	1	8847	-0.425171	0.60754	18.5178	-0.699823	0	4.21084	ns
VPS72|ENSG00000163159.15|chr1	1501	1118	1082	1575	1526	1409	0.0301103	0.119982	2772	0.200923	0.0926494	1352.43	2.16864	0	10.4013	ns
PIP5K1A|ENSG00000143398.20|chr1	664	531	684	998	991	819	2.38915e-05	0.000422976	599	0.486564	0.115162	770.742	4.22502	0	9.5901	ns
PSMD4|ENSG00000159352.16|chr1	1873	1557	1598	1744	1948	1798	0.606876	0.793798	10256	0.0402656	0.0782558	1739.78	0.514538	0	10.7647	ns
ZNF687|ENSG00000143373.18|chr1	146	130	124	246	222	255	0.000130246	0.00180015	770	0.767615	0.200631	184.615	3.82599	0	7.52838	up
PI4KB|ENSG00000143393.17|chr1	730	501	627	762	689	593	0.696942	0.849527	11353	0.0494009	0.126847	643.269	0.389452	0	9.32928	ns
RFX5|ENSG00000143390.18|chr1	594	461	477	558	532	464	0.58667	0.780934	10051	-0.0676859	0.124499	509.83	-0.543668	0	8.99387	ns
SELENBP1|ENSG00000143416.21|chr1	280	286	302	340	391	211	0.943302	0.977292	13857	0.0140404	0.197416	298.982	0.0711207	0	8.22391	ns
PSMB4|ENSG00000159377.11|chr1	4622	4120	3873	4283	4221	4226	0.190556	0.413574	5462	-0.0745616	0.0569635	4198.77	-1.30894	0	12.0358	ns
POGZ|ENSG00000143442.23|chr1	652	564	577	808	790	784	0.00207065	0.0161139	1370	0.321402	0.104354	688.742	3.07991	0	9.42782	ns
CGN|ENSG00000143375.15|chr1	42	60	52	92	48	63	0.439667	0.671972	8340	0.293118	0.379315	59.0459	0.772756	0	5.88376	ns
TUFT1|ENSG00000143367.17|chr1	330	289	340	671	665	512	1.02561e-09	5.65525e-08	192	0.850525	0.139308	459.645	6.10537	0	8.84438	up
SNX27|ENSG00000143376.14|chr1	738	705	752	770	728	639	0.211519	0.44073	5728	-0.133682	0.106997	718.241	-1.2494	0	9.48832	ns
MRPL9|ENSG00000143436.11|chr1	2049	1682	1657	1646	1450	1639	0.00150966	0.0126771	1270	-0.271058	0.0854312	1679.61	-3.17282	0	10.7139	ns
OAZ3|ENSG00000143450.19|chr1	6	8	17	10	10	12	0.943883	1	13861	-0.0584099	0.829808	10.5443	-0.0703897	0	3.39839	ns
TDRKH|ENSG00000182134.17|chr1	54	28	53	59	67	67	0.254305	0.495368	6215	0.435446	0.381985	53.9989	1.13996	0	5.75486	ns
THEM4|ENSG00000159445.13|chr1	636	536	567	544	523	575	0.16209	0.375831	5071	-0.168866	0.120785	561.007	-1.39808	0	9.13188	ns
S100A10|ENSG00000197747.9|chr1	2546	2559	2308	1991	2234	2048	1.60611e-05	0.000312572	545	-0.331921	0.0769474	2276.67	-4.31361	0	11.1527	ns
S100A11|ENSG00000163191.6|chr1	509	401	277	327	345	291	0.0336784	0.130034	2869	-0.383764	0.180688	355.707	-2.1239	0	8.47455	ns
TCHH|ENSG00000159450.13|chr1	3	1	10	14	5	1	0.767989	1	12006	0.37546	1.27272	5.54517	0.295006	0	2.47123	ns
S100A4|ENSG00000196154.12|chr1	16	27	28	7	12	10	0.0376341	1	2979	-1.39576	0.671421	16.9807	-2.07882	0	4.08583	ns
S100A2|ENSG00000196754.13|chr1	3	13	2	7	8	2	0.851367	1	12996	-0.220365	1.17607	5.8358	-0.187375	0	2.54493	ns
S100A13|ENSG00000189171.15|chr1	356	361	240	295	339	263	0.311205	0.555404	6895	-0.184232	0.181922	307.108	-1.0127	0	8.2626	ns
CHTOP|ENSG00000160679.13|chr1	1750	1375	1332	1824	1972	1676	0.0130447	0.0658578	2152	0.209814	0.0845158	1636.25	2.48255	0	10.6762	ns
SNAPIN|ENSG00000143553.11|chr1	1075	986	899	1222	934	1091	0.677835	0.838542	11155	0.0444894	0.107095	1026.86	0.415419	0	10.004	ns
ILF2|ENSG00000143621.17|chr1	2876	2375	2471	3047	2842	2554	0.543003	0.750563	9551	0.0387879	0.0637668	2670.06	0.608278	0	11.3827	ns
DENND4B|ENSG00000198837.10|chr1	342	336	260	375	424	322	0.308616	0.552845	6865	0.164896	0.16196	339.759	1.01813	0	8.40837	ns
CRTC2|ENSG00000160741.17|chr1	169	187	187	329	195	250	0.0564805	0.185414	3420	0.412952	0.21651	217.28	1.90731	0	7.76341	ns
SLC39A1|ENSG00000143570.19|chr1	776	812	652	688	710	624	0.0375682	0.140245	2976	-0.240697	0.115746	707.642	-2.07954	0	9.46688	ns
CREB3L4|ENSG00000143578.16|chr1	56	38	56	83	45	85	0.265808	0.50842	6355	0.424135	0.381153	59.91	1.11277	0	5.90472	ns
JTB|ENSG00000143543.15|chr1	3997	3181	2990	3353	3344	3002	0.0255745	0.106471	2645	-0.154166	0.0690516	3286.15	-2.23261	0	11.6822	ns
RAB13|ENSG00000143545.10|chr1	267	294	271	337	343	215	0.991228	0.996921	14336	0.00206175	0.187533	285.491	0.010994	0	8.1573	ns
RPS27|ENSG00000177954.14|chr1	29	10	21	21	5	6	0.195559	1	5534	-0.996869	0.770195	15.1507	-1.29431	0	3.92132	ns
TPM3|ENSG00000143549.21|chr1	25	26	18	27	33	22	0.768874	1	12013	0.154991	0.527453	24.9082	0.293847	0	4.63855	ns
C1orf43|ENSG00000143612.21|chr1	4542	4049	3590	4170	3908	3884	0.0687572	0.211485	3659	-0.113998	0.0626359	3998.49	-1.82001	0	11.9652	ns
UBAP2L|ENSG00000143569.19|chr1	73	57	97	63	56	20	0.0497177	0.170288	3266	-0.819557	0.417633	60.8815	-1.96238	0	5.92793	ns
HAX1|ENSG00000143575.16|chr1	1788	1458	1343	1770	1642	1480	0.958535	0.98265	14013	0.0044008	0.084644	1565.3	0.0519918	0	10.6122	ns
ATP8B2|ENSG00000143515.20|chr1	299	248	219	293	249	205	0.48422	0.70729	8849	-0.127345	0.182043	249.81	-0.699532	0	7.96469	ns
IL6R|ENSG00000160712.13|chr1	83	69	60	67	59	38	0.182111	0.404279	5324	-0.465001	0.348502	62.2145	-1.33428	0	5.95918	ns
UBE2Q1|ENSG00000160714.10|chr1	876	766	917	837	992	923	0.889594	0.955231	13353	0.0155696	0.112158	880.413	0.138818	0	9.78204	ns
ADAR|ENSG00000160710.18|chr1	2211	2031	2012	2135	1743	1743	0.00149207	0.0125869	1265	-0.246573	0.0776309	1969.87	-3.17622	0	10.9439	ns
PMVK|ENSG00000163344.6|chr1	449	293	358	296	412	307	0.257691	0.49939	6253	-0.198658	0.175514	349.738	-1.13187	0	8.45013	ns
PBXIP1|ENSG00000163346.17|chr1	46	33	24	43	14	39	0.738852	0.870878	11765	-0.175566	0.526632	32.8984	-0.333374	0	5.03994	ns
PYGO2|ENSG00000163348.4|chr1	380	255	464	357	306	411	0.560299	0.764025	9735	-0.117656	0.20202	361.016	-0.582397	0	8.49592	ns
SHC1|ENSG00000160691.19|chr1	430	284	214	326	417	284	0.743136	0.87393	11794	0.067687	0.20655	321.198	0.327703	0	8.32732	ns
CKS1B|ENSG00000173207.13|chr1	420	381	456	454	447	464	0.839737	0.930057	12891	0.0280525	0.138716	434.71	0.202229	0	8.76391	ns
FLAD1|ENSG00000160688.19|chr1	693	659	600	809	802	642	0.312611	0.556424	6915	0.112828	0.111738	694.265	1.00976	0	9.43934	ns
ZBTB7B|ENSG00000160685.14|chr1	5	8	3	12	4	16	0.353085	1	7393	0.917356	0.987867	7.94936	0.928623	0	2.99084	ns
ADAM15|ENSG00000143537.14|chr1	45	57	50	42	26	69	0.598957	0.788309	10178	-0.232146	0.441426	48.4446	-0.525901	0	5.59826	ns
EFNA4|ENSG00000243364.8|chr1	79	35	33	35	45	27	0.24764	0.488953	6129	-0.528566	0.457198	41.7169	-1.1561	0	5.38256	ns
EFNA3|ENSG00000143590.14|chr1	49	67	61	41	67	47	0.441006	0.673145	8352	-0.291833	0.37876	55.4108	-0.770495	0	5.7921	ns
EFNA1|ENSG00000169242.12|chr1	127	84	85	111	183	102	0.247774	0.489127	6130	0.335783	0.290527	113.547	1.15577	0	6.82714	ns
SLC50A1|ENSG00000169241.19|chr1	223	212	159	232	172	146	0.347496	0.590615	7323	-0.206088	0.21937	189.119	-0.939457	0	7.56315	ns
DPM3|ENSG00000179085.8|chr1	1080	1042	922	1010	954	816	0.0212351	0.0931687	2497	-0.224423	0.0974153	965.532	-2.30378	0	9.91518	ns
KRTCAP2|ENSG00000163463.13|chr1	1650	1727	1253	1253	1531	1296	0.0155633	0.0744886	2273	-0.272532	0.112663	1446.89	-2.419	0	10.4987	ns
MUC1|ENSG00000185499.17|chr1	5	4	5	3	26	14	0.114947	1	4389	1.53767	0.975463	9.33881	1.57634	0	3.22324	ns
THBS3|ENSG00000169231.13|chr1	15	4	12	34	17	22	0.0965392	1	4120	1.15697	0.696186	16.8848	1.66187	0	4.07765	ns
FDPS|ENSG00000160752.15|chr1	1591	1314	1312	1522	1862	1565	0.113005	0.297387	4364	0.144344	0.0910784	1513.73	1.58483	0	10.5639	ns
RUSC1|ENSG00000160753.17|chr1	563	614	500	554	628	584	0.895163	0.957843	13400	-0.017145	0.130108	571.182	-0.131775	0	9.15781	ns
ASH1L|ENSG00000116539.14|chr1	461	349	344	429	384	346	0.579186	0.776575	9969	-0.0808339	0.145758	381.894	-0.554575	0	8.57703	ns
MSTO1|ENSG00000125459.18|chr1	120	93	125	188	82	204	0.195268	0.419502	5531	0.406571	0.313918	134.316	1.29515	0	7.06949	ns
YY1AP1|ENSG00000163374.20|chr1	484	331	464	675	556	605	0.00266218	0.0195048	1460	0.435114	0.144832	512.632	3.00427	0	9.00178	ns
DAP3|ENSG00000132676.16|chr1	1191	1141	1078	1175	1237	1140	0.708421	0.855682	11460	-0.0320375	0.0856671	1153.54	-0.373977	0	10.1718	ns
SYT11|ENSG00000132718.9|chr1	185	159	225	167	159	137	0.0713493	0.217625	3696	-0.393633	0.218291	171.667	-1.80325	0	7.42347	ns
RIT1|ENSG00000143622.11|chr1	130	82	120	139	143	156	0.205666	0.432848	5666	0.31856	0.251712	127	1.26557	0	6.98869	ns
KHDC4|ENSG00000132680.11|chr1	564	516	548	657	565	531	0.913256	0.965333	13578	0.0129808	0.119164	559.3	0.108932	0	9.12748	ns
ARHGEF2|ENSG00000116584.22|chr1	700	520	625	926	773	771	0.00428323	0.0283416	1620	0.332497	0.1164	710.33	2.85651	0	9.47234	ns
SSR2|ENSG00000163479.14|chr1	1528	1424	1342	1494	1365	1199	0.034102	0.130811	2887	-0.17481	0.0825018	1383.72	-2.11886	0	10.4343	ns
UBQLN4|ENSG00000160803.8|chr1	55	38	35	39	33	19	0.202831	0.429045	5635	-0.583801	0.458413	36.1615	-1.27353	0	5.17638	ns
LAMTOR2|ENSG00000116586.12|chr1	257	245	140	156	191	155	0.0624219	0.197867	3544	-0.440068	0.236178	189.835	-1.86329	0	7.5686	ns
MEX3A|ENSG00000254726.3|chr1	253	253	242	320	267	213	0.991495	0.996921	14341	-0.00192291	0.180399	255.84	-0.0106592	0	7.9991	ns
LMNA|ENSG00000160789.24|chr1	350	214	313	242	209	273	0.0756373	0.226976	3767	-0.354899	0.199765	265.761	-1.77658	0	8.05399	ns
SLC25A44|ENSG00000160785.14|chr1	368	335	431	370	356	304	0.132931	0.332389	4640	-0.235377	0.156642	359.348	-1.50264	0	8.48924	ns
PMF1|ENSG00000160783.19|chr1	435	394	471	446	449	401	0.472367	0.699531	8687	-0.0981389	0.136563	430.468	-0.718634	0	8.74976	ns
BGLAP|ENSG00000242252.2|chr1	14	16	11	16	21	4	0.883521	1	13295.5	-0.112925	0.770782	13.4931	-0.146507	0	3.75415	ns
PAQR6|ENSG00000160781.17|chr1	38	21	16	26	25	21	0.810105	1	12521	-0.132563	0.551677	24.1363	-0.240291	0	4.59313	ns
SMG5|ENSG00000198952.8|chr1	433	471	555	462	420	417	0.0727726	0.220379	3726	-0.266016	0.14826	459.336	-1.79425	0	8.84341	ns
TMEM79|ENSG00000163472.19|chr1	3	10	1	13	15	16	0.104656	1	4253	1.54769	0.953782	9.52977	1.62269	0	3.25244	ns
GLMP|ENSG00000198715.13|chr1	377	295	286	309	315	330	0.573621	0.77348	9912	-0.0887526	0.157719	316.508	-0.562727	0	8.3061	ns
CCT3|ENSG00000163468.15|chr1	9280	7284	7675	7963	7670	7235	0.000939748	0.00889569	1124	-0.170661	0.0515909	7798.6	-3.30797	0	12.929	ns
TSACC|ENSG00000163467.12|chr1	73	44	62	40	98	71	0.706141	0.854566	11437	0.147013	0.38991	64.1058	0.377043	0	6.00238	ns
MEF2D|ENSG00000116604.19|chr1	115	105	92	185	41	129	0.802763	0.909065	12458	0.0961679	0.385021	110.178	0.249773	0	6.78369	ns
IQGAP3|ENSG00000183856.11|chr1	137	130	128	124	227	150	0.325637	0.569414	7064	0.252339	0.256718	148.044	0.98294	0	7.20988	ns
NAXE|ENSG00000163382.13|chr1	2463	1825	1801	1994	2019	1880	0.117591	0.305281	4436	-0.130467	0.083367	1980.88	-1.56497	0	10.9519	ns
CRABP2|ENSG00000143320.9|chr1	424	354	347	361	282	278	0.0139478	0.0691316	2193	-0.378991	0.154149	339.284	-2.45861	0	8.40635	ns
ISG20L2|ENSG00000143319.17|chr1	2561	2127	2167	2948	2504	2359	0.176461	0.396813	5250	0.0979445	0.0724585	2420.29	1.35173	0	11.241	ns
METTL25B|ENSG00000143303.12|chr1	291	184	227	228	319	253	0.587632	0.781467	10061	0.10797	0.199107	247.69	0.542271	0	7.95239	ns
MRPL24|ENSG00000143314.12|chr1	1571	1268	1159	1231	1413	1065	0.055109	0.182439	3392	-0.196037	0.102208	1274.61	-1.91802	0	10.3158	ns
HDGF|ENSG00000143321.19|chr1	7925	6408	6941	5896	5828	5593	3.48073e-14	3.38078e-12	109	-0.384242	0.0506979	6408.57	-7.57906	0	12.6458	ns
PRCC|ENSG00000143294.15|chr1	799	687	562	688	653	609	0.189343	0.412293	5445	-0.15767	0.120127	661.518	-1.31253	0	9.36964	ns
ARHGEF11|ENSG00000132694.19|chr1	68	29	74	74	52	30	0.600517	0.789118	10195	-0.230087	0.439386	53.7868	-0.523656	0	5.74918	ns
ETV3|ENSG00000117036.12|chr1	170	151	127	241	246	146	0.0789586	0.233501	3823	0.402264	0.22898	177.258	1.75676	0	7.46971	ns
KIRREL1|ENSG00000183853.18|chr1	88	46	52	55	115	84	0.303569	0.547323	6812	0.379878	0.36924	72.2852	1.02881	0	6.17563	ns
CFAP45|ENSG00000213085.10|chr1	9	4	12	2	12	15	0.876512	1	13229	0.150638	0.969404	9.01135	0.155393	0	3.17174	ns
TAGLN2|ENSG00000158710.15|chr1	852	707	761	860	694	669	0.165955	0.382358	5113	-0.153091	0.11051	751.893	-1.38532	0	9.55438	ns
PIGM|ENSG00000143315.8|chr1	1916	1871	2085	1801	1689	1654	0.000438184	0.00491425	950	-0.28533	0.0811532	1832.16	-3.51595	0	10.8393	ns
PEA15|ENSG00000162734.13|chr1	948	678	742	1104	1056	1022	0.00092466	0.00877635	1121	0.342115	0.10328	913.358	3.3125	0	9.83504	ns
DCAF8|ENSG00000132716.19|chr1	544	406	465	350	297	327	1.62359e-05	0.000314241	548	-0.624133	0.14477	397.438	-4.31122	0	8.63459	down
PEX19|ENSG00000162735.19|chr1	609	403	517	671	625	557	0.153246	0.362957	4941	0.190973	0.13372	556.851	1.42816	0	9.12115	ns
COPA|ENSG00000122218.17|chr1	1616	1433	1566	1628	1697	1439	0.550928	0.75592	9644	-0.0465838	0.0781122	1552.75	-0.59637	0	10.6006	ns
NCSTN|ENSG00000162736.18|chr1	671	584	535	614	582	550	0.276872	0.520877	6477	-0.124535	0.114528	585.387	-1.08737	0	9.19325	ns
NHLH1|ENSG00000171786.6|chr1	15	18	7	4	5	10	0.192693	1	5496	-1.14509	0.879044	9.93383	-1.30265	0	3.31235	ns
VANGL2|ENSG00000162738.7|chr1	102	70	71	62	126	66	0.953223	0.980736	13955	-0.0200536	0.341861	81.9204	-0.0586601	0	6.35615	ns
F11R|ENSG00000158769.18|chr1	306	266	264	258	356	253	0.832227	0.926669	12829	-0.0375632	0.177314	281.734	-0.211846	0	8.13819	ns
USF1|ENSG00000158773.14|chr1	3	15	5	4	17	6	0.91697	1	13617	0.105776	1.01462	8.36056	0.104251	0	3.0636	ns
NECTIN4|ENSG00000143217.9|chr1	21	1	19	13	7	14	0.714808	1	11518	-0.328784	0.899775	12.3568	-0.365406	0	3.62723	ns
KLHDC9|ENSG00000162755.14|chr1	220	158	143	172	139	201	0.668197	0.833605	11008	-0.100127	0.233602	171.005	-0.428624	0	7.4179	ns
PFDN2|ENSG00000143256.5|chr1	1739	1720	1466	1733	1420	1536	0.0746747	0.224789	3753	-0.162007	0.0908899	1594.68	-1.78246	0	10.6391	ns
NIT1|ENSG00000158793.14|chr1	200	163	141	215	187	185	0.511815	0.728839	9141	0.133619	0.203683	179.895	0.656014	0	7.49101	ns
DEDD|ENSG00000158796.17|chr1	394	272	291	345	441	391	0.187052	0.409579	5406	0.21841	0.165543	351.81	1.31935	0	8.45865	ns
UFC1|ENSG00000143222.12|chr1	2525	1934	2036	2191	1786	1680	0.000867671	0.00835854	1105	-0.288106	0.0865118	2011.41	-3.33025	0	10.974	ns
USP21|ENSG00000143258.17|chr1	90	88	86	150	93	98	0.337412	0.580438	7217	0.271466	0.282986	99.6792	0.959292	0	6.63922	ns
PPOX|ENSG00000143224.18|chr1	87	74	80	96	163	96	0.116452	0.303727	4414	0.467066	0.297524	98.0324	1.56984	0	6.61519	ns
B4GALT3|ENSG00000158850.15|chr1	520	441	474	487	423	571	0.799466	0.90678	12435	-0.0375872	0.147959	483.904	-0.254038	0	8.91858	ns
NDUFS2|ENSG00000158864.13|chr1	1489	1286	1426	1551	1279	1244	0.12192	0.313751	4478	-0.136958	0.0885447	1370.57	-1.54676	0	10.4206	ns
FCER1G|ENSG00000158869.11|chr1	1	5	2	1	3	4	0.948691	1	13909	-0.10175	1.58119	2.71136	-0.0643501	0	1.43901	ns
TOMM40L|ENSG00000158882.15|chr1	270	251	331	493	390	360	0.0088595	0.0494082	1937	0.445706	0.170284	344.999	2.61743	0	8.43045	ns
SDHC|ENSG00000143252.16|chr1	1472	1300	1336	1088	1110	1190	4.96951e-05	0.000804469	655	-0.364647	0.0898796	1247.05	-4.05706	0	10.2843	ns
FCRLB|ENSG00000162746.15|chr1	24	11	7	22	17	10	0.839495	1	12889	0.147131	0.726435	14.7918	0.202539	0	3.88673	ns
DUSP12|ENSG00000081721.12|chr1	359	305	372	459	459	326	0.29012	0.534918	6643	0.167007	0.157873	375.908	1.05786	0	8.55423	ns
ATF6|ENSG00000118217.7|chr1	570	502	531	569	703	640	0.184996	0.407099	5374	0.16664	0.125716	581.446	1.32553	0	9.1835	ns
NOS1AP|ENSG00000198929.13|chr1	46	28	22	56	72	69	0.0179468	0.0832871	2354	0.965807	0.408079	47.9172	2.36671	0	5.58247	ns
C1orf226|ENSG00000239887.6|chr1	76	58	66	94	63	89	0.503716	0.72251	9068	0.214118	0.320222	73.6456	0.668654	0	6.20253	ns
UHMK1|ENSG00000152332.16|chr1	864	712	992	731	647	683	0.00122245	0.010765	1209	-0.409018	0.12649	770.517	-3.23359	0	9.58968	ns
UAP1|ENSG00000117143.14|chr1	400	323	410	571	434	397	0.171939	0.389591	5203	0.212024	0.155215	417.724	1.366	0	8.70641	ns
DDR2|ENSG00000162733.19|chr1	9	17	2	34	21	6	0.241933	1	6075	0.998745	0.853505	14.4077	1.17017	0	3.84876	ns
HSD17B7|ENSG00000132196.16|chr1	130	131	132	224	187	253	0.00226117	0.0172347	1400	0.66867	0.218978	174.394	3.05359	0	7.44621	up
RGS5|ENSG00000143248.13|chr1	34	14	53	72	77	45	0.0715392	0.21789	3703	0.842425	0.467484	48.1884	1.80204	0	5.59062	ns
NUF2|ENSG00000143228.13|chr1	341	344	362	404	442	409	0.241584	0.4804	6072	0.168376	0.143784	381.121	1.17104	0	8.57411	ns
PBX1|ENSG00000185630.20|chr1	1758	1662	1507	1604	1621	1405	0.0189721	0.0863531	2404	-0.181607	0.0774087	1584.25	-2.34608	0	10.6296	ns
MGST3|ENSG00000143198.13|chr1	996	885	876	887	737	890	0.0432466	0.154716	3111	-0.220036	0.108858	875.259	-2.02132	0	9.77357	ns
ALDH9A1|ENSG00000143149.13|chr1	1713	1484	1610	1752	1734	1697	0.792286	0.90251	12237	0.01934	0.0734404	1653.75	0.263343	0	10.6915	ns
TMCO1|ENSG00000143183.18|chr1	1053	841	892	951	1045	1056	0.640206	0.817307	10631	0.0475704	0.101774	966.006	0.467411	0	9.91589	ns
UCK2|ENSG00000143179.16|chr1	1125	1056	964	1193	1188	1104	0.505794	0.723921	9089	0.0575966	0.0865592	1096.68	0.665401	0	10.0989	ns
TADA1|ENSG00000152382.6|chr1	147	145	202	244	190	192	0.275858	0.519816	6466	0.241802	0.221904	185.191	1.08967	0	7.53287	ns
ILDR2|ENSG00000143195.13|chr1	57	65	101	54	29	66	0.0966259	0.267546	4122	-0.675374	0.4065	62.6099	-1.66144	0	5.96832	ns
POU2F1|ENSG00000143190.23|chr1	1100	949	1094	1119	1017	962	0.224109	0.457332	5875	-0.112948	0.0929096	1034.04	-1.21568	0	10.0141	ns
CREG1|ENSG00000143162.9|chr1	655	538	559	770	947	739	0.000755367	0.00753113	1067	0.39866	0.118344	692.732	3.36865	0	9.43615	ns
MPZL1|ENSG00000197965.12|chr1	1068	1100	999	978	1020	1057	0.15507	0.365228	4976	-0.142151	0.0999761	1033.91	-1.42185	0	10.0139	ns
MPC2|ENSG00000143158.11|chr1	1320	1023	932	1166	1055	1040	0.372372	0.614162	7612	-0.0905583	0.101518	1080.03	-0.892039	0	10.0769	ns
DCAF6|ENSG00000143164.16|chr1	240	221	284	212	217	218	0.11417	0.29993	4375	-0.296002	0.187376	231.739	-1.57972	0	7.85636	ns
GPR161|ENSG00000143147.15|chr1	377	370	393	276	241	286	0.000187035	0.00243261	819	-0.596321	0.159618	324.547	-3.73591	0	8.34228	down
TIPRL|ENSG00000143155.13|chr1	1873	1683	1745	1976	1844	1737	0.733679	0.868261	11715	-0.0235237	0.0691396	1797.31	-0.340235	0	10.8116	ns
SFT2D2|ENSG00000213064.10|chr1	1368	1273	1388	1340	1473	1108	0.155681	0.366102	4988	-0.134941	0.095046	1317.37	-1.41975	0	10.3634	ns
TBX19|ENSG00000143178.13|chr1	49	30	21	57	3	39	0.899306	0.959336	13444	-0.0859801	0.67948	32.7323	-0.126538	0	5.03264	ns
XCL1|ENSG00000143184.5|chr1	20	20	19	9	3	9	0.0366856	1	2960	-1.57767	0.755139	13.4918	-2.08925	0	3.75401	ns
ATP1B1|ENSG00000143153.14|chr1	1627	1519	1706	1758	1728	1627	0.824793	0.922078	12646	-0.017498	0.079039	1651.43	-0.221385	0	10.6895	ns
NME7|ENSG00000143156.14|chr1	211	189	221	172	226	181	0.33692	0.580275	7210	-0.192547	0.200514	199.265	-0.960269	0	7.63855	ns
BLZF1|ENSG00000117475.14|chr1	251	253	282	449	397	358	0.00100845	0.00932444	1151	0.517706	0.157446	327.651	3.28816	0	8.35602	ns
CCDC181|ENSG00000117477.13|chr1	149	141	121	202	88	226	0.410941	0.647781	8023	0.247916	0.301513	153.619	0.82224	0	7.26322	ns
SLC19A2|ENSG00000117479.15|chr1	147	196	205	267	314	269	0.00932724	0.0512207	1967	0.532056	0.204651	231.036	2.59982	0	7.85198	ns
C1orf112|ENSG00000000460.17|chr1	144	183	152	239	240	165	0.142981	0.348644	4769	0.322673	0.220288	185.223	1.46478	0	7.53312	ns
METTL18|ENSG00000171806.12|chr1	53	47	52	83	51	69	0.35981	0.602263	7484	0.326244	0.356268	58.5716	0.915726	0	5.87213	ns
SCYL3|ENSG00000000457.14|chr1	67	72	77	128	196	122	0.000842574	0.00816133	1099	0.947704	0.283878	108.54	3.33842	0	6.76208	up
KIFAP3|ENSG00000075945.13|chr1	264	202	214	189	220	178	0.113264	0.297847	4368	-0.298899	0.188736	209.93	-1.58369	0	7.71376	ns
NTMT2|ENSG00000203740.4|chr1	16	5	5	10	4	14	0.94437	1	13868	0.0656352	0.940619	8.86521	0.0697787	0	3.14815	ns
GORAB|ENSG00000120370.14|chr1	89	142	64	198	130	120	0.113532	0.298402	4370	0.495635	0.313194	122.268	1.58252	0	6.9339	ns
PRRX1|ENSG00000116132.12|chr1	47	34	26	29	30	42	0.741528	0.873158	11780	-0.153736	0.466106	34.4647	-0.32983	0	5.10705	ns
PRRC2C|ENSG00000117523.18|chr1	989	940	1232	1378	1356	1207	0.0472236	0.164676	3200	0.220874	0.111311	1174.35	1.98429	0	10.1976	ns
VAMP4|ENSG00000117533.15|chr1	193	143	130	232	171	232	0.0982326	0.270408	4151	0.366976	0.221941	181.329	1.65348	0	7.50247	ns
METTL13|ENSG00000010165.20|chr1	410	375	375	372	413	353	0.392925	0.633505	7813	-0.118631	0.138859	380.884	-0.854325	0	8.57321	ns
DNM3|ENSG00000197959.15|chr1	14	6	9	34	16	27	0.0479459	1	3218	1.33356	0.674246	17.2419	1.97785	0	4.10785	ns
PIGC|ENSG00000135845.10|chr1	241	253	272	396	399	303	0.0118351	0.0612407	2100	0.419636	0.166719	307.106	2.51702	0	8.26259	ns
SUCO|ENSG00000094975.14|chr1	246	416	351	469	463	370	0.196203	0.420147	5549	0.251448	0.194552	383.709	1.29244	0	8.58387	ns
PRDX6|ENSG00000117592.9|chr1	3089	2745	2777	2679	2923	2559	0.00769446	0.0442004	1878	-0.167471	0.0628364	2780.79	-2.66519	0	11.4413	ns
KLHL20|ENSG00000076321.11|chr1	443	392	395	485	426	399	0.994921	0.998162	14380	-0.000842055	0.132288	420	-0.00636531	0	8.71425	ns
CENPL|ENSG00000120334.16|chr1	106	104	111	159	207	183	0.00326952	0.022878	1530	0.683543	0.232403	143.315	2.94119	0	7.16304	up
DARS2|ENSG00000117593.12|chr1	761	670	702	798	895	770	0.257802	0.499516	6256	0.117337	0.103691	759.742	1.1316	0	9.56937	ns
ZBTB37|ENSG00000185278.16|chr1	219	282	284	259	295	210	0.464757	0.693677	8610	-0.143828	0.196745	257.538	-0.731036	0	8.00864	ns
RC3H1|ENSG00000135870.12|chr1	541	503	595	801	660	526	0.203493	0.429931	5643	0.177489	0.139572	598.063	1.27166	0	9.22415	ns
RABGAP1L|ENSG00000152061.24|chr1	167	163	154	180	138	206	0.899121	0.959336	13441	0.0288848	0.227848	167.355	0.126772	0	7.38677	ns
CACYBP|ENSG00000116161.18|chr1	2787	2822	2641	2772	2910	2582	0.175839	0.395833	5240	-0.091039	0.0672529	2738.78	-1.35368	0	11.4193	ns
MRPS14|ENSG00000120333.4|chr1	1150	1017	1078	965	1094	1126	0.264716	0.507066	6346	-0.113227	0.101521	1067.46	-1.11531	0	10.06	ns
KIAA0040|ENSG00000235750.10|chr1	139	127	135	177	144	154	0.490883	0.712403	8924	0.152503	0.22137	144.803	0.688904	0	7.17794	ns
COP1|ENSG00000143207.21|chr1	511	473	456	511	566	455	0.982081	0.993105	14226	-0.00283228	0.126102	491.678	-0.0224602	0	8.94157	ns
ASTN1|ENSG00000152092.16|chr1	32	25	26	7	9	13	0.0114619	1	2081	-1.59236	0.629816	18.8435	-2.52829	0	4.23599	ns
RASAL2|ENSG00000075391.18|chr1	123	172	190	234	201	240	0.102672	0.278643	4218	0.376117	0.230459	192.408	1.63204	0	7.58803	ns
RALGPS2|ENSG00000116191.19|chr1	353	317	305	386	353	449	0.20525	0.43247	5660	0.201023	0.158693	358.053	1.26674	0	8.48403	ns
FAM20B|ENSG00000116199.12|chr1	959	772	763	761	624	678	0.00119381	0.0105853	1201	-0.360093	0.111128	755.988	-3.24035	0	9.56222	ns
TOR3A|ENSG00000186283.14|chr1	220	172	140	207	172	182	0.97447	0.989913	14159	-0.00679222	0.212241	180.382	-0.0320025	0	7.49491	ns
ABL2|ENSG00000143322.21|chr1	893	754	853	965	743	745	0.286207	0.530584	6600	-0.120124	0.112636	819.897	-1.06648	0	9.6793	ns
SOAT1|ENSG00000057252.13|chr1	517	448	449	461	493	408	0.256244	0.497821	6235	-0.144642	0.127403	459.696	-1.13531	0	8.84454	ns
TOR1AIP2|ENSG00000169905.13|chr1	548	630	586	560	528	479	0.0366478	0.137585	2958	-0.269144	0.128798	554.176	-2.08967	0	9.1142	ns
TOR1AIP1|ENSG00000143337.19|chr1	355	356	419	486	578	439	0.0369614	0.138426	2965	0.314055	0.15054	434.82	2.08619	0	8.76428	ns
CEP350|ENSG00000135837.16|chr1	326	344	358	619	449	477	0.00140243	0.0119931	1246	0.489706	0.153313	423.882	3.19415	0	8.72752	ns
QSOX1|ENSG00000116260.17|chr1	366	255	292	275	162	190	0.0020715	0.0161139	1371	-0.629924	0.204535	255.511	-3.07978	0	7.99724	down
LHX4|ENSG00000121454.6|chr1	113	114	138	118	111	90	0.252405	0.493483	6192	-0.294175	0.257028	113.707	-1.14453	0	6.82917	ns
ACBD6|ENSG00000230124.8|chr1	452	469	420	468	384	364	0.0924071	0.2594	4051	-0.237136	0.140915	424.392	-1.68283	0	8.72925	ns
XPR1|ENSG00000143324.14|chr1	232	182	205	186	217	223	0.730014	0.866636	11673	-0.0671189	0.194487	206.377	-0.345107	0	7.68914	ns
STX6|ENSG00000135823.14|chr1	267	237	274	306	255	307	0.690192	0.845911	11275	0.0688041	0.172617	272.726	0.398595	0	8.09131	ns
MR1|ENSG00000153029.16|chr1	54	71	96	98	99	53	0.859999	0.941137	13069	0.062285	0.353139	77.9883	0.176375	0	6.28518	ns
IER5|ENSG00000162783.11|chr1	1249	1114	1269	1205	1003	1006	0.00467792	0.0303092	1657	-0.269628	0.0953283	1136.6	-2.82841	0	10.1505	ns
GLUL|ENSG00000135821.19|chr1	2905	2650	2602	3104	3189	2827	0.234325	0.471098	5990	0.0698825	0.0587599	2856.85	1.18929	0	11.4802	ns
RNASEL|ENSG00000135828.11|chr1	16	24	24	48	58	40	0.0206683	0.0916697	2471	1.08363	0.468294	34.4315	2.31399	0	5.10566	ns
RGS16|ENSG00000143333.7|chr1	494	473	532	1067	1202	985	7.57622e-20	1.25327e-17	64	1.02372	0.112261	778.705	9.11908	0	9.60493	up
NPL|ENSG00000135838.14|chr1	46	73	51	47	51	34	0.231707	0.468193	5946	-0.472993	0.395488	50.4325	-1.19597	0	5.65628	ns
DHX9|ENSG00000135829.17|chr1	2287	2071	2491	2166	2118	1995	0.00590918	0.0364571	1743	-0.218699	0.0794467	2180.51	-2.75278	0	11.0904	ns
LAMC1|ENSG00000135862.6|chr1	1048	1082	1093	798	745	739	2.92887e-09	1.51258e-07	205	-0.592553	0.0998314	918.954	-5.93554	0	9.84385	down
NMNAT2|ENSG00000157064.11|chr1	3	5	32	6	15	5	0.44191	1	8359	-0.754665	0.981394	11.1701	-0.768972	0	3.48157	ns
SMG7|ENSG00000116698.22|chr1	358	268	336	379	397	403	0.173519	0.392028	5219	0.208178	0.152962	353.662	1.36098	0	8.46623	ns
ARPC5|ENSG00000162704.16|chr1	2517	1991	2279	2005	1823	1846	3.28132e-06	8.25163e-05	421	-0.34615	0.0744028	2068.49	-4.65238	0	11.0144	ns
RGL1|ENSG00000143344.16|chr1	98	93	67	94	59	55	0.213696	0.443435	5759	-0.406016	0.32652	77.1683	-1.24347	0	6.26994	ns
COLGALT2|ENSG00000198756.12|chr1	51	55	79	121	124	78	0.0314786	0.124074	2805	0.696452	0.323785	83.3954	2.15097	0	6.3819	ns
TSEN15|ENSG00000198860.14|chr1	437	397	476	647	525	517	0.046044	0.161957	3167	0.271346	0.136014	494.935	1.99499	0	8.9511	ns
C1orf21|ENSG00000116667.15|chr1	618	428	532	609	593	488	0.935781	0.974379	13773	0.010719	0.133035	539.061	0.0805734	0	9.07431	ns
EDEM3|ENSG00000116406.20|chr1	481	471	661	662	717	548	0.309999	0.554573	6878	0.155592	0.153259	585.756	1.01522	0	9.19416	ns
NIBAN1|ENSG00000135842.17|chr1	359	304	368	403	402	285	0.918755	0.967553	13630	-0.0164687	0.161455	350.408	-0.102002	0	8.45289	ns
RNF2|ENSG00000121481.11|chr1	324	322	314	516	383	395	0.0291707	0.117025	2754	0.335098	0.153632	371.616	2.18117	0	8.53767	ns
TRMT1L|ENSG00000121486.12|chr1	539	356	333	491	504	429	0.393604	0.633713	7821	0.133004	0.155906	436.2	0.853099	0	8.76885	ns
SWT1|ENSG00000116668.13|chr1	17	8	6	25	12	27	0.170475	1	5175	0.98621	0.719506	15.5217	1.37068	0	3.95621	ns
IVNS1ABP|ENSG00000116679.16|chr1	769	736	871	1060	1001	848	0.0786135	0.232806	3817	0.194459	0.110564	873.12	1.75879	0	9.77004	ns
HMCN1|ENSG00000143341.12|chr1	1	16	22	9	18	19	0.893478	1	13382	0.116269	0.868295	14.3591	0.133905	0	3.84389	ns
TPR|ENSG00000047410.14|chr1	511	493	628	658	612	523	0.788275	0.900364	12198	0.0368382	0.137174	567.153	0.268551	0	9.14759	ns
ODR4|ENSG00000157181.16|chr1	517	402	491	692	568	583	0.0217794	0.0949666	2516	0.296638	0.1293	536.112	2.29419	0	9.06639	ns
PTGS2|ENSG00000073756.13|chr1	20	15	5	115	103	114	2.68308e-12	2.15196e-10	132	2.97666	0.425638	60.1094	6.9934	0	5.90952	up
PLA2G4A|ENSG00000116711.10|chr1	26	52	21	36	71	42	0.320244	0.564243	7000	0.484798	0.487745	41.0273	0.993957	0	5.35851	ns
RGS2|ENSG00000116741.8|chr1	118	132	85	607	621	522	7.26744e-39	2.40439e-36	32	2.29176	0.175752	337.758	13.0398	0	8.39985	up
UCHL5|ENSG00000116750.14|chr1	531	416	519	579	497	666	0.264886	0.507207	6348	0.1658	0.14871	531.154	1.11492	0	9.05299	ns
RO60|ENSG00000116747.13|chr1	1502	1135	1322	1578	1395	1460	0.39056	0.631084	7793	0.0768787	0.0895393	1386.42	0.858602	0	10.4371	ns
GLRX2|ENSG00000023572.10|chr1	456	363	450	463	501	436	0.703384	0.853004	11417	0.0519187	0.136357	441.337	0.380757	0	8.78574	ns
CDC73|ENSG00000134371.14|chr1	453	417	415	610	505	613	0.0114369	0.0596468	2080	0.339318	0.134168	497.65	2.52906	0	8.95899	ns
ASPM|ENSG00000066279.19|chr1	203	236	288	253	284	272	0.774526	0.892945	12071	0.0561549	0.196031	255.332	0.286459	0	7.99623	ns
ZBTB41|ENSG00000177888.8|chr1	160	184	134	207	211	173	0.324109	0.567812	7044	0.209944	0.212914	176.585	0.986049	0	7.46422	ns
DENND1B|ENSG00000213047.13|chr1	198	166	137	220	241	227	0.0599862	0.19268	3494	0.373478	0.198564	195.835	1.8809	0	7.6135	ns
C1orf53|ENSG00000203724.11|chr1	161	145	121	142	105	151	0.453412	0.684431	8494	-0.184723	0.246384	136.949	-0.749739	0	7.09749	ns
LHX9|ENSG00000143355.16|chr1	53	48	34	34	67	43	0.984451	0.994272	14271	0.00818258	0.419851	46.1235	0.0194892	0	5.52743	ns
NEK7|ENSG00000151414.15|chr1	889	748	894	1016	758	919	0.998827	0.999393	14424	-0.000176376	0.119959	865.17	-0.0014703	0	9.75684	ns
ZNF281|ENSG00000162702.8|chr1	2002	1645	1984	1870	2031	1810	0.393026	0.633505	7815	-0.0694305	0.0812868	1878.8	-0.854142	0	10.8756	ns
KIF14|ENSG00000118193.12|chr1	415	443	427	486	458	469	0.74721	0.877227	11823	0.0432419	0.134158	447.39	0.32232	0	8.80539	ns
DDX59|ENSG00000118197.14|chr1	39	52	39	70	79	95	0.021913	0.0954312	2519	0.818254	0.357024	61.7698	2.29187	0	5.94883	ns
CAMSAP2|ENSG00000118200.15|chr1	292	265	313	402	342	405	0.0519577	0.175351	3319	0.311274	0.160163	333.781	1.94348	0	8.38276	ns
INAVA|ENSG00000163362.11|chr1	4	5	5	12	23	6	0.122863	1	4492	1.43833	0.932248	8.91929	1.54287	0	3.15693	ns
KIF21B|ENSG00000116852.15|chr1	22	12	10	11	8	14	0.522888	1	9293	-0.47806	0.748255	12.7377	-0.6389	0	3.67103	ns
TMEM9|ENSG00000116857.17|chr1	1569	1350	1150	1466	1350	1287	0.408866	0.646621	7992	-0.0754262	0.091327	1351.3	-0.825891	0	10.4001	ns
CSRP1|ENSG00000159176.14|chr1	126	111	78	100	131	135	0.617988	0.801335	10357	0.137531	0.275778	112.638	0.498703	0	6.81555	ns
NAV1|ENSG00000134369.16|chr1	191	166	219	215	209	216	0.758473	0.884551	11914	0.0607266	0.197493	201.517	0.307487	0	7.65476	ns
IPO9|ENSG00000198700.10|chr1	3060	2287	2642	2865	2688	2366	0.175222	0.394866	5233	-0.101268	0.0747025	2629.44	-1.35561	0	11.3605	ns
TIMM17A|ENSG00000134375.11|chr1	1162	1122	1175	1128	976	1042	0.0146136	0.0712969	2229	-0.229294	0.093903	1097.54	-2.44182	0	10.1001	ns
RNPEP|ENSG00000176393.11|chr1	790	574	610	608	615	677	0.281527	0.525018	6541	-0.135357	0.125692	641.552	-1.07689	0	9.32542	ns
ARL8A|ENSG00000143862.8|chr1	508	370	481	446	452	346	0.138862	0.341731	4725	-0.218901	0.147902	430.693	-1.48004	0	8.75052	ns
UBE2T|ENSG00000077152.12|chr1	1356	1257	1176	1651	1417	1619	0.0150108	0.0726653	2248	0.218689	0.089917	1400.92	2.43212	0	10.4522	ns
PPP1R12B|ENSG00000077157.22|chr1	143	118	116	178	122	105	0.973848	0.989913	14149	0.00830963	0.253482	128.846	0.032782	0	7.00951	ns
SYT2|ENSG00000143858.12|chr1	15	4	2	13	1	12	0.806016	1	12482	0.27412	1.11626	7.64805	0.245569	0	2.93509	ns
KDM5B|ENSG00000117139.18|chr1	443	290	505	471	475	562	0.262753	0.505027	6323	0.201542	0.179963	454.435	1.11991	0	8.82793	ns
RABIF|ENSG00000183155.5|chr1	399	361	372	544	538	419	0.0215014	0.0939865	2508	0.312342	0.135856	433.637	2.29906	0	8.76034	ns
KLHL12|ENSG00000117153.16|chr1	414	363	414	582	506	634	0.00174691	0.0141287	1319	0.445179	0.142221	481.035	3.13019	0	8.91	ns
ADIPOR1|ENSG00000159346.13|chr1	701	518	454	586	551	458	0.273064	0.517346	6428	-0.154169	0.140661	539.237	-1.09603	0	9.07477	ns
CYB5R1|ENSG00000159348.13|chr1	199	195	261	241	331	247	0.269957	0.513943	6392	0.225399	0.204321	243.951	1.10316	0	7.93045	ns
TMEM183A|ENSG00000163444.12|chr1	340	335	326	300	270	283	0.0363473	0.136845	2948	-0.322639	0.15415	308.374	-2.09302	0	8.26854	ns
ADORA1|ENSG00000163485.17|chr1	28	14	19	4	18	4	0.0954323	1	4098	-1.31342	0.7877	14.4431	-1.66741	0	3.85231	ns
BTG2|ENSG00000159388.6|chr1	243	183	208	211	118	159	0.0421112	0.151695	3090	-0.465835	0.229202	186.193	-2.03242	0	7.54066	ns
ATP2B4|ENSG00000058668.15|chr1	484	604	477	350	269	345	1.88124e-06	5.08078e-05	392	-0.793985	0.166601	424.001	-4.76578	0	8.72792	down
ZC3H11A|ENSG00000058673.17|chr1	465	407	596	695	689	724	0.00341985	0.0237265	1542	0.42965	0.146776	590.797	2.92724	0	9.20652	ns
SNRPE|ENSG00000182004.13|chr1	4467	3986	3954	3591	3378	3270	2.88402e-12	2.27859e-10	134	-0.367113	0.0525704	3762.34	-6.98326	0	11.8774	ns
SOX13|ENSG00000143842.15|chr1	120	71	73	81	106	113	0.706835	0.854741	11447	0.114229	0.303711	93.0449	0.37611	0	6.53985	ns
ETNK2|ENSG00000143845.15|chr1	332	245	307	244	234	239	0.0230392	0.0987116	2565	-0.388181	0.170796	265.88	-2.27278	0	8.05463	ns
PPP1R15B|ENSG00000158615.10|chr1	478	493	449	757	763	583	0.000201536	0.00259414	827	0.469286	0.126251	579.628	3.71708	0	9.17898	ns
PIK3C2B|ENSG00000133056.14|chr1	47	84	47	42	55	37	0.203816	0.430273	5647	-0.516661	0.406578	52.2163	-1.27075	0	5.70643	ns
MDM4|ENSG00000198625.14|chr1	1350	1319	1343	2161	2130	1958	1.95507e-13	1.72421e-11	120	0.545837	0.074245	1689.55	7.35183	0	10.7224	ns
LRRN2|ENSG00000170382.12|chr1	4	1	9	9	4	4	0.887047	1	13327	0.171962	1.21065	5.10473	0.142041	0	2.35184	ns
TMEM81|ENSG00000174529.7|chr1	29	61	27	32	72	58	0.434798	0.667808	8292	0.370384	0.474238	46.4212	0.781008	0	5.53671	ns
RBBP5|ENSG00000117222.14|chr1	480	317	470	510	459	421	0.770778	0.890563	12036	0.0451203	0.154862	438.548	0.291358	0	8.77659	ns
DSTYK|ENSG00000133059.17|chr1	521	472	425	353	328	276	2.85417e-06	7.37001e-05	410	-0.659439	0.140874	395.226	-4.68104	0	8.62653	down
TMCC2|ENSG00000133069.17|chr1	45	63	60	57	62	52	0.830492	0.925342	12704	-0.077364	0.361395	56.4138	-0.21407	0	5.81798	ns
NUAK2|ENSG00000163545.11|chr1	22	16	13	17	29	26	0.477302	1	8768	0.422676	0.594776	20.2634	0.710648	0	4.34081	ns
CDK18|ENSG00000117266.16|chr1	24	14	4	18	16	26	0.520745	1	9266	0.462199	0.719715	16.7318	0.642198	0	4.06452	ns
MFSD4A|ENSG00000174514.13|chr1	14	3	4	13	32	1	0.306068	1	6838	1.05691	1.03263	10.7035	1.02351	0	3.42001	ns
ELK4|ENSG00000158711.14|chr1	198	215	237	277	181	225	0.898173	0.959034	13428	-0.0266088	0.207931	221.232	-0.127969	0	7.78942	ns
SLC45A3|ENSG00000158715.6|chr1	102	49	93	88	93	78	0.990763	0.996884	14334	0.00372936	0.322138	82.8908	0.0115769	0	6.37314	ns
NUCKS1|ENSG00000069275.13|chr1	26730	22814	24732	24291	21681	20401	1.95765e-08	8.42508e-07	246	-0.253772	0.0451897	23324	-5.6157	0	14.5095	ns
RAB29|ENSG00000117280.13|chr1	758	585	661	600	477	571	0.00402188	0.0269491	1599	-0.367456	0.127747	606.428	-2.87644	0	9.24419	ns
SLC41A1|ENSG00000133065.11|chr1	466	384	483	426	396	396	0.11332	0.297919	4369	-0.22063	0.139335	423.404	-1.58344	0	8.72589	ns
SRGAP2|ENSG00000266028.8|chr1	190	123	240	199	181	297	0.41986	0.65513	8130	0.213577	0.264766	204.217	0.806664	0	7.67396	ns
IKBKE|ENSG00000263528.8|chr1	13	5	27	17	7	21	0.914016	1	13586	-0.0847936	0.785307	15.0189	-0.107975	0	3.9087	ns
RASSF5|ENSG00000266094.8|chr1	369	406	303	313	260	206	0.00160904	0.0132981	1291	-0.567866	0.180031	308.966	-3.15426	0	8.27131	ns
EIF2D|ENSG00000143486.16|chr1	1160	958	884	1152	1023	887	0.547006	0.753272	9607	-0.0612913	0.10177	1001.4	-0.602252	0	9.96781	ns
DYRK3|ENSG00000143479.18|chr1	444	282	230	339	336	335	0.978101	0.991493	14195	0.00523826	0.190831	323.729	0.0274498	0	8.33864	ns
MAPKAPK2|ENSG00000162889.11|chr1	1189	949	883	1131	1085	927	0.757346	0.884094	11901	-0.0307964	0.0996753	1017.56	-0.308967	0	9.9909	ns
FCMR|ENSG00000162894.12|chr1	17	4	9	7	5	8	0.497002	1	9000	-0.639731	0.941869	8.23033	-0.679215	0	3.04095	ns
PFKFB2|ENSG00000123836.15|chr1	78	79	59	99	100	94	0.229012	0.46394	5923	0.349901	0.290879	83.9461	1.20291	0	6.39139	ns
YOD1|ENSG00000180667.11|chr1	489	428	541	512	615	442	0.943414	0.977292	13859	0.0103094	0.145246	500.876	0.0709792	0	8.96831	ns
CD55|ENSG00000196352.18|chr1	431	389	391	420	438	414	0.887865	0.954848	13337	-0.018614	0.132008	411.249	-0.141007	0	8.68387	ns
PLXNA2|ENSG00000076356.7|chr1	118	70	109	145	151	92	0.300384	0.54455	6774	0.29352	0.283428	112.359	1.03561	0	6.81197	ns
G0S2|ENSG00000123689.6|chr1	63	31	20	38	22	40	0.630125	0.810382	10528	-0.246933	0.512788	35.1947	-0.481551	0	5.13729	ns
C1orf74|ENSG00000162757.4|chr1	178	119	153	240	215	159	0.106141	0.284558	4277	0.357035	0.220967	174.556	1.61578	0	7.44754	ns
ENSG00000289700|ENSG00000289700.1|chr1	150	94	144	226	192	139	0.0817482	0.239014	3870	0.428181	0.245992	154.869	1.74063	0	7.27491	ns
UTP25|ENSG00000117597.18|chr1	403	256	389	521	476	512	0.00605262	0.0371113	1753	0.442045	0.161041	420.931	2.74492	0	8.71744	ns
SYT14|ENSG00000143469.21|chr1	76	55	76	70	88	106	0.39921	0.638723	7894	0.271775	0.322378	78.0032	0.843034	0	6.28546	ns
ENSG00000284299|ENSG00000284299.1|chr1	23	21	30	7	42	15	0.642994	1	10665	-0.306033	0.660242	22.966	-0.463517	0	4.52143	ns
RCOR3|ENSG00000117625.14|chr1	136	105	96	240	117	202	0.0183174	0.0843882	2373	0.647279	0.274371	147.104	2.35914	0	7.20069	ns
TRAF5|ENSG00000082512.15|chr1	171	143	129	137	136	114	0.211261	0.440375	5724	-0.28387	0.227076	137.454	-1.25011	0	7.10281	ns
SLC30A1|ENSG00000170385.10|chr1	447	470	539	833	890	848	7.41995e-09	3.52265e-07	223	0.725306	0.125461	663.234	5.78113	0	9.37337	up
NEK2|ENSG00000117650.13|chr1	273	215	281	331	271	283	0.518805	0.734009	9247	0.111912	0.173457	273.316	0.645189	0	8.09442	ns
LPGAT1|ENSG00000123684.13|chr1	1712	1457	1676	1601	1519	1398	0.0145688	0.0711766	2226	-0.19242	0.0787663	1552.44	-2.44292	0	10.6003	ns
INTS7|ENSG00000143493.13|chr1	478	399	362	646	687	479	0.00129347	0.0112801	1221	0.456594	0.141913	500.683	3.21742	0	8.96775	ns
DTL|ENSG00000143476.18|chr1	828	829	789	1470	1522	1305	1.30261e-15	1.43653e-13	96	0.718889	0.0899247	1107.77	7.99435	0	10.1134	up
PPP2R5A|ENSG00000066027.12|chr1	280	218	312	308	346	263	0.635475	0.813613	10594	0.0853687	0.180089	285.36	0.474035	0	8.15664	ns
PACC1|ENSG00000065600.13|chr1	233	151	228	285	298	286	0.027917	0.113545	2714	0.420792	0.191404	243.848	2.19845	0	7.92984	ns
NENF|ENSG00000117691.10|chr1	1708	1533	1296	1489	1122	1444	0.0266544	0.109546	2681	-0.247054	0.111459	1425.92	-2.21654	0	10.4777	ns
ATF3|ENSG00000162772.17|chr1	345	263	324	2598	2684	2393	1.78022e-221	4.71179e-218	4	2.9526	0.0929421	1390.32	31.7682	0	10.4412	up
BATF3|ENSG00000123685.9|chr1	324	253	180	287	287	279	0.633826	0.812141	10582	0.0920315	0.193202	265.399	0.476348	0	8.05202	ns
NSL1|ENSG00000117697.15|chr1	1464	1279	1446	1661	1406	1424	0.921427	0.968023	13659	0.00845772	0.0857461	1436.47	0.0986367	0	10.4883	ns
TATDN3|ENSG00000203705.11|chr1	226	176	209	285	264	302	0.0289264	0.116266	2748	0.39299	0.1799	241.176	2.18449	0	7.91394	ns
FLVCR1|ENSG00000162769.13|chr1	434	381	431	543	458	346	0.926697	0.970707	13703	0.0140947	0.153201	428.013	0.0920016	0	8.74151	ns
VASH2|ENSG00000143494.16|chr1	137	114	174	143	117	163	0.710807	0.857151	11478	-0.0950724	0.256417	141.058	-0.370772	0	7.14014	ns
ANGEL2|ENSG00000174606.14|chr1	203	229	252	288	198	220	0.786052	0.899	12179	-0.055055	0.202826	230.717	-0.27144	0	7.84998	ns
RPS6KC1|ENSG00000136643.12|chr1	89	73	122	97	190	94	0.317729	0.561475	6974	0.324823	0.325104	109.679	0.999136	0	6.77715	ns
PROX1|ENSG00000117707.16|chr1	101	79	127	133	123	162	0.188894	0.411825	5437	0.358948	0.273202	120.025	1.31386	0	6.90719	ns
SMYD2|ENSG00000143499.14|chr1	751	668	630	758	845	769	0.247212	0.48838	6126	0.123177	0.106449	730.816	1.15715	0	9.51337	ns
PTPN14|ENSG00000152104.12|chr1	1323	1161	1228	1508	1445	1349	0.116748	0.304003	4421	0.121931	0.0777337	1324.32	1.56857	0	10.371	ns
CENPF|ENSG00000117724.14|chr1	1027	852	1191	1004	1191	926	0.567246	0.769139	9850	-0.0704051	0.123062	1025.94	-0.572112	0	10.0027	ns
KCTD3|ENSG00000136636.13|chr1	424	444	307	633	524	466	0.0175535	0.0818313	2342	0.371291	0.156339	460.435	2.3749	0	8.84685	ns
GPATCH2|ENSG00000092978.11|chr1	63	44	60	95	134	128	0.000978644	0.00910449	1144	1.01451	0.307744	86.0146	3.2966	0	6.42651	up
RRP15|ENSG00000067533.6|chr1	1198	1185	1194	1335	1154	1214	0.633465	0.811954	10579	-0.0430527	0.0902846	1207.13	-0.476856	0	10.2374	ns
TGFB2|ENSG00000092969.12|chr1	16	36	20	33	37	33	0.433604	0.667039	8281	0.408643	0.521867	29.0417	0.78304	0	4.86005	ns
LYPLAL1|ENSG00000143353.12|chr1	249	248	247	365	313	245	0.226562	0.46074	5897	0.21177	0.175123	274.847	1.20926	0	8.10248	ns
SLC30A10|ENSG00000196660.12|chr1	183	114	185	139	102	158	0.180795	0.402625	5305	-0.35232	0.263258	146.465	-1.33831	0	7.19441	ns
EPRS1|ENSG00000136628.18|chr1	1568	1156	1465	1416	1595	1359	0.785333	0.898845	12172	-0.0264038	0.0969387	1415.4	-0.272376	0	10.467	ns
BPNT1|ENSG00000162813.18|chr1	880	741	774	805	689	591	0.0085651	0.0480544	1925	-0.292922	0.111422	742.198	-2.62894	0	9.53566	ns
IARS2|ENSG00000067704.10|chr1	795	636	767	816	970	839	0.137388	0.339605	4704	0.167889	0.113012	796.889	1.48559	0	9.63824	ns
RAB3GAP2|ENSG00000118873.17|chr1	436	500	565	655	493	517	0.753162	0.881512	11867	0.0480177	0.152692	525.065	0.314473	0	9.03635	ns
MARK1|ENSG00000116141.17|chr1	183	146	140	272	256	237	0.00103471	0.00947623	1163	0.618515	0.188519	202.516	3.28091	0	7.66189	up
C1orf115|ENSG00000162817.7|chr1	257	237	225	175	156	141	0.000217439	0.00275033	843	-0.699791	0.189243	198.456	-3.69784	0	7.63268	down
MTARC1|ENSG00000186205.14|chr1	593	680	459	515	446	438	0.00738552	0.0428466	1857	-0.402477	0.150237	520.931	-2.67894	0	9.02495	ns
HLX|ENSG00000136630.13|chr1	73	87	70	53	88	59	0.375725	0.617383	7642	-0.297535	0.335894	71.589	-0.885801	0	6.16167	ns
DUSP10|ENSG00000143507.18|chr1	32	10	19	22	7	39	0.870458	1	13166	0.113505	0.696019	21.3354	0.163077	0	4.41518	ns
TAF1A|ENSG00000143498.18|chr1	37	35	40	50	73	62	0.100185	0.27389	4182	0.634172	0.385759	48.9642	1.64396	0	5.61366	ns
MIA3|ENSG00000154305.18|chr1	502	472	472	566	444	529	0.998632	0.999293	14423	-0.000230387	0.134376	494.639	-0.0017145	0	8.95023	ns
AIDA|ENSG00000186063.13|chr1	230	132	161	132	147	180	0.288665	0.533072	6631	-0.258905	0.244007	162.659	-1.06105	0	7.34571	ns
BROX|ENSG00000162819.12|chr1	539	437	489	449	423	479	0.130772	0.328778	4613	-0.20218	0.1338	467.397	-1.51106	0	8.86851	ns
DISP1|ENSG00000154309.9|chr1	35	24	10	22	17	19	0.600969	1	10202	-0.322055	0.615775	20.9132	-0.523008	0	4.38634	ns
SUSD4|ENSG00000143502.16|chr1	15	17	46	28	16	26	0.665403	1	10986	-0.263636	0.609611	24.8061	-0.432466	0	4.63262	ns
CAPN2|ENSG00000162909.18|chr1	1000	968	1060	993	1172	1044	0.934351	0.973811	13767	-0.00848852	0.103051	1034.49	-0.0823723	0	10.0147	ns
TP53BP2|ENSG00000143514.18|chr1	389	387	341	553	681	581	8.33067e-06	0.000178536	494	0.60993	0.136863	482.668	4.4565	0	8.91489	up
FBXO28|ENSG00000143756.12|chr1	532	585	600	692	626	671	0.351788	0.594284	7378	0.117021	0.125676	614.503	0.931127	0	9.26328	ns
DEGS1|ENSG00000143753.13|chr1	1419	1401	1275	947	996	952	3.34807e-11	2.27218e-09	156	-0.590978	0.0891318	1165.75	-6.63039	0	10.187	down
NVL|ENSG00000143748.18|chr1	585	514	507	739	873	619	0.00234097	0.0177027	1411	0.381592	0.125393	631.324	3.04317	0	9.30224	ns
CNIH4|ENSG00000143771.12|chr1	4350	3810	3510	3782	3746	3400	0.00172723	0.0140124	1315	-0.183731	0.058634	3743.64	-3.13352	0	11.8702	ns
WDR26|ENSG00000162923.17|chr1	1276	999	1152	1354	1187	1425	0.217489	0.449137	5788	0.126675	0.102718	1222.79	1.23323	0	10.256	ns
CNIH3|ENSG00000143786.8|chr1	86	70	90	139	72	79	0.663485	0.830298	10958	0.138768	0.31893	88.298	0.435106	0	6.46431	ns
LBR|ENSG00000143815.15|chr1	5051	4677	5104	4651	4542	3707	5.47633e-06	0.000126314	459	-0.297333	0.0654102	4603.52	-4.54566	0	12.1685	ns
ENAH|ENSG00000154380.19|chr1	5181	4739	5240	5842	5582	5458	0.25627	0.497821	6236	0.0632868	0.0557469	5304.43	1.13525	0	12.373	ns
SRP9|ENSG00000143742.14|chr1	2193	2473	2237	2195	2482	2262	0.318161	0.561864	6981	-0.0872976	0.0874512	2299.75	-0.998243	0	11.1673	ns
EPHX1|ENSG00000143819.13|chr1	156	144	110	138	75	85	0.0492006	0.169229	3249	-0.553954	0.281645	117.488	-1.96685	0	6.87637	ns
PYCR2|ENSG00000143811.20|chr1	1535	1559	1594	1867	2098	1667	0.0538841	0.179881	3361	0.168544	0.0874297	1706.32	1.92777	0	10.7367	ns
SDE2|ENSG00000143751.10|chr1	742	732	656	1011	958	919	0.000465625	0.00519449	955	0.34738	0.0992574	827.784	3.49979	0	9.69311	ns
H3-3A|ENSG00000163041.13|chr1	74	95	52	54	36	62	0.0982839	0.270408	4153	-0.627623	0.379634	62.4334	-1.65323	0	5.96425	ns
ACBD3|ENSG00000182827.9|chr1	1023	870	1016	1442	1149	1250	0.00218208	0.016789	1386	0.309934	0.101145	1113.52	3.06426	0	10.1209	ns
LIN9|ENSG00000183814.16|chr1	263	305	278	415	431	393	0.00331292	0.0231511	1532	0.454168	0.154631	344.185	2.9371	0	8.42704	ns
PARP1|ENSG00000143799.14|chr1	4960	5017	5283	4872	4858	4335	0.000722709	0.00727311	1058	-0.213634	0.0631902	4871.93	-3.38082	0	12.2503	ns
ITPKB|ENSG00000143772.11|chr1	35	59	42	34	59	72	0.6618	0.828875	10943	0.188537	0.431012	50.2922	0.437429	0	5.65226	ns
PSEN2|ENSG00000143801.18|chr1	225	178	219	208	217	260	0.776457	0.893432	12096	0.0562144	0.19798	216.694	0.283939	0	7.75952	ns
COQ8A|ENSG00000163050.18|chr1	628	567	461	612	733	640	0.177422	0.39796	5265	0.175131	0.129848	601.273	1.34873	0	9.23188	ns
CDC42BPA|ENSG00000143776.20|chr1	292	201	272	322	299	305	0.271545	0.516083	6404	0.189884	0.172699	279.007	1.09951	0	8.12416	ns
ZNF678|ENSG00000181450.18|chr1	705	568	648	1071	1142	1131	4.73742e-12	3.60828e-10	139	0.713392	0.103192	865.515	6.91323	0	9.75742	up
SNAP47|ENSG00000143740.15|chr1	734	669	619	940	959	944	6.07844e-05	0.000954784	676	0.403487	0.100627	802.154	4.00974	0	9.64774	ns
JMJD4|ENSG00000081692.13|chr1	668	641	556	787	823	697	0.0517872	0.175167	3312	0.215084	0.110589	688.549	1.9449	0	9.42742	ns
WNT9A|ENSG00000143816.8|chr1	29	11	13	23	20	23	0.68219	1	11195	0.253295	0.618583	19.4772	0.409476	0	4.28372	ns
ARF1|ENSG00000143761.17|chr1	10223	9004	9603	9056	9826	8661	0.00147632	0.0124839	1261	-0.156332	0.0491717	9347.47	-3.1793	0	13.1904	ns
C1orf35|ENSG00000143793.13|chr1	774	726	642	1156	862	962	0.000882623	0.00847174	1109	0.385487	0.115919	843.825	3.32549	0	9.7208	ns
MRPL55|ENSG00000162910.19|chr1	1944	1412	1255	1777	1808	1695	0.257633	0.49939	6250	0.114834	0.101443	1630.06	1.132	0	10.6707	ns
GUK1|ENSG00000143774.17|chr1	2036	1989	1837	1917	1845	1899	0.0592473	0.191275	3477	-0.140543	0.074505	1912.55	-1.88635	0	10.9013	ns
IBA57|ENSG00000181873.13|chr1	523	487	510	636	724	517	0.107584	0.287407	4294	0.208784	0.129748	560.432	1.60915	0	9.1304	ns
TRIM11|ENSG00000154370.16|chr1	1526	1284	1338	2039	2003	1838	6.72422e-09	3.23588e-07	220	0.413997	0.0714075	1651.09	5.79767	0	10.6892	ns
CCSAP|ENSG00000154429.11|chr1	762	757	819	739	741	907	0.648354	0.821435	10762	-0.0581104	0.127421	785.845	-0.456051	0	9.6181	ns
NUP133|ENSG00000069248.12|chr1	1123	1098	1082	1174	1307	1028	0.9379	0.974728	13805	-0.00737229	0.094627	1127.72	-0.0779089	0	10.1392	ns
ABCB10|ENSG00000135776.5|chr1	445	544	445	461	489	431	0.292388	0.537042	6679	-0.151787	0.144161	467.963	-1.0529	0	8.87025	ns
TAF5L|ENSG00000135801.11|chr1	600	570	581	676	561	640	0.937222	0.974379	13799	0.00950676	0.120703	601.255	0.0787617	0	9.23183	ns
URB2|ENSG00000135763.10|chr1	1068	921	1066	1120	1010	1019	0.615735	0.799557	10336	-0.047197	0.094036	1027.72	-0.501904	0	10.0052	ns
GALNT2|ENSG00000143641.10|chr1	560	541	625	557	503	516	0.0752969	0.226259	3761	-0.225119	0.126567	548.937	-1.77865	0	9.1005	ns
PGBD5|ENSG00000177614.11|chr1	283	287	232	235	280	291	0.663179	0.830013	10954	-0.0790659	0.18154	267.042	-0.435528	0	8.06092	ns
COG2|ENSG00000135775.14|chr1	394	359	373	493	477	349	0.370272	0.612228	7589	0.131585	0.146864	403.276	0.895963	0	8.65562	ns
C1orf198|ENSG00000119280.17|chr1	883	847	703	993	842	772	0.951596	0.980028	13941	0.00674947	0.111189	832.962	0.0607025	0	9.70211	ns
TTC13|ENSG00000143643.13|chr1	332	312	300	261	325	286	0.209178	0.437899	5699	-0.203579	0.162107	301.585	-1.25583	0	8.23642	ns
FAM89A|ENSG00000182118.8|chr1	1872	1502	1491	2189	2357	1963	2.23846e-05	0.000400314	593	0.332221	0.07836	1872.29	4.23967	0	10.8706	ns
C1orf131|ENSG00000143633.13|chr1	434	343	407	574	642	518	0.000514722	0.00558336	982	0.460348	0.132551	480.021	3.47298	0	8.90696	ns
GNPAT|ENSG00000116906.13|chr1	784	611	795	657	678	639	0.0435166	0.155331	3120	-0.238696	0.118241	690.993	-2.01872	0	9.43253	ns
EXOC8|ENSG00000116903.7|chr1	521	478	556	564	514	607	0.841802	0.931198	12907	0.0267211	0.133881	537.547	0.199589	0	9.07025	ns
SPRTN|ENSG00000010072.16|chr1	447	430	393	499	632	608	0.00933265	0.0512207	1970	0.36666	0.141043	497.219	2.59962	0	8.95774	ns
EGLN1|ENSG00000135766.9|chr1	578	632	519	563	526	545	0.172724	0.390899	5209	-0.174105	0.127689	558.783	-1.3635	0	9.12615	ns
ENSG00000287856|ENSG00000287856.1|chr1	130	153	132	109	170	80	0.268504	0.512236	6376	-0.31302	0.282888	128.553	-1.10651	0	7.00622	ns
TSNAX|ENSG00000116918.15|chr1	1717	1616	1670	1908	1870	1740	0.491385	0.712618	8928	0.0489275	0.0711043	1741.45	0.688108	0	10.7661	ns
DISC1|ENSG00000162946.23|chr1	21	32	12	27	17	38	0.672061	1	11089	0.251355	0.593768	24.4644	0.423322	0	4.61261	ns
SIPA1L2|ENSG00000116991.12|chr1	312	260	275	505	334	369	0.0133435	0.0669196	2166	0.42021	0.169818	337.898	2.47447	0	8.40044	ns
NTPCR|ENSG00000135778.12|chr1	1367	1130	973	1072	1174	986	0.0652951	0.203497	3606	-0.188717	0.102384	1108.98	-1.84323	0	10.115	ns
PCNX2|ENSG00000135749.19|chr1	236	180	251	269	249	250	0.538743	0.748415	9458	0.113754	0.185052	237.244	0.614715	0	7.89023	ns
MAP3K21|ENSG00000143674.11|chr1	494	393	503	496	576	474	0.647228	0.821213	10752	0.0630472	0.137773	485.489	0.457617	0	8.92329	ns
KCNK1|ENSG00000135750.15|chr1	155	172	182	218	146	202	0.797851	0.905731	12418	0.0580094	0.226484	178.464	0.25613	0	7.47949	ns
COA6|ENSG00000168275.16|chr1	1604	1431	1285	1635	1806	1473	0.261929	0.504486	6310	0.0959828	0.0855581	1524.92	1.12184	0	10.5745	ns
TARBP1|ENSG00000059588.10|chr1	530	417	442	480	496	461	0.76745	0.888744	11997	-0.0375234	0.126891	467.379	-0.295712	0	8.86845	ns
IRF2BP2|ENSG00000168264.11|chr1	2915	3052	3163	5426	5095	4764	3.33387e-21	5.98232e-19	59	0.646763	0.0684283	4017.74	9.4517	0	11.9722	up
TOMM20|ENSG00000173726.11|chr1	5182	5124	4753	5378	5143	4802	0.210933	0.440194	5718	-0.0679587	0.0543234	5034.98	-1.251	0	12.2978	ns
RBM34|ENSG00000188739.15|chr1	600	564	442	892	860	810	6.98903e-07	2.09019e-05	354	0.58489	0.117882	685.088	4.96167	0	9.42015	ns
ARID4B|ENSG00000054267.22|chr1	158	178	143	192	247	141	0.452887	0.684216	8488	0.175364	0.233628	174.741	0.750611	0	7.44907	ns
GGPS1|ENSG00000152904.11|chr1	561	518	506	618	679	620	0.109454	0.290609	4317	0.184621	0.115341	578.842	1.60065	0	9.17703	ns
LYST|ENSG00000143669.16|chr1	60	28	39	73	39	57	0.421947	0.657354	8154	0.336754	0.419345	48.5176	0.803048	0	5.60044	ns
NID1|ENSG00000116962.15|chr1	666	672	573	489	533	541	0.00263772	0.0193927	1455	-0.378666	0.125925	578.428	-3.00708	0	9.17599	ns
GPR137B|ENSG00000077585.14|chr1	127	84	124	106	105	89	0.356523	0.598558	7445	-0.247887	0.268855	105.127	-0.922011	0	6.71599	ns
ERO1B|ENSG00000086619.15|chr1	210	118	193	241	201	297	0.0694889	0.213179	3670	0.429334	0.236518	207.846	1.81523	0	7.69937	ns
EDARADD|ENSG00000186197.15|chr1	829	650	826	686	614	666	0.00739182	0.0428572	1859	-0.317368	0.11848	709.508	-2.67866	0	9.47068	ns
LGALS8|ENSG00000116977.19|chr1	413	361	310	426	478	347	0.447412	0.678423	8449	0.115884	0.152531	384.982	0.759737	0	8.58865	ns
HEATR1|ENSG00000119285.11|chr1	1308	1141	984	1305	1400	1179	0.342052	0.585119	7264	0.0897008	0.0944101	1207.97	0.950119	0	10.2384	ns
ACTN2|ENSG00000077522.15|chr1	33	17	18	23	38	28	0.556849	1	9691	0.316506	0.538708	25.7607	0.587528	0	4.6871	ns
MTR|ENSG00000116984.15|chr1	1353	1289	1539	1871	1506	1545	0.163439	0.378128	5084	0.139161	0.0998573	1505.84	1.3936	0	10.5563	ns
RYR2|ENSG00000198626.18|chr1	10	13	6	17	3	14	0.874261	1	13204	0.139655	0.882502	10.4411	0.158249	0	3.3842	ns
FMN2|ENSG00000155816.21|chr1	55	31	77	44	107	63	0.476515	0.702139	8763	0.303439	0.426227	62.2652	0.711918	0	5.96035	ns
GREM2|ENSG00000180875.5|chr1	5	6	2	13	8	10	0.242393	1	6081	1.16325	0.995056	7.18621	1.16903	0	2.84523	ns
FH|ENSG00000091483.8|chr1	530	553	561	622	654	570	0.551486	0.756293	9650	0.071686	0.120372	578.082	0.595535	0	9.17513	ns
CHML|ENSG00000203668.3|chr1	1275	1118	1368	1122	1261	1118	0.0481452	0.166694	3224	-0.195028	0.0986941	1205.89	-1.97608	0	10.2359	ns
EXO1|ENSG00000174371.17|chr1	384	333	331	605	547	494	1.63383e-05	0.000314614	550	0.559967	0.129928	442.569	4.30983	0	8.78976	ns
ZBTB18|ENSG00000179456.12|chr1	277	303	280	327	294	255	0.665512	0.83185	10989	-0.0715848	0.165584	287.758	-0.432316	0	8.16871	ns
ADSS2|ENSG00000035687.10|chr1	579	558	596	628	621	602	0.982433	0.993126	14248	0.00252828	0.114821	594.066	0.0220194	0	9.21448	ns
DESI2|ENSG00000121644.19|chr1	1816	1575	1693	1888	1769	1655	0.696576	0.849321	11350	-0.0277671	0.0712074	1720.44	-0.389946	0	10.7486	ns
COX20|ENSG00000203667.10|chr1	460	456	436	486	418	450	0.497943	0.717454	9016	-0.0897577	0.132439	448.898	-0.67773	0	8.81024	ns
HNRNPU|ENSG00000153187.20|chr1	10703	9457	9982	10361	10131	9797	0.0491722	0.169186	3248	-0.0829407	0.042164	10013.8	-1.9671	0	13.2897	ns
EFCAB2|ENSG00000203666.13|chr1	47	63	41	46	48	35	0.410371	0.647578	8015	-0.328579	0.399129	46.5795	-0.82324	0	5.54162	ns
SMYD3|ENSG00000185420.19|chr1	64	107	68	90	71	115	0.737705	0.870274	11754	0.113264	0.338208	85.8935	0.334895	0	6.42448	ns
TFB2M|ENSG00000162851.8|chr1	179	160	103	178	211	142	0.470998	0.699069	8666	0.175829	0.243917	160.105	0.720855	0	7.32287	ns
CNST|ENSG00000162852.14|chr1	43	47	83	71	91	82	0.275565	0.519816	6457	0.395849	0.363052	69.1375	1.09034	0	6.1114	ns
SCCPDH|ENSG00000143653.10|chr1	429	353	293	350	405	355	0.809456	0.913031	12517	-0.0378359	0.156912	361.156	-0.241128	0	8.49648	ns
AHCTF1|ENSG00000153207.16|chr1	148	149	147	269	219	189	0.0127713	0.0648229	2139	0.510424	0.204983	184.286	2.49009	0	7.5258	ns
ZNF695|ENSG00000197472.15|chr1	34	36	24	33	72	36	0.294053	0.538681	6699	0.492147	0.469036	38.6492	1.04927	0	5.27237	ns
ZNF670|ENSG00000277462.2|chr1	33	26	29	63	44	54	0.0600453	0.192695	3498	0.783651	0.416734	40.8456	1.88046	0	5.35211	ns
ZNF669|ENSG00000188295.15|chr1	21	9	18	41	9	45	0.165901	1	5111	0.917644	0.662321	23.503	1.3855	0	4.55477	ns
ZNF124|ENSG00000196418.13|chr1	74	48	75	77	111	85	0.232516	0.468974	5957	0.384745	0.322258	77.4208	1.1939	0	6.27465	ns
ZNF496|ENSG00000162714.13|chr1	97	75	44	111	94	83	0.30656	0.550467	6841	0.332216	0.324916	82.6384	1.02247	0	6.36874	ns
TRIM58|ENSG00000162722.9|chr1	25	21	26	26	9	31	0.732872	1	11705	-0.205546	0.602229	23.0039	-0.341308	0	4.52381	ns
SH3BP5L|ENSG00000175137.11|chr1	39	20	46	58	37	28	0.786068	0.899	12180	0.130008	0.478994	37.4462	0.27142	0	5.22675	ns
ZNF672|ENSG00000171161.13|chr1	20	42	52	33	78	38	0.58561	0.780466	10036	0.269734	0.494735	43.7341	0.545209	0	5.45069	ns
ZNF692|ENSG00000171163.16|chr1	13	7	19	26	19	23	0.275635	1	6459	0.711212	0.652383	17.5895	1.09018	0	4.13664	ns
SH3YL1|ENSG00000035115.22|chr2	14	26	26	16	21	22	0.656626	1	10879	-0.264763	0.59554	20.9786	-0.444576	0	4.39084	ns
ACP1|ENSG00000143727.16|chr2	1432	1323	1208	1577	1464	1397	0.361038	0.603554	7498	0.0727635	0.0796632	1388.81	0.91339	0	10.4396	ns
TMEM18|ENSG00000151353.15|chr2	411	263	313	545	563	497	2.91999e-05	0.000501036	618	0.618586	0.148001	424.946	4.17962	0	8.73114	up
PXDN|ENSG00000130508.11|chr2	567	437	490	383	367	278	1.29117e-05	0.000259386	527	-0.631032	0.144679	418.908	-4.3616	0	8.71049	down
EIPR1|ENSG00000032389.13|chr2	249	211	292	347	255	305	0.345032	0.587937	7303	0.177676	0.188162	274.406	0.94427	0	8.10017	ns
RNASEH1|ENSG00000171865.10|chr2	1648	1310	1420	1809	1667	1575	0.129281	0.326186	4595	0.117788	0.0776486	1556.34	1.51694	0	10.6039	ns
RPS7|ENSG00000171863.15|chr2	38	24	33	28	26	34	0.695453	0.848533	11340	-0.188469	0.481445	30.3457	-0.391466	0	4.92342	ns
COLEC11|ENSG00000118004.18|chr2	2	13	11	7	21	6	0.790709	1	12224	0.251061	0.946004	10.0013	0.265391	0	3.32212	ns
RNF144A|ENSG00000151692.15|chr2	58	28	39	57	62	38	0.552313	0.757231	9656	0.245982	0.413904	46.1465	0.594298	0	5.52815	ns
KIDINS220|ENSG00000134313.17|chr2	266	294	230	294	397	238	0.489911	0.711862	8911	0.135431	0.196148	283.881	0.690451	0	8.14914	ns
MBOAT2|ENSG00000143797.12|chr2	577	476	477	583	425	475	0.330967	0.57376	7151	-0.133797	0.137627	498.613	-0.972168	0	8.96178	ns
ASAP2|ENSG00000151693.11|chr2	61	41	83	94	81	71	0.361936	0.604483	7507	0.314978	0.345491	71.0317	0.911682	0	6.15039	ns
ITGB1BP1|ENSG00000119185.13|chr2	893	822	783	823	745	784	0.0793339	0.234284	3828	-0.176173	0.100409	804.649	-1.75456	0	9.65222	ns
CPSF3|ENSG00000119203.14|chr2	589	610	577	676	636	574	0.940053	0.975322	13827	-0.00867605	0.115368	606.622	-0.0752035	0	9.24466	ns
IAH1|ENSG00000134330.19|chr2	548	580	536	548	524	507	0.164246	0.379583	5090	-0.169691	0.121998	538.672	-1.39093	0	9.07326	ns
ADAM17|ENSG00000151694.15|chr2	511	456	490	621	659	520	0.084655	0.244726	3918	0.21146	0.122636	537.37	1.72429	0	9.06977	ns
YWHAQ|ENSG00000134308.14|chr2	1675	1510	1647	1541	1331	1392	0.000941354	0.00889569	1126	-0.271806	0.0821788	1510.88	-3.30749	0	10.5612	ns
TAF1B|ENSG00000115750.17|chr2	98	128	78	150	115	134	0.278962	0.522762	6505	0.297031	0.274355	116.254	1.08265	0	6.86114	ns
GRHL1|ENSG00000134317.18|chr2	71	93	42	124	83	125	0.0784568	0.232472	3815	0.599387	0.340617	88.7564	1.75971	0	6.47178	ns
KLF11|ENSG00000172059.11|chr2	92	112	113	137	109	143	0.447909	0.678982	8454	0.200213	0.263818	117.198	0.758906	0	6.87281	ns
RRM2|ENSG00000171848.16|chr2	2860	2523	2675	3077	3340	3018	0.0288379	0.116086	2744	0.137766	0.0630306	2892	2.18569	0	11.4979	ns
HPCAL1|ENSG00000115756.13|chr2	268	234	261	189	244	279	0.359596	0.602	7483	-0.182199	0.198878	245.491	-0.916134	0	7.93952	ns
ODC1|ENSG00000115758.14|chr2	2896	2760	2773	2700	2816	2594	0.0181416	0.0839444	2363	-0.147413	0.0623912	2744.38	-2.36272	0	11.4223	ns
NOL10|ENSG00000115761.17|chr2	337	307	246	325	303	262	0.584654	0.780153	10023	-0.0904579	0.165492	294.286	-0.546599	0	8.20108	ns
ATP6V1C2|ENSG00000143882.12|chr2	16	21	23	5	15	14	0.194997	1	5524	-0.909738	0.701992	15.8693	-1.29594	0	3.98817	ns
PDIA6|ENSG00000143870.13|chr2	4873	4228	4273	5751	5125	5147	0.00129659	0.011298	1222	0.171277	0.0532457	4854.42	3.21673	0	12.2451	ns
SLC66A3|ENSG00000162976.13|chr2	10	34	28	25	5	28	0.551745	1	9652	-0.421714	0.708587	22.0018	-0.595147	0	4.45955	ns
ROCK2|ENSG00000134318.16|chr2	451	463	534	497	500	495	0.706399	0.854566	11440	-0.0515603	0.136875	488.33	-0.376696	0	8.93171	ns
E2F6|ENSG00000169016.17|chr2	205	243	193	178	262	264	0.82992	0.925172	12700	0.0468872	0.218279	223.688	0.214804	0	7.80534	ns
GREB1|ENSG00000196208.14|chr2	30	43	23	10	34	2	0.104865	1	4257	-1.1794	0.727253	23.7627	-1.62171	0	4.57063	ns
LPIN1|ENSG00000134324.12|chr2	171	186	207	382	239	337	0.00134914	0.0116408	1235	0.668446	0.208543	250.842	3.20532	0	7.97063	up
TRIB2|ENSG00000071575.12|chr2	335	300	278	268	303	253	0.138014	0.340592	4711	-0.237567	0.160169	288.042	-1.48323	0	8.17014	ns
NBAS|ENSG00000151779.14|chr2	142	145	101	110	96	158	0.542048	0.750105	9501	-0.170826	0.280172	125.217	-0.609719	0	6.96829	ns
DDX1|ENSG00000079785.16|chr2	960	890	906	1115	1050	1038	0.158547	0.3704	5025	0.12579	0.0892144	985.547	1.40997	0	9.94478	ns
SMC6|ENSG00000163029.16|chr2	142	80	107	162	105	149	0.342883	0.585595	7284	0.260885	0.275055	122.608	0.948484	0	6.93791	ns
GEN1|ENSG00000178295.15|chr2	155	85	128	182	169	98	0.481631	0.70487	8823	0.195587	0.277948	133.846	0.703682	0	7.06443	ns
KCNS3|ENSG00000170745.12|chr2	47	48	75	74	47	35	0.560207	0.763997	9733	-0.235845	0.404861	54.0785	-0.582534	0	5.75698	ns
RDH14|ENSG00000240857.2|chr2	358	340	345	477	324	408	0.454914	0.685577	8507	0.121127	0.162097	372.548	0.747248	0	8.54128	ns
OSR1|ENSG00000143867.7|chr2	3	14	2	12	7	3	0.94993	1	13925	0.0698926	1.11304	6.79813	0.0627945	0	2.76514	ns
TTC32|ENSG00000183891.6|chr2	80	62	104	97	78	68	0.714685	0.859525	11514	-0.115958	0.317197	80.9875	-0.365571	0	6.33963	ns
WDR35|ENSG00000118965.16|chr2	126	47	55	93	151	60	0.379949	0.620376	7695	0.342808	0.390446	86.5237	0.877991	0	6.43502	ns
LAPTM4A|ENSG00000068697.7|chr2	1980	1844	1906	1841	1805	1640	0.00265462	0.0194644	1458	-0.208989	0.0695439	1828.02	-3.00514	0	10.8361	ns
SDC1|ENSG00000115884.11|chr2	315	213	210	209	161	157	0.00538483	0.0339139	1707	-0.569626	0.204676	209.482	-2.78306	0	7.71068	ns
PUM2|ENSG00000055917.16|chr2	400	404	495	493	516	487	0.452735	0.684143	8487	0.108201	0.144103	463.369	0.750863	0	8.85602	ns
RHOB|ENSG00000143878.10|chr2	218	187	288	231	256	202	0.608742	0.794876	10272	-0.105515	0.206137	229.278	-0.51187	0	7.84096	ns
HS1BP3|ENSG00000118960.13|chr2	59	116	55	71	30	59	0.134874	0.335524	4667	-0.628495	0.420355	65.5009	-1.49515	0	6.03344	ns
GDF7|ENSG00000143869.7|chr2	107	114	57	88	86	89	0.598725	0.788309	10169	-0.165899	0.315257	89.6819	-0.526235	0	6.48674	ns
LDAH|ENSG00000118961.15|chr2	288	229	243	348	350	247	0.200455	0.425978	5608	0.221428	0.172956	280.502	1.28026	0	8.13187	ns
KLHL29|ENSG00000119771.15|chr2	27	27	24	14	35	20	0.633007	1	10573	-0.267434	0.560071	24.4332	-0.477499	0	4.61077	ns
ATAD2B|ENSG00000119778.15|chr2	114	180	155	261	251	230	0.00562605	0.0350164	1727	0.619522	0.22375	196.608	2.76882	0	7.61918	up
UBXN2A|ENSG00000173960.14|chr2	524	653	475	583	579	571	0.853413	0.936866	13018	-0.0263504	0.142615	562.064	-0.184765	0	9.13459	ns
WDCP|ENSG00000163026.12|chr2	118	136	181	168	164	167	0.682679	0.841243	11204	0.0984668	0.240862	155.18	0.40881	0	7.2778	ns
FKBP1B|ENSG00000119782.14|chr2	153	121	98	170	142	163	0.254765	0.495696	6221	0.270683	0.237681	139.542	1.13885	0	7.12456	ns
SF3B6|ENSG00000115128.7|chr2	1633	1429	1378	1323	1395	1304	0.00354668	0.0243349	1560	-0.230679	0.0791107	1403.75	-2.9159	0	10.4551	ns
TP53I3|ENSG00000115129.14|chr2	35	41	31	45	50	44	0.492121	0.713125	8935	0.283281	0.412381	40.6675	0.686939	0	5.3458	ns
ITSN2|ENSG00000198399.16|chr2	26	11	23	26	35	31	0.324818	1	7049	0.540376	0.548825	24.9596	0.984606	0	4.64152	ns
NCOA1|ENSG00000084676.16|chr2	281	360	264	218	312	327	0.417597	0.653508	8099	-0.168037	0.207301	293.944	-0.810597	0	8.1994	ns
PTRHD1|ENSG00000184924.6|chr2	1287	1009	964	1258	1097	1063	0.850825	0.935668	12990	-0.018233	0.0969496	1102.7	-0.188067	0	10.1068	ns
ADCY3|ENSG00000138031.15|chr2	186	207	348	137	175	172	0.00542099	0.0340898	1709	-0.713932	0.256728	205.955	-2.78089	0	7.68618	down
DNAJC27|ENSG00000115137.12|chr2	57	55	29	114	85	73	0.0168058	0.0790416	2316	0.855902	0.357979	67.415	2.39093	0	6.075	ns
EFR3B|ENSG00000084710.14|chr2	118	131	107	166	113	101	0.978528	0.991641	14200	-0.00706994	0.262681	121.653	-0.0269145	0	6.92663	ns
DNMT3A|ENSG00000119772.19|chr2	141	146	132	137	89	92	0.0527992	0.177343	3338	-0.495926	0.256086	122.598	-1.93656	0	6.93779	ns
ASXL2|ENSG00000143970.18|chr2	389	349	318	371	359	392	0.992446	0.997344	14352	0.00139064	0.146879	360.75	0.00946787	0	8.49486	ns
KIF3C|ENSG00000084731.15|chr2	107	112	61	98	55	73	0.235299	0.472787	5995	-0.399228	0.336385	83.9631	-1.18682	0	6.39168	ns
RAB10|ENSG00000084733.11|chr2	1441	1276	1353	1442	1393	1216	0.213134	0.442442	5753	-0.0992306	0.0797038	1344.71	-1.24499	0	10.3931	ns
GAREM2|ENSG00000157833.13|chr2	69	72	100	78	52	84	0.434099	0.66751	8284	-0.264984	0.338769	75.9829	-0.782197	0	6.2476	ns
HADHA|ENSG00000084754.12|chr2	466	470	570	579	646	527	0.383153	0.623014	7727	0.120691	0.138391	539.505	0.872101	0	9.07549	ns
HADHB|ENSG00000138029.14|chr2	649	496	505	590	517	427	0.142425	0.347832	4764	-0.195029	0.13296	526.057	-1.46682	0	9.03908	ns
SELENOI|ENSG00000138018.19|chr2	396	341	428	634	510	397	0.0566738	0.185756	3425	0.303873	0.159445	445.237	1.90582	0	8.79843	ns
SLC35F6|ENSG00000213699.9|chr2	480	455	492	351	310	340	1.684e-05	0.000321829	554	-0.603006	0.140132	405.212	-4.30313	0	8.66253	down
DPYSL5|ENSG00000157851.17|chr2	403	255	299	307	311	307	0.445701	0.677075	8411	-0.128893	0.169017	310.953	-0.762602	0	8.28055	ns
MAPRE3|ENSG00000084764.12|chr2	19	23	5	21	4	36	0.694645	1	11331	0.31419	0.800364	17.9815	0.392559	0	4.16844	ns
TMEM214|ENSG00000119777.20|chr2	285	257	222	343	366	246	0.199462	0.424806	5595	0.227759	0.177509	282.901	1.28308	0	8.14416	ns
AGBL5|ENSG00000084693.16|chr2	89	62	37	50	40	54	0.251061	0.491854	6177	-0.455242	0.396629	54.9319	-1.14778	0	5.77957	ns
KHK|ENSG00000138030.13|chr2	61	62	79	103	57	93	0.497624	0.717368	9012	0.230158	0.33935	75.3956	0.678233	0	6.23641	ns
CGREF1|ENSG00000138028.17|chr2	89	57	83	60	104	77	0.978432	0.991639	14199	-0.0089539	0.331206	77.7324	-0.0270343	0	6.28044	ns
ABHD1|ENSG00000143994.14|chr2	2	1	15	4	8	6	0.92463	1	13683	-0.113777	1.20268	6.04654	-0.0946027	0	2.59611	ns
PREB|ENSG00000138073.14|chr2	703	547	479	695	738	607	0.228855	0.46371	5921	0.153113	0.127242	620.811	1.20331	0	9.27801	ns
SLC5A6|ENSG00000138074.15|chr2	938	839	753	766	789	785	0.0541093	0.180311	3367	-0.199418	0.103542	807.845	-1.92596	0	9.65793	ns
ATRAID|ENSG00000138085.18|chr2	982	1041	831	841	960	903	0.135721	0.336899	4682	-0.168204	0.112744	923.296	-1.49192	0	9.85065	ns
CAD|ENSG00000084774.14|chr2	915	686	708	699	670	671	0.0176054	0.0820371	2343	-0.262684	0.110659	720.444	-2.37381	0	9.49274	ns
SLC30A3|ENSG00000115194.11|chr2	127	81	111	77	123	88	0.429726	0.664356	8237	-0.230609	0.292036	100.491	-0.78966	0	6.65092	ns
UCN|ENSG00000163794.6|chr2	58	64	84	83	98	101	0.253504	0.494445	6206	0.358396	0.313865	80.9098	1.14188	0	6.33824	ns
MPV17|ENSG00000115204.15|chr2	478	535	384	478	512	390	0.455181	0.685588	8512	-0.113981	0.152625	460.132	-0.746806	0	8.8459	ns
GTF3C2|ENSG00000115207.15|chr2	668	441	644	437	365	478	0.000960433	0.00897449	1139	-0.534789	0.161966	504.779	-3.30187	0	8.97951	ns
EIF2B4|ENSG00000115211.17|chr2	166	151	164	222	205	177	0.239112	0.477727	6038	0.234109	0.198868	178.994	1.17721	0	7.48377	ns
SNX17|ENSG00000115234.11|chr2	588	441	493	687	662	512	0.123817	0.317032	4512	0.199462	0.129609	556.76	1.53895	0	9.12091	ns
ZNF513|ENSG00000163795.14|chr2	118	131	118	181	154	171	0.102648	0.278643	4216	0.369623	0.226464	144.259	1.63215	0	7.17252	ns
PPM1G|ENSG00000115241.11|chr2	1836	1590	1353	1679	1639	1511	0.399065	0.638645	7892	-0.0723934	0.0858462	1588.96	-0.843292	0	10.6339	ns
NRBP1|ENSG00000115216.14|chr2	237	187	174	224	247	168	0.977908	0.991493	14192	0.00557729	0.201403	203.883	0.0276922	0	7.67159	ns
IFT172|ENSG00000138002.16|chr2	81	88	75	70	77	84	0.577306	0.775627	9948	-0.168168	0.301741	79.0434	-0.557324	0	6.30457	ns
FNDC4|ENSG00000115226.10|chr2	20	24	17	26	26	25	0.656694	1	10880	0.242124	0.544733	22.8276	0.444482	0	4.51271	ns
ZNF512|ENSG00000243943.10|chr2	173	200	138	197	175	202	0.723962	0.863226	11617	0.0770706	0.218226	179.885	0.353169	0	7.49093	ns
CCDC121|ENSG00000176714.10|chr2	14	7	13	31	13	18	0.26352	1	6333	0.777317	0.695206	15.6644	1.11811	0	3.96942	ns
GPN1|ENSG00000198522.14|chr2	462	342	522	422	535	428	0.86695	0.94496	13134	-0.0275284	0.164316	448.952	-0.167534	0	8.81042	ns
SUPT7L|ENSG00000119760.16|chr2	287	274	244	363	466	339	0.00701187	0.0412415	1832	0.444869	0.164994	324.804	2.69628	0	8.34343	ns
SLC4A1AP|ENSG00000163798.14|chr2	259	211	195	335	283	330	0.0139262	0.0690571	2192	0.427526	0.17385	265.661	2.45916	0	8.05344	ns
MRPL33|ENSG00000243147.8|chr2	1119	1101	922	933	1128	912	0.112027	0.295253	4353	-0.170749	0.107447	1014.14	-1.58915	0	9.98604	ns
BABAM2|ENSG00000158019.21|chr2	284	170	190	257	369	173	0.354184	0.596239	7410	0.224334	0.242129	236.376	0.926504	0	7.88494	ns
FOSL2|ENSG00000075426.12|chr2	91	91	96	110	141	119	0.221075	0.453551	5836	0.320031	0.261533	107.11	1.22368	0	6.74295	ns
PPP1CB|ENSG00000213639.11|chr2	1345	1286	1280	1555	1382	1274	0.880902	0.951283	13268	0.0124291	0.0829568	1343.91	0.149826	0	10.3922	ns
TRMT61B|ENSG00000171103.11|chr2	118	122	99	192	216	155	0.00543328	0.0341378	1711	0.636422	0.228916	148.09	2.78016	0	7.21033	up
WDR43|ENSG00000163811.12|chr2	732	626	779	1038	1028	1094	1.74963e-05	0.000323569	558	0.475462	0.11071	873.905	4.29466	0	9.77133	ns
TOGARAM2|ENSG00000189350.13|chr2	7	1	6	17	1	3	0.701772	1	11398	0.486699	1.27099	5.64291	0.38293	0	2.49644	ns
CLIP4|ENSG00000115295.21|chr2	38	34	27	53	31	35	0.700285	0.851196	11385	0.173371	0.450389	35.8934	0.384935	0	5.16565	ns
YPEL5|ENSG00000119801.13|chr2	88	93	133	194	210	202	0.000476051	0.00528297	960	0.851302	0.243655	151.484	3.49388	0	7.24302	up
LBH|ENSG00000213626.13|chr2	97	47	27	499	407	539	1.89034e-10	1.13711e-08	176	3.02376	0.474687	261.35	6.37	0	8.02984	up
LCLAT1|ENSG00000172954.14|chr2	291	233	291	274	294	291	0.944778	0.977844	13875	-0.0116486	0.168172	277.339	-0.069266	0	8.1155	ns
GALNT14|ENSG00000158089.15|chr2	38	43	60	42	37	71	0.994592	0.998109	14377	0.00290713	0.428935	48.6803	0.00677756	0	5.60527	ns
EHD3|ENSG00000013016.16|chr2	79	64	62	29	69	68	0.334065	0.57771	7177	-0.378531	0.391871	61.8336	-0.965959	0	5.95032	ns
MEMO1|ENSG00000162959.14|chr2	13	24	15	22	32	16	0.604687	1	10236	0.317165	0.612676	20.1692	0.517673	0	4.33408	ns
DPY30|ENSG00000162961.14|chr2	735	749	677	547	733	519	0.00723204	0.0421153	1850	-0.358947	0.133638	658.368	-2.68597	0	9.36275	ns
SPAST|ENSG00000021574.13|chr2	194	218	191	190	160	195	0.245435	0.48559	6113	-0.238112	0.205002	191.157	-1.16151	0	7.57862	ns
SLC30A6|ENSG00000152683.14|chr2	179	178	256	281	193	223	0.700389	0.851225	11386	0.0852176	0.221462	217.147	0.384795	0	7.76253	ns
YIPF4|ENSG00000119820.11|chr2	808	691	698	905	855	776	0.236067	0.473549	6008	0.116724	0.0985117	781.466	1.18487	0	9.61004	ns
BIRC6|ENSG00000115760.16|chr2	269	265	255	248	227	247	0.200095	0.425507	5604	-0.218619	0.170626	251.128	-1.28128	0	7.97228	ns
TTC27|ENSG00000018699.13|chr2	180	153	245	214	205	173	0.773345	0.892488	12058	-0.0637734	0.221434	193.973	-0.288002	0	7.59971	ns
LTBP1|ENSG00000049323.16|chr2	192	162	134	128	80	103	0.00370623	0.0251686	1577	-0.736407	0.253746	132.951	-2.90214	0	7.05475	down
FAM98A|ENSG00000119812.20|chr2	423	324	269	319	418	222	0.393637	0.633713	7822	-0.172947	0.202742	325.518	-0.853041	0	8.3466	ns
CRIM1|ENSG00000150938.10|chr2	383	300	275	369	340	394	0.444436	0.676333	8398	0.122153	0.159735	340.477	0.764723	0	8.41141	ns
FEZ2|ENSG00000171055.15|chr2	223	206	231	312	219	281	0.274787	0.519107	6444	0.207631	0.19012	243.439	1.09211	0	7.92742	ns
STRN|ENSG00000115808.12|chr2	322	276	256	409	328	382	0.0557368	0.18377	3406	0.303413	0.158599	325.404	1.91309	0	8.34609	ns
HEATR5B|ENSG00000008869.12|chr2	102	107	106	157	92	78	0.861289	0.941601	13082	-0.051664	0.295673	106.044	-0.174733	0	6.72852	ns
GPATCH11|ENSG00000152133.17|chr2	509	388	335	529	545	532	0.0345315	0.131859	2901	0.300977	0.142386	467.311	2.11381	0	8.86824	ns
EIF2AK2|ENSG00000055332.19|chr2	1525	1211	1523	1233	1130	1076	2.05016e-05	0.000369968	587	-0.39912	0.0937043	1278.87	-4.25936	0	10.3207	ns
CEBPZ|ENSG00000115816.15|chr2	244	299	288	332	371	391	0.0836144	0.2425	3902	0.302368	0.17477	319.213	1.73009	0	8.31838	ns
NDUFAF7|ENSG00000003509.16|chr2	121	138	122	100	122	145	0.586769	0.780934	10053	-0.141514	0.260364	124.71	-0.543524	0	6.96244	ns
PRKD3|ENSG00000115825.11|chr2	417	372	525	583	740	585	0.0042122	0.0280117	1611	0.44308	0.154825	531.594	2.86182	0	9.05418	ns
QPCT|ENSG00000115828.17|chr2	374	447	390	431	415	443	0.97514	0.989913	14169	-0.00465571	0.149399	415.355	-0.031163	0	8.6982	ns
CDC42EP3|ENSG00000163171.8|chr2	314	188	231	229	278	220	0.638195	0.815648	10618	-0.0925605	0.196844	240.84	-0.470223	0	7.91193	ns
RMDN2|ENSG00000115841.21|chr2	36	10	9	25	6	6	0.433128	1	8274	-0.642211	0.819302	14.9173	-0.783851	0	3.89892	ns
CYP1B1|ENSG00000138061.12|chr2	166	208	209	304	230	281	0.0580325	0.188865	3449	0.384866	0.203047	231.365	1.89545	0	7.85403	ns
ATL2|ENSG00000119787.14|chr2	343	275	363	319	369	364	0.934058	0.973794	13764	0.013565	0.163947	336.995	0.0827399	0	8.39658	ns
HNRNPLL|ENSG00000143889.16|chr2	222	217	312	429	310	311	0.0528536	0.17745	3339	0.381628	0.19711	297.111	1.93611	0	8.21486	ns
GALM|ENSG00000143891.17|chr2	381	284	307	244	265	296	0.0392622	0.144832	3014	-0.352171	0.170838	295.179	-2.06143	0	8.20544	ns
SRSF7|ENSG00000115875.19|chr2	4540	4052	4186	5184	4948	4664	0.0138891	0.0689375	2190	0.120585	0.0490158	4557.34	2.46012	0	12.154	ns
GEMIN6|ENSG00000152147.11|chr2	469	515	393	247	285	234	5.11837e-09	2.53216e-07	214	-0.939821	0.160838	358.699	-5.84328	0	8.48663	down
DHX57|ENSG00000163214.21|chr2	109	95	112	93	119	100	0.681083	0.840693	11184	-0.108556	0.264135	104.183	-0.410986	0	6.70297	ns
MORN2|ENSG00000188010.16|chr2	221	243	202	247	253	218	0.941881	0.976507	13841	0.0132563	0.181828	229.262	0.072906	0	7.84085	ns
SOS1|ENSG00000115904.15|chr2	120	128	136	129	121	99	0.332771	0.575943	7168	-0.237416	0.245125	121.769	-0.968548	0	6.92801	ns
MAP4K3|ENSG00000011566.15|chr2	56	53	57	101	68	51	0.392042	0.632429	7807	0.302998	0.354003	63.4225	0.855919	0	5.98692	ns
THUMPD2|ENSG00000138050.15|chr2	184	176	218	332	479	314	1.16956e-05	0.0002395	517	0.863704	0.197049	279.4	4.38319	0	8.12619	up
PKDCC|ENSG00000162878.13|chr2	138	99	139	164	162	162	0.209906	0.43915	5704	0.289102	0.230576	142.546	1.25382	0	7.15529	ns
EML4|ENSG00000143924.19|chr2	662	588	605	741	537	616	0.631512	0.810702	10549	-0.061023	0.127237	620.731	-0.479599	0	9.27782	ns
COX7A2L|ENSG00000115944.15|chr2	1602	1385	1296	1468	1621	1412	0.843208	0.9319	12917	-0.0163889	0.0828596	1452.93	-0.197791	0	10.5048	ns
KCNG3|ENSG00000171126.8|chr2	58	45	28	86	106	50	0.0418834	0.151338	3080	0.795127	0.390788	60.7101	2.03468	0	5.92386	ns
MTA3|ENSG00000057935.14|chr2	4	7	6	9	2	3	0.730484	1	11679	-0.402792	1.16927	5.15986	-0.344482	0	2.36733	ns
OXER1|ENSG00000162881.7|chr2	6	6	11	15	7	9	0.715085	1	11522	0.323446	0.886066	8.91679	0.365036	0	3.15652	ns
HAAO|ENSG00000162882.15|chr2	8	7	1	15	9	8	0.359475	1	7482	0.915522	0.99908	7.79245	0.916366	0	2.96208	ns
ZFP36L2|ENSG00000152518.8|chr2	1084	850	1069	1167	1482	1049	0.0760426	0.227483	3779	0.208722	0.117648	1105.11	1.77412	0	10.11	ns
THADA|ENSG00000115970.19|chr2	201	150	166	176	201	178	0.932438	0.972854	13750	0.0172164	0.203078	177.153	0.0847774	0	7.46885	ns
PLEKHH2|ENSG00000152527.14|chr2	30	42	27	13	16	24	0.0728894	1	3728	-0.98748	0.550581	25.6352	-1.79352	0	4.68005	ns
C1GALT1C1L|ENSG00000223658.8|chr2	30	22	43	32	51	32	0.706943	0.854775	11448	0.179713	0.478006	34.7193	0.375964	0	5.11767	ns
DYNC2LI1|ENSG00000138036.18|chr2	195	196	230	297	281	268	0.0505947	0.172067	3291	0.350239	0.179159	242.319	1.9549	0	7.92076	ns
LRPPRC|ENSG00000138095.20|chr2	841	830	771	957	1071	847	0.171919	0.389591	5202	0.141565	0.10363	878.642	1.36606	0	9.77913	ns
PPM1B|ENSG00000138032.21|chr2	107	40	50	118	174	60	0.0546381	0.181163	3383	0.759931	0.395438	88.8756	1.92174	0	6.47372	ns
PREPL|ENSG00000138078.16|chr2	609	554	556	585	639	487	0.409011	0.646684	7995	-0.100201	0.121362	567.763	-0.825636	0	9.14915	ns
CAMKMT|ENSG00000143919.15|chr2	42	35	40	6	21	37	0.113038	0.297398	4365	-0.932109	0.588198	30.4993	-1.58469	0	4.9307	ns
SIX2|ENSG00000170577.8|chr2	60	35	74	54	16	46	0.18988	0.412868	5453	-0.62872	0.479596	47.515	-1.31094	0	5.57031	ns
SRBD1|ENSG00000068784.13|chr2	137	107	104	150	214	150	0.0483288	0.167154	3229	0.476225	0.241192	141.659	1.97447	0	7.14627	ns
PRKCE|ENSG00000171132.14|chr2	33	18	35	48	18	28	0.945881	0.978046	13884	0.0363913	0.536107	29.6429	0.0678807	0	4.88962	ns
EPAS1|ENSG00000116016.14|chr2	43	15	32	30	46	12	0.835523	0.927804	12860	-0.120495	0.580351	29.1008	-0.207624	0	4.86298	ns
ATP6V1E2|ENSG00000250565.7|chr2	17	28	22	9	36	13	0.631565	1	10551	-0.31584	0.65865	20.8708	-0.479525	0	4.38341	ns
RHOQ|ENSG00000119729.12|chr2	1425	1126	1223	1261	1452	1247	0.84711	0.933474	12960	-0.0174678	0.0905968	1279.04	-0.192808	0	10.3208	ns
PIGF|ENSG00000151665.13|chr2	249	257	217	146	120	171	0.000146003	0.00199966	778	-0.81271	0.213996	194.251	-3.79777	0	7.60178	down
CRIPT|ENSG00000119878.6|chr2	456	339	473	349	305	350	0.00830257	0.0468297	1912	-0.423624	0.160493	377.933	-2.63951	0	8.56199	ns
SOCS5|ENSG00000171150.9|chr2	103	57	78	97	80	89	0.790234	0.901143	12221	0.0813988	0.306003	83.0251	0.266007	0	6.37548	ns
MCFD2|ENSG00000180398.13|chr2	710	611	659	855	794	855	0.0179026	0.0831292	2353	0.25081	0.105933	740.752	2.36763	0	9.53285	ns
TTC7A|ENSG00000068724.18|chr2	60	39	46	34	64	32	0.565861	0.767994	9837	-0.243657	0.424373	45.4104	-0.574158	0	5.50495	ns
CALM2|ENSG00000143933.20|chr2	5078	4620	4663	3826	3780	3803	9.66442e-15	9.65257e-13	106	-0.421218	0.0543957	4287.97	-7.7436	0	12.0661	ns
EPCAM|ENSG00000119888.11|chr2	920	994	772	889	889	855	0.27605	0.519854	6469	-0.12091	0.111004	882.695	-1.08924	0	9.78577	ns
MSH2|ENSG00000095002.15|chr2	569	440	509	558	543	585	0.599427	0.788673	10181	0.0665605	0.126728	530.009	0.525225	0	9.04987	ns
MSH6|ENSG00000116062.19|chr2	1331	1057	1206	1746	1328	1425	0.0183998	0.0845849	2379	0.23439	0.0994243	1334.29	2.35747	0	10.3819	ns
FBXO11|ENSG00000138081.22|chr2	114	149	167	201	256	178	0.0531025	0.177966	3347	0.45755	0.236572	175.905	1.93409	0	7.45865	ns
FOXN2|ENSG00000170802.17|chr2	164	184	109	241	256	166	0.0651867	0.203279	3604	0.439056	0.238103	183.986	1.84398	0	7.52345	ns
PPP1R21|ENSG00000162869.16|chr2	48	55	54	67	118	46	0.244246	0.484238	6100	0.450974	0.387288	63.7871	1.16444	0	5.99519	ns
STON1|ENSG00000243244.7|chr2	23	30	32	47	17	32	0.892468	0.956914	13373	0.0711842	0.52658	30.0328	0.135182	0	4.90847	ns
ASB3|ENSG00000115239.24|chr2	389	327	426	462	489	426	0.218749	0.450827	5805	0.177467	0.144299	416.29	1.22986	0	8.70144	ns
CHAC2|ENSG00000143942.5|chr2	180	198	215	230	221	229	0.596997	0.787811	10149	0.102073	0.193055	211.195	0.528724	0	7.72243	ns
ERLEC1|ENSG00000068912.15|chr2	273	255	213	267	358	287	0.238859	0.477313	6037	0.211537	0.179597	272.988	1.17784	0	8.09269	ns
ACYP2|ENSG00000170634.13|chr2	58	51	52	51	54	48	0.648243	0.821435	10759	-0.163503	0.358398	52.0513	-0.456205	0	5.70186	ns
SPTBN1|ENSG00000115306.16|chr2	236	209	210	384	336	381	4.56844e-05	0.000742951	652	0.661588	0.162286	288.899	4.07667	0	8.17442	up
EML6|ENSG00000214595.13|chr2	9	30	5	16	4	18	0.71434	1	11507	-0.315517	0.86199	13.8216	-0.366034	0	3.78885	ns
RTN4|ENSG00000115310.19|chr2	2290	2245	2276	2393	2608	2073	0.594145	0.78608	10121	-0.0407473	0.0764721	2299.84	-0.532839	0	11.1673	ns
CLHC1|ENSG00000162994.16|chr2	36	53	28	33	50	46	0.913328	0.965333	13579	0.0483797	0.444498	40.9228	0.108841	0	5.35483	ns
RPS27A|ENSG00000143947.15|chr2	9830	8992	8279	9039	9198	8844	0.0682928	0.210485	3649	-0.0896317	0.0491652	8978.04	-1.82307	0	13.1322	ns
MTIF2|ENSG00000085760.15|chr2	238	221	186	225	332	232	0.314381	0.558541	6930	0.201239	0.200024	236.672	1.00607	0	7.88675	ns
CFAP36|ENSG00000163001.12|chr2	297	234	232	255	189	274	0.389999	0.630466	7789	-0.168519	0.196039	245.62	-0.859619	0	7.94029	ns
PPP4R3B|ENSG00000275052.5|chr2	251	156	224	259	210	194	0.93689	0.974379	13793	-0.0162722	0.205511	213.368	-0.079179	0	7.7372	ns
PNPT1|ENSG00000138035.15|chr2	440	521	544	584	599	599	0.293529	0.538268	6691	0.146661	0.139622	545.425	1.05041	0	9.09124	ns
EFEMP1|ENSG00000115380.20|chr2	49	85	45	56	35	70	0.554005	0.759158	9665	-0.246321	0.416245	56.9499	-0.591769	0	5.83162	ns
VRK2|ENSG00000028116.18|chr2	74	54	67	56	75	86	0.821734	0.920531	12618	0.0760947	0.337726	68.3091	0.225315	0	6.094	ns
FANCL|ENSG00000115392.13|chr2	348	386	381	404	314	364	0.380498	0.621177	7698	-0.139109	0.158623	365.218	-0.876979	0	8.51261	ns
BCL11A|ENSG00000119866.22|chr2	925	711	845	744	648	664	0.00109843	0.00987187	1185	-0.359001	0.109987	752.991	-3.26402	0	9.55649	ns
PAPOLG|ENSG00000115421.13|chr2	70	85	113	114	131	124	0.206161	0.433318	5673	0.361713	0.286122	105.594	1.26419	0	6.72238	ns
REL|ENSG00000162924.16|chr2	392	320	319	520	530	482	0.00025061	0.00311044	859	0.483764	0.132117	421.542	3.66164	0	8.71953	ns
PUS10|ENSG00000162927.14|chr2	1	5	8	24	14	6	0.12274	1	4490	1.50765	0.976851	9.40402	1.54338	0	3.23328	ns
PEX13|ENSG00000162928.9|chr2	103	137	41	96	98	105	0.99568	0.998226	14390	0.00196593	0.363096	96.17	0.00541436	0	6.58752	ns
SANBR|ENSG00000162929.14|chr2	38	43	57	38	76	51	0.698948	0.850254	11377	0.159697	0.412929	50.3117	0.386742	0	5.65282	ns
C2orf74|ENSG00000237651.8|chr2	97	98	82	118	120	82	0.687295	0.844423	11247	0.110787	0.275227	98.4834	0.402528	0	6.62181	ns
USP34|ENSG00000115464.15|chr2	216	245	243	307	272	215	0.702308	0.852325	11407	0.0712668	0.186461	247.838	0.382207	0	7.95325	ns
XPO1|ENSG00000082898.19|chr2	1415	1338	1502	1765	1710	1699	0.0220381	0.0957394	2526	0.189649	0.0828268	1559.86	2.28971	0	10.6072	ns
FAM161A|ENSG00000170264.13|chr2	90	79	93	144	159	142	0.00644606	0.0387973	1788	0.673222	0.247128	116.276	2.72418	0	6.86141	up
CCT4|ENSG00000115484.15|chr2	6097	5367	5559	6155	6115	5429	0.456366	0.686533	8525	-0.0350662	0.0470785	5746.03	-0.744844	0	12.4883	ns
COMMD1|ENSG00000173163.11|chr2	169	243	158	166	136	207	0.311504	0.555668	6900	-0.254905	0.251864	180.349	-1.01207	0	7.49465	ns
B3GNT2|ENSG00000170340.11|chr2	73	79	62	67	53	79	0.567422	0.769279	9851	-0.191145	0.334256	68.7635	-0.571852	0	6.10357	ns
TMEM17|ENSG00000186889.10|chr2	66	54	54	65	78	62	0.654429	0.824324	10860	0.148453	0.331652	62.5409	0.447617	0	5.96673	ns
EHBP1|ENSG00000115504.15|chr2	174	113	138	115	202	121	0.87909	0.950268	13253	-0.040569	0.266685	142.391	-0.152123	0	7.15371	ns
OTX1|ENSG00000115507.10|chr2	53	19	33	24	42	32	0.742225	0.873359	11786	-0.165546	0.503319	33.4075	-0.328909	0	5.0621	ns
WDPCP|ENSG00000143951.16|chr2	50	52	60	73	76	25	0.979184	0.991926	14205	-0.0110076	0.42187	55.3557	-0.0260923	0	5.79066	ns
MDH1|ENSG00000014641.21|chr2	1542	1388	1394	1541	1434	1423	0.384969	0.625391	7738	-0.0656357	0.0755496	1444.83	-0.868777	0	10.4967	ns
UGP2|ENSG00000169764.16|chr2	327	236	323	351	320	322	0.642429	0.818557	10653	0.0766097	0.164998	310.504	0.464306	0	8.27847	ns
VPS54|ENSG00000143952.20|chr2	90	125	116	126	93	99	0.559886	0.763782	9728	-0.161719	0.277387	108.046	-0.583011	0	6.75551	ns
PELI1|ENSG00000197329.12|chr2	125	133	137	326	306	203	5.17769e-06	0.000120475	455	0.976496	0.214263	200.951	4.55746	0	7.6507	up
LGALSL|ENSG00000119862.13|chr2	246	183	195	238	183	208	0.705095	0.85396	11428	-0.0736869	0.194706	207.126	-0.378452	0	7.69437	ns
AFTPH|ENSG00000119844.17|chr2	436	384	331	674	612	535	1.42995e-05	0.000281746	538	0.571174	0.131631	487.814	4.33921	0	8.93019	ns
SERTAD2|ENSG00000179833.4|chr2	478	480	392	550	545	489	0.286905	0.530933	6612	0.138594	0.130143	484.846	1.06493	0	8.92138	ns
SLC1A4|ENSG00000115902.11|chr2	196	148	144	239	307	284	0.000539146	0.00580075	990	0.685235	0.198015	216.573	3.46051	0	7.75871	up
RAB1A|ENSG00000138069.18|chr2	1047	753	962	936	857	860	0.184264	0.406333	5363	-0.144585	0.108895	896.456	-1.32774	0	9.80809	ns
ACTR2|ENSG00000138071.15|chr2	2751	2533	2854	2698	2525	2139	0.0014061	0.0120052	1248	-0.240598	0.0753425	2571.73	-3.19339	0	11.3285	ns
SPRED2|ENSG00000198369.10|chr2	123	134	143	174	150	85	0.776468	0.893432	12097	-0.0768224	0.270574	133.721	-0.283924	0	7.06308	ns
ETAA1|ENSG00000143971.9|chr2	94	136	104	131	122	131	0.69732	0.849532	11358	0.102402	0.263284	119.305	0.388941	0	6.89851	ns
C1D|ENSG00000197223.12|chr2	162	134	156	144	213	80	0.602762	0.790761	10214	-0.150198	0.288601	146.69	-0.520433	0	7.19662	ns
DNAAF10|ENSG00000243667.7|chr2	269	222	236	198	232	153	0.0340247	0.130656	2884	-0.411381	0.194068	217.234	-2.11978	0	7.76311	ns
PNO1|ENSG00000115946.8|chr2	694	618	613	704	826	671	0.35946	0.601867	7481	0.102949	0.112341	681.888	0.916394	0	9.41339	ns
PPP3R1|ENSG00000221823.11|chr2	591	437	401	679	655	749	0.000736612	0.00739195	1061	0.465141	0.137796	578.076	3.37558	0	9.17511	ns
CNRIP1|ENSG00000119865.9|chr2	101	82	77	87	143	105	0.331504	0.574596	7155	0.281264	0.289638	98.1233	0.97109	0	6.61652	ns
FBXO48|ENSG00000204923.4|chr2	26	34	50	20	91	37	0.547935	0.754071	9612	0.321939	0.5358	42.7828	0.600857	0	5.41896	ns
APLF|ENSG00000169621.10|chr2	2	6	16	18	5	3	0.972403	1	14134	-0.0366389	1.05909	8.29616	-0.0345945	0	3.05244	ns
ANTXR1|ENSG00000169604.21|chr2	175	155	147	137	108	120	0.0359577	0.13597	2933	-0.475232	0.226581	140	-2.09741	0	7.12928	ns
GFPT1|ENSG00000198380.13|chr2	471	396	444	557	622	538	0.0169863	0.0796428	2324	0.299531	0.125484	499.492	2.38701	0	8.96432	ns
NFU1|ENSG00000169599.13|chr2	732	497	648	702	618	651	0.912999	0.965333	13576	-0.0140289	0.128403	635.911	-0.109257	0	9.31268	ns
AAK1|ENSG00000115977.21|chr2	224	191	176	230	203	168	0.728833	0.865816	11664	-0.0676421	0.195115	196.855	-0.346679	0	7.62099	ns
ANXA4|ENSG00000196975.16|chr2	97	119	116	88	102	137	0.699712	0.850897	11380	-0.110449	0.286352	110.077	-0.385709	0	6.78236	ns
GMCL1|ENSG00000087338.5|chr2	537	414	509	695	673	678	0.00100213	0.00928224	1149	0.399569	0.121452	577.775	3.28993	0	9.17436	ns
SNRNP27|ENSG00000124380.11|chr2	440	409	382	500	548	316	0.769379	0.889751	12019	0.0491304	0.167573	427.811	0.293188	0	8.74083	ns
MXD1|ENSG00000059728.11|chr2	132	104	91	238	178	182	0.000659599	0.00680621	1032	0.783367	0.230007	151.357	3.40584	0	7.24181	up
ASPRV1|ENSG00000244617.3|chr2	40	2	13	3	9	10	0.156569	1	4999	-1.33972	0.945657	12.584	-1.41671	0	3.65351	ns
PCBP1|ENSG00000169564.7|chr2	2112	1968	1822	2130	2217	1925	0.959961	0.982905	14033	-0.00352307	0.070177	2014.36	-0.0502027	0	10.9761	ns
C2orf42|ENSG00000115998.8|chr2	57	31	54	49	79	40	0.708358	0.855682	11458	0.153745	0.411014	50.9654	0.374062	0	5.67145	ns
TIA1|ENSG00000116001.17|chr2	377	300	411	385	461	324	0.9496	0.979371	13920	0.010498	0.166082	373.308	0.0632097	0	8.54422	ns
PCYOX1|ENSG00000116005.12|chr2	923	773	892	645	670	500	1.72086e-07	5.80213e-06	314	-0.605878	0.115908	732.442	-5.22721	0	9.51657	down
SNRPG|ENSG00000143977.14|chr2	652	587	489	439	374	325	6.5864e-07	1.98097e-05	352	-0.694313	0.139612	476.72	-4.97318	0	8.897	down
FAM136A|ENSG00000035141.8|chr2	1295	1107	1103	1047	1000	917	0.000108917	0.00155614	744	-0.331527	0.0856699	1073.35	-3.86982	0	10.0679	ns
TGFA|ENSG00000163235.16|chr2	12	13	14	32	15	24	0.226851	1	5901	0.766929	0.634606	18.0821	1.20851	0	4.17649	ns
ADD2|ENSG00000075340.23|chr2	335	249	315	320	268	297	0.512112	0.728839	9146	-0.109471	0.16699	295.431	-0.655553	0	8.20668	ns
VAX2|ENSG00000116035.4|chr2	18	26	17	9	14	14	0.21723	1	5786	-0.813783	0.659507	16.4788	-1.23393	0	4.04254	ns
ENSG00000258881|ENSG00000258881.6|chr2	30	33	28	19	45	25	0.806243	0.911252	12487	-0.125902	0.513308	29.8885	-0.245276	0	4.90152	ns
TEX261|ENSG00000144043.12|chr2	1141	1099	965	1090	1160	890	0.220064	0.452215	5823	-0.123457	0.100669	1050.47	-1.22636	0	10.0368	ns
NAGK|ENSG00000124357.13|chr2	204	189	210	176	181	138	0.0586538	0.190073	3464	-0.380814	0.201406	182.426	-1.89078	0	7.51117	ns
MCEE|ENSG00000124370.11|chr2	28	26	58	48	76	55	0.192402	0.41555	5491	0.57511	0.441202	48.0896	1.30351	0	5.58765	ns
MPHOSPH10|ENSG00000124383.11|chr2	119	133	73	117	103	132	0.916557	0.96631	13613	0.0300872	0.287169	112.26	0.104772	0	6.81071	ns
PAIP2B|ENSG00000124374.9|chr2	49	55	35	44	112	51	0.257131	0.498945	6244	0.480139	0.423703	56.9326	1.1332	0	5.83118	ns
ZNF638|ENSG00000075292.19|chr2	78	62	77	105	57	81	0.825101	0.922091	12648	0.0724992	0.328068	76.0161	0.220989	0	6.24823	ns
CYP26B1|ENSG00000003137.9|chr2	27	22	26	10	6	12	0.0213771	1	2502	-1.50384	0.653487	17.334	-2.30126	0	4.11554	ns
EXOC6B|ENSG00000144036.16|chr2	219	149	169	118	144	170	0.099881	0.27324	4179	-0.388774	0.236275	161.029	-1.64543	0	7.33118	ns
SPR|ENSG00000116096.6|chr2	284	220	184	240	264	199	0.77639	0.893432	12095	-0.0549444	0.193448	229.413	-0.284027	0	7.8418	ns
EMX1|ENSG00000135638.14|chr2	22	10	12	37	64	21	0.0175497	1	2341	1.38649	0.583789	26.7943	2.37498	0	4.74386	ns
SFXN5|ENSG00000144040.13|chr2	83	53	84	82	30	42	0.130711	0.328702	4612	-0.610219	0.40377	62.0084	-1.5113	0	5.95439	ns
RAB11FIP5|ENSG00000135631.17|chr2	219	151	219	158	172	109	0.0257172	0.106939	2650	-0.517869	0.232181	170.496	-2.23046	0	7.41359	ns
SMYD5|ENSG00000135632.12|chr2	130	86	88	85	134	111	0.884619	0.953228	13307	0.0415178	0.2861	104.668	0.145116	0	6.70967	ns
PRADC1|ENSG00000135617.4|chr2	152	124	103	86	165	61	0.25066	0.491432	6169	-0.373923	0.325505	114.179	-1.14875	0	6.83516	ns
CCT7|ENSG00000135624.17|chr2	5595	4854	4708	5444	5142	5183	0.559854	0.763782	9727	-0.0306324	0.0525374	5118.97	-0.583058	0	12.3216	ns
FBXO41|ENSG00000163013.12|chr2	66	47	30	45	16	33	0.161582	0.375229	5064	-0.682684	0.487711	39.2407	-1.39977	0	5.29428	ns
ALMS1|ENSG00000116127.20|chr2	71	73	84	107	120	128	0.0497566	0.170366	3268	0.547834	0.279215	96.3419	1.96205	0	6.59009	ns
TPRKB|ENSG00000144034.16|chr2	581	520	438	497	422	455	0.0621091	0.197225	3539	-0.250907	0.134498	483.059	-1.86552	0	8.91605	ns
DUSP11|ENSG00000144048.11|chr2	168	122	130	254	205	270	0.000748793	0.00748581	1065	0.715207	0.212161	188.828	3.37106	0	7.56093	up
STAMBP|ENSG00000124356.17|chr2	626	538	499	679	576	660	0.338588	0.581261	7234	0.117654	0.122946	591.404	0.956958	0	9.208	ns
DGUOK|ENSG00000114956.20|chr2	1421	1123	1162	1303	1254	1189	0.397768	0.637321	7868	-0.0713919	0.0844261	1232.44	-0.845615	0	10.2673	ns
TET3|ENSG00000187605.16|chr2	219	159	173	245	168	116	0.527432	0.739914	9347	-0.155422	0.245947	177.791	-0.631932	0	7.47404	ns
BOLA3|ENSG00000163170.12|chr2	1493	1434	1420	1080	1293	1216	0.000114742	0.00162838	749	-0.365696	0.0948113	1321.26	-3.8571	0	10.3677	ns
MOB1A|ENSG00000114978.18|chr2	737	784	870	649	672	570	0.000298305	0.0035929	885	-0.436855	0.120786	713.793	-3.61677	0	9.47936	ns
MTHFD2|ENSG00000065911.13|chr2	2187	1767	1850	3133	2898	2960	8.51556e-16	9.59087e-14	94	0.544753	0.0677001	2433.38	8.04656	0	11.2487	ns
DCTN1|ENSG00000204843.13|chr2	1036	779	841	788	767	901	0.0971332	0.268499	4130	-0.19349	0.116636	847.813	-1.65891	0	9.7276	ns
C2orf81|ENSG00000284308.2|chr2	13	4	25	10	22	22	0.712	1	11486	0.281264	0.761881	15.9472	0.369171	0	3.99523	ns
WDR54|ENSG00000005448.17|chr2	532	539	475	515	533	480	0.377407	0.618419	7663	-0.10935	0.123884	509.784	-0.882684	0	8.99374	ns
RTKN|ENSG00000114993.17|chr2	170	149	118	166	230	152	0.307876	0.551988	6857	0.237659	0.23307	162.209	1.01969	0	7.34171	ns
INO80B|ENSG00000115274.15|chr2	42	29	57	38	37	53	0.848354	0.934405	12968	-0.0835608	0.43699	42.6182	-0.191219	0	5.4134	ns
WBP1|ENSG00000239779.7|chr2	330	298	259	293	360	226	0.55631	0.761002	9683	-0.106603	0.181196	291.837	-0.588332	0	8.18902	ns
MOGS|ENSG00000115275.15|chr2	492	398	451	394	462	381	0.136145	0.33777	4685	-0.205393	0.13782	427.327	-1.4903	0	8.7392	ns
MRPL53|ENSG00000204822.7|chr2	838	836	604	787	764	753	0.558679	0.762702	9709	-0.0722739	0.123586	758.977	-0.584805	0	9.56791	ns
CCDC142|ENSG00000135637.14|chr2	203	207	245	228	304	190	0.847153	0.933474	12961	0.0400913	0.207994	227.964	0.192752	0	7.83266	ns
TTC31|ENSG00000115282.21|chr2	81	95	89	129	151	117	0.0638479	0.200603	3576	0.484807	0.261599	109.178	1.85324	0	6.77054	ns
PCGF1|ENSG00000115289.14|chr2	21	17	27	31	44	9	0.676572	1	11142	0.25679	0.615589	24.4125	0.417146	0	4.60955	ns
AUP1|ENSG00000115307.17|chr2	846	681	624	700	760	679	0.410239	0.647562	8011	-0.0932333	0.11322	709.5	-0.823473	0	9.47066	ns
HTRA2|ENSG00000115317.13|chr2	238	189	201	341	300	231	0.0371759	0.139026	2970	0.380284	0.182493	246.304	2.08383	0	7.9443	ns
LOXL3|ENSG00000115318.12|chr2	44	48	70	28	62	74	0.877474	0.949393	13236	-0.0670782	0.435085	54.5913	-0.154173	0	5.7706	ns
DOK1|ENSG00000115325.14|chr2	59	29	50	42	25	42	0.352448	0.59483	7385	-0.41577	0.447136	40.9357	-0.929851	0	5.35529	ns
SEMA4F|ENSG00000135622.13|chr2	75	103	82	85	84	87	0.686439	0.843959	11238	-0.120101	0.297507	85.9388	-0.403692	0	6.42524	ns
HK2|ENSG00000159399.10|chr2	334	248	329	334	388	290	0.71738	0.860379	11545	0.0608707	0.168168	317.524	0.361963	0	8.31072	ns
POLE4|ENSG00000115350.12|chr2	533	395	487	480	439	363	0.0983491	0.270511	4154	-0.23346	0.141242	446.261	-1.65291	0	8.80174	ns
MRPL19|ENSG00000115364.14|chr2	920	776	897	981	751	872	0.462166	0.691681	8579	-0.0837161	0.113855	861.14	-0.735285	0	9.7501	ns
GCFC2|ENSG00000005436.14|chr2	125	126	130	141	95	129	0.543196	0.750594	9553	-0.154262	0.253726	123.971	-0.607988	0	6.95385	ns
SUCLG1|ENSG00000163541.12|chr2	911	892	816	958	1058	876	0.612569	0.797691	10301	0.0503365	0.0993986	911.783	0.50641	0	9.83255	ns
TMSB10|ENSG00000034510.6|chr2	5019	4166	3369	3792	3899	3321	0.00107409	0.00975247	1173	-0.274945	0.0840718	3900.8	-3.27036	0	11.9296	ns
KCMF1|ENSG00000176407.18|chr2	486	407	495	508	488	527	0.731903	0.867711	11694	0.0457004	0.133395	482.22	0.342595	0	8.91355	ns
TCF7L1|ENSG00000152284.5|chr2	156	139	107	156	176	203	0.156502	0.367381	4998	0.332343	0.23455	154.813	1.41693	0	7.27438	ns
TGOLN2|ENSG00000152291.15|chr2	1356	1242	1396	945	969	872	9.83427e-12	7.23024e-10	144	-0.612482	0.0899531	1130.62	-6.80891	0	10.1429	down
RETSAT|ENSG00000042445.14|chr2	379	229	288	407	366	319	0.241338	0.480181	6066	0.201331	0.171836	326.742	1.17165	0	8.35201	ns
ELMOD3|ENSG00000115459.18|chr2	37	72	41	60	57	48	0.943696	0.977488	13860	0.0283851	0.40191	52.3881	0.0706256	0	5.71117	ns
MAT2A|ENSG00000168906.13|chr2	400	399	503	377	305	355	0.00934019	0.0512356	1971	-0.423617	0.162971	390.231	-2.59934	0	8.60818	ns
GGCX|ENSG00000115486.13|chr2	260	229	302	215	230	179	0.0203376	0.0906206	2460	-0.43835	0.188939	235.434	-2.32006	0	7.87918	ns
VAMP8|ENSG00000118640.11|chr2	510	491	473	340	306	336	8.63699e-07	2.52596e-05	362	-0.676049	0.137397	410.032	-4.92039	0	8.67959	down
RNF181|ENSG00000168894.10|chr2	694	653	684	695	689	826	0.775705	0.893428	12085	0.0352396	0.123682	703.885	0.28492	0	9.4592	ns
TMEM150A|ENSG00000168890.14|chr2	71	70	85	71	83	75	0.808041	0.91231	12504	-0.0748015	0.307883	75.589	-0.242954	0	6.24011	ns
USP39|ENSG00000168883.20|chr2	724	702	629	819	612	704	0.767773	0.888744	12003	-0.0362538	0.122774	693.985	-0.295289	0	9.43876	ns
C2orf68|ENSG00000168887.11|chr2	377	311	325	281	315	326	0.162065	0.375831	5070	-0.220059	0.157392	321.252	-1.39816	0	8.32756	ns
ATOH8|ENSG00000168874.13|chr2	11	2	10	33	29	35	0.0029783	1	1498	2.00451	0.674927	19.4855	2.96997	0	4.28433	ns
ST3GAL5|ENSG00000115525.18|chr2	46	112	70	53	69	59	0.250538	0.491285	6168	-0.444162	0.386549	68.7614	-1.14904	0	6.10353	ns
POLR1A|ENSG00000068654.17|chr2	379	324	404	323	366	294	0.089073	0.253862	3987	-0.264438	0.155523	346.984	-1.70031	0	8.43873	ns
PTCD3|ENSG00000132300.19|chr2	1071	776	1045	1230	1090	992	0.342	0.585119	7262	0.105295	0.110811	1023.68	0.950221	0	9.99955	ns
IMMT|ENSG00000132305.22|chr2	925	814	1010	1052	1218	895	0.350537	0.593308	7355	0.107641	0.115303	977.413	0.933547	0	9.93282	ns
MRPL35|ENSG00000132313.15|chr2	506	511	462	454	511	440	0.199359	0.424794	5591	-0.166441	0.12969	478.681	-1.28338	0	8.90292	ns
REEP1|ENSG00000068615.20|chr2	90	121	113	127	70	143	0.939332	0.975057	13823	-0.0238116	0.312861	110.774	-0.0761093	0	6.79147	ns
KDM3A|ENSG00000115548.17|chr2	189	193	212	315	347	304	0.000479403	0.00530756	962	0.606772	0.17376	256.969	3.49201	0	8.00545	up
CHMP3|ENSG00000115561.16|chr2	840	763	902	958	717	824	0.422141	0.657429	8157	-0.0966299	0.120379	829.942	-0.802713	0	9.69687	ns
RNF103-CHMP3|ENSG00000249884.8|chr2	53	74	129	98	32	65	0.235797	0.473337	6002	-0.506558	0.427274	75.6331	-1.18556	0	6.24095	ns
RNF103|ENSG00000239305.7|chr2	153	177	147	177	196	129	0.904497	0.962017	13492	-0.0272869	0.227425	162.059	-0.119982	0	7.34037	ns
RMND5A|ENSG00000153561.13|chr2	633	527	608	606	677	531	0.651743	0.822589	10837	-0.0547525	0.12131	592.651	-0.451342	0	9.21104	ns
KRCC1|ENSG00000172086.9|chr2	21	25	39	37	45	67	0.12808	0.324011	4582	0.720685	0.4736	38.8732	1.52172	0	5.2807	ns
THNSL2|ENSG00000144115.18|chr2	11	14	7	3	7	23	0.991082	1	14335	-0.0101245	0.905768	10.9494	-0.0111778	0	3.45278	ns
FOXI3|ENSG00000214336.5|chr2	21	20	7	18	33	14	0.601546	1	10207	0.348982	0.66832	18.5124	0.522178	0	4.21042	ns
EIF2AK3|ENSG00000172071.15|chr2	73	54	62	199	214	175	2.74849e-10	1.6256e-08	179	1.5489	0.245376	126.425	6.31234	0	6.98214	up
RPIA|ENSG00000153574.9|chr2	247	207	268	182	205	244	0.169569	0.386758	5165	-0.278884	0.203033	225.395	-1.37359	0	7.81631	ns
MRPS5|ENSG00000144029.14|chr2	1125	1026	957	1241	954	1026	0.699978	0.85092	11384	-0.0394381	0.102343	1047.28	-0.38535	0	10.0324	ns
ZNF514|ENSG00000144026.14|chr2	202	145	173	162	180	137	0.333736	0.577367	7173	-0.206815	0.213958	165.225	-0.966615	0	7.36829	ns
ZNF2|ENSG00000275111.5|chr2	63	47	37	93	106	101	0.00320868	0.0225267	1525	0.949604	0.322227	73.1736	2.947	0	6.19325	up
ENSG00000233757|ENSG00000233757.7|chr2	26	44	27	47	26	30	0.964375	0.985367	14073	-0.0218804	0.48989	33.2089	-0.044664	0	5.0535	ns
KCNIP3|ENSG00000115041.14|chr2	9	4	2	10	11	7	0.411639	1	8031	0.832523	1.01402	6.9667	0.821012	0	2.80048	ns
FAHD2A|ENSG00000115042.10|chr2	192	118	123	174	146	144	0.934256	0.973811	13765	0.0194851	0.236207	147.646	0.0824917	0	7.20599	ns
STARD7|ENSG00000084090.14|chr2	4374	3577	3442	4290	4172	3629	0.965488	0.985691	14082	-0.00271397	0.0627241	3878.51	-0.0432683	0	11.9213	ns
TMEM127|ENSG00000135956.9|chr2	277	203	239	195	172	197	0.0227772	0.0979458	2555	-0.434088	0.190628	213.144	-2.27715	0	7.73569	ns
CIAO1|ENSG00000144021.3|chr2	1352	1201	1077	1450	1404	1243	0.32191	0.565465	7022	0.0845697	0.0853773	1275.98	0.990541	0	10.3174	ns
SNRNP200|ENSG00000144028.15|chr2	2263	1881	1806	2182	2340	1775	0.91748	0.967081	13618	-0.00868441	0.0838198	2022.04	-0.103608	0	10.9816	ns
NCAPH|ENSG00000121152.10|chr2	291	318	266	381	351	316	0.297664	0.542549	6734	0.164452	0.157906	317.877	1.04146	0	8.31232	ns
ARID5A|ENSG00000196843.17|chr2	83	56	56	157	58	118	0.0549941	0.182172	3387	0.690499	0.359837	86.4893	1.91892	0	6.43445	ns
KANSL3|ENSG00000114982.19|chr2	373	436	375	555	447	399	0.353704	0.595904	7401	0.141956	0.153064	427.347	0.927429	0	8.73926	ns
LMAN2L|ENSG00000114988.12|chr2	241	249	208	353	312	260	0.0744907	0.224362	3751	0.309795	0.173692	267.393	1.78359	0	8.06282	ns
CNNM4|ENSG00000158158.12|chr2	181	118	149	185	188	132	0.715562	0.859991	11526	0.0836622	0.229591	156.804	0.364396	0	7.29281	ns
CNNM3|ENSG00000168763.16|chr2	405	359	387	349	365	325	0.0891544	0.253867	3991	-0.238789	0.140474	363.466	-1.69987	0	8.50568	ns
ANKRD23|ENSG00000163126.15|chr2	2	2	3	43	24	13	0.000141808	1	775	3.39965	0.893471	13.847	3.80499	0	3.7915	ns
ANKRD39|ENSG00000213337.9|chr2	360	294	307	318	320	327	0.597608	0.788004	10157	-0.0799051	0.15138	319.016	-0.527843	0	8.31748	ns
SEMA4C|ENSG00000168758.11|chr2	44	43	40	69	75	62	0.0869249	0.248992	3963	0.604898	0.35336	54.7553	1.71185	0	5.77493	ns
FAHD2B|ENSG00000144199.12|chr2	77	91	91	69	132	90	0.820393	0.919881	12608	0.0719337	0.316834	91.3323	0.227039	0	6.51305	ns
COX5B|ENSG00000135940.7|chr2	3737	2790	2756	2758	2929	2718	0.00342623	0.0237392	1545	-0.226006	0.077223	2928.05	-2.92666	0	11.5157	ns
ACTR1B|ENSG00000115073.8|chr2	540	459	408	418	475	465	0.328831	0.571835	7124	-0.135031	0.138284	458.232	-0.976471	0	8.83993	ns
C2orf92|ENSG00000228486.11|chr2	36	29	24	17	42	39	0.898132	0.959034	13427	0.0660276	0.515752	31.0084	0.128022	0	4.95459	ns
TMEM131|ENSG00000075568.17|chr2	137	153	198	160	232	159	0.760782	0.885326	11937	0.0739085	0.242757	172.398	0.304454	0	7.4296	ns
INPP4A|ENSG00000040933.16|chr2	149	118	172	215	236	159	0.0968647	0.268041	4124	0.377427	0.227332	172.591	1.66025	0	7.43121	ns
COA5|ENSG00000183513.9|chr2	124	127	182	228	257	173	0.0339146	0.130518	2878	0.499765	0.235618	179.699	2.12109	0	7.48944	ns
UNC50|ENSG00000115446.12|chr2	185	231	212	214	237	253	0.724552	0.86345	11623	0.0705721	0.200272	221.474	0.352382	0	7.79099	ns
MGAT4A|ENSG00000071073.13|chr2	118	117	191	117	178	127	0.682431	0.841243	11199	-0.113589	0.277622	141.113	-0.409149	0	7.1407	ns
C2orf15|ENSG00000273045.7|chr2	45	20	11	17	52	28	0.626683	0.807533	10506	0.295614	0.607757	28.2508	0.486401	0	4.82022	ns
LIPT1|ENSG00000144182.17|chr2	38	52	67	38	46	56	0.522416	0.736813	9284	-0.261792	0.40929	49.7878	-0.639625	0	5.63772	ns
ENSG00000273155|ENSG00000273155.1|chr2	44	52	21	52	56	75	0.186317	0.40835	5399	0.565639	0.42801	49.5751	1.32155	0	5.63154	ns
MITD1|ENSG00000158411.11|chr2	75	95	110	111	113	123	0.450626	0.682226	8466	0.211618	0.280522	104.162	0.754372	0	6.70269	ns
MRPL30|ENSG00000185414.20|chr2	1123	1062	1119	1143	1222	1108	0.820342	0.919881	12607	-0.0200852	0.0884398	1123.15	-0.227106	0	10.1333	ns
LYG1|ENSG00000144214.10|chr2	7	9	2	11	16	9	0.325067	1	7060	0.906581	0.921228	8.82595	0.9841	0	3.14175	ns
TXNDC9|ENSG00000115514.12|chr2	263	218	186	320	279	234	0.206148	0.433318	5672	0.230583	0.18239	246.74	1.26423	0	7.94685	ns
EIF5B|ENSG00000158417.11|chr2	1936	1555	1685	2039	1651	1470	0.291301	0.535903	6658	-0.096744	0.091677	1707.83	-1.05527	0	10.7379	ns
REV1|ENSG00000135945.10|chr2	105	97	75	134	49	115	0.95295	0.980736	13952	0.020622	0.349512	95.1716	0.0590025	0	6.57246	ns
AFF3|ENSG00000144218.21|chr2	160	127	188	134	251	208	0.364787	0.607364	7529	0.23419	0.258408	176.93	0.90628	0	7.46703	ns
LONRF2|ENSG00000170500.13|chr2	566	600	599	632	654	527	0.631197	0.810702	10543	-0.0590334	0.122975	593.16	-0.480042	0	9.21228	ns
CHST10|ENSG00000115526.11|chr2	114	100	59	116	111	121	0.352386	0.59483	7382	0.269778	0.290093	102.349	0.929972	0	6.67736	ns
PDCL3|ENSG00000115539.14|chr2	161	110	169	167	129	116	0.446956	0.67812	8425	-0.187939	0.247126	140.912	-0.7605	0	7.13865	ns
NPAS2|ENSG00000170485.17|chr2	18	23	8	28	12	20	0.766028	1	11987	0.199208	0.669438	17.9889	0.297574	0	4.16903	ns
RPL31|ENSG00000071082.11|chr2	1859	1913	1557	1761	1902	1696	0.337288	0.580346	7216	-0.083567	0.0870909	1771.93	-0.959537	0	10.7911	ns
TBC1D8|ENSG00000204634.13|chr2	23	12	12	24	25	23	0.366867	1	7551	0.541723	0.600342	19.4721	0.902358	0	4.28333	ns
CNOT11|ENSG00000158435.8|chr2	738	564	515	758	505	626	0.850594	0.935512	12988	-0.0278967	0.148103	611.864	-0.188361	0	9.25707	ns
RNF149|ENSG00000163162.9|chr2	116	135	118	211	129	163	0.160599	0.373851	5049	0.349059	0.248784	143.982	1.40306	0	7.16974	ns
MAP4K4|ENSG00000071054.17|chr2	892	792	834	874	769	855	0.32954	0.572275	7134	-0.100243	0.102809	831.853	-0.975041	0	9.70018	ns
MFSD9|ENSG00000135953.11|chr2	129	118	114	153	169	102	0.589135	0.782385	10074	0.134659	0.249328	129.333	0.54009	0	7.01495	ns
TMEM182|ENSG00000170417.16|chr2	28	9	17	33	58	31	0.0458649	0.161588	3163	1.10274	0.552299	28.579	1.99663	0	4.83688	ns
POU3F3|ENSG00000198914.5|chr2	151	165	131	108	124	108	0.0406908	0.148243	3050	-0.487486	0.238185	131.165	-2.04667	0	7.03524	ns
MRPS9|ENSG00000135972.9|chr2	439	465	400	470	379	506	0.829333	0.924908	12693	-0.0333807	0.154858	441.657	-0.215557	0	8.78678	ns
TGFBRAP1|ENSG00000135966.13|chr2	479	378	385	277	361	357	0.0130299	0.0658149	2151	-0.400955	0.161483	371.913	-2.48295	0	8.53882	ns
C2orf49|ENSG00000135974.10|chr2	179	218	177	249	252	207	0.298272	0.543196	6742	0.203623	0.195763	212.002	1.04015	0	7.72794	ns
FHL2|ENSG00000115641.19|chr2	338	307	320	407	283	401	0.604631	0.791937	10235	0.0893621	0.172596	340.579	0.517753	0	8.41185	ns
NCK2|ENSG00000071051.14|chr2	229	199	224	190	266	196	0.645856	0.820258	10696	-0.0909099	0.197834	216.086	-0.459527	0	7.75546	ns
UXS1|ENSG00000115652.15|chr2	191	144	117	154	160	179	0.836142	0.928102	12864	0.0479823	0.231988	156.122	0.206831	0	7.28653	ns
SULT1C2|ENSG00000198203.10|chr2	10	9	12	8	39	16	0.217452	1	5787	0.929628	0.753754	15.4294	1.23333	0	3.94761	ns
SULT1C4|ENSG00000198075.10|chr2	26	36	20	43	24	22	0.982336	0.993126	14246	0.0116463	0.526036	28.2541	0.0221398	0	4.82039	ns
GCC2|ENSG00000135968.22|chr2	95	33	90	94	59	56	0.712254	0.858451	11487	-0.145822	0.395362	70.2159	-0.36883	0	6.13373	ns
LIMS1|ENSG00000169756.17|chr2	863	882	723	843	745	654	0.0408086	0.148468	3054	-0.233548	0.114178	781.059	-2.04547	0	9.60929	ns
RANBP2|ENSG00000153201.17|chr2	548	607	621	595	651	618	0.842396	0.931487	12912	-0.0252983	0.127236	604.667	-0.19883	0	9.24	ns
CCDC138|ENSG00000163006.12|chr2	95	127	92	198	195	206	0.00039899	0.00454205	936	0.836686	0.236302	150.342	3.54075	0	7.2321	up
SH3RF3|ENSG00000172985.11|chr2	64	73	60	94	76	66	0.612456	0.797647	10300	0.161092	0.318005	71.5175	0.506571	0	6.16022	ns
SEPTIN10|ENSG00000186522.15|chr2	165	252	234	234	339	199	0.562239	0.76529	9756	0.136495	0.235532	236.009	0.579518	0	7.8827	ns
SOWAHC|ENSG00000198142.5|chr2	442	455	426	355	354	307	0.000651296	0.00674024	1029	-0.475899	0.139588	389.504	-3.4093	0	8.60549	ns
NPHP1|ENSG00000144061.14|chr2	31	26	30	37	13	42	0.999131	0.999425	14427	0.000589354	0.541327	29.7515	0.00108872	0	4.89489	ns
BUB1|ENSG00000169679.15|chr2	334	285	321	370	294	275	0.552971	0.757839	9661	-0.0953567	0.160719	310.869	-0.593314	0	8.28016	ns
ACOXL|ENSG00000153093.20|chr2	16	17	7	4	6	8	0.160312	1	5047	-1.2261	0.873274	9.73334	-1.40402	0	3.28293	ns
BCL2L11|ENSG00000153094.24|chr2	416	348	426	441	403	446	0.845679	0.932919	12942	0.027873	0.143207	410.866	0.194634	0	8.68252	ns
ANAPC1|ENSG00000153107.13|chr2	103	124	227	154	126	155	0.576347	0.775126	9939	-0.165958	0.297029	148.58	-0.558728	0	7.2151	ns
MERTK|ENSG00000153208.18|chr2	35	27	32	51	17	42	0.780747	0.895909	12132	0.140888	0.50616	33.7141	0.278346	0	5.07528	ns
TMEM87B|ENSG00000153214.11|chr2	87	98	82	157	153	85	0.109009	0.289896	4312	0.45967	0.286816	108.65	1.60266	0	6.76354	ns
ZC3H6|ENSG00000188177.14|chr2	16	21	13	16	36	16	0.586478	1	10047	0.343588	0.631656	19.462	0.543947	0	4.28259	ns
TTL|ENSG00000114999.8|chr2	738	869	793	773	663	727	0.0441955	0.157118	3132	-0.246364	0.122433	759.853	-2.01223	0	9.56958	ns
POLR1B|ENSG00000125630.16|chr2	776	711	787	903	699	791	0.872024	0.946981	13184	-0.0185955	0.115437	773.244	-0.161088	0	9.59478	ns
CHCHD5|ENSG00000125611.16|chr2	108	86	47	47	76	46	0.114629	0.300539	4384	-0.592658	0.375641	67.8734	-1.57772	0	6.08477	ns
SLC20A1|ENSG00000144136.11|chr2	1114	901	890	1269	1084	969	0.300329	0.544543	6773	0.10336	0.0997946	1026.61	1.03573	0	10.0037	ns
CKAP2L|ENSG00000169607.13|chr2	120	111	177	144	166	124	0.965465	0.985691	14081	-0.0111929	0.258519	139.651	-0.0432962	0	7.12568	ns
PSD4|ENSG00000125637.16|chr2	10	11	6	15	8	10	0.814161	1	12550	0.19555	0.831912	9.88815	0.235061	0	3.3057	ns
RABL2A|ENSG00000144134.19|chr2	168	103	133	179	194	126	0.373366	0.615182	7619	0.216551	0.243266	148.241	0.890185	0	7.2118	ns
ACTR3|ENSG00000115091.12|chr2	1039	888	1077	1139	1181	869	0.929116	0.971648	13722	-0.00979182	0.110074	1023.74	-0.088957	0	9.99963	ns
DDX18|ENSG00000088205.13|chr2	885	683	951	976	932	901	0.564246	0.766788	9780	0.066891	0.11602	881.295	0.576546	0	9.78348	ns
CCDC93|ENSG00000125633.11|chr2	120	148	139	174	225	186	0.0594975	0.19175	3483	0.426205	0.226164	164.012	1.8845	0	7.35765	ns
INSIG2|ENSG00000125629.16|chr2	129	97	104	115	120	86	0.617188	0.800756	10350	-0.130158	0.260399	107.485	-0.49984	0	6.748	ns
EN1|ENSG00000163064.7|chr2	38	40	33	30	36	33	0.563069	0.766053	9766	-0.255422	0.441686	34.9229	-0.57829	0	5.1261	ns
STEAP3|ENSG00000115107.20|chr2	186	144	148	183	216	174	0.396746	0.636224	7861	0.174825	0.206296	173.297	0.847447	0	7.4371	ns
C2orf76|ENSG00000186132.15|chr2	180	108	140	144	83	127	0.197263	0.421988	5567	-0.353162	0.273899	129.481	-1.28939	0	7.01659	ns
DBI|ENSG00000155368.18|chr2	2391	2009	2017	2043	2069	1972	0.014642	0.0713696	2231	-0.164339	0.0673214	2071.53	-2.44111	0	11.0165	ns
TMEM37|ENSG00000171227.7|chr2	26	16	18	33	29	44	0.147858	0.355525	4841	0.749319	0.517794	27.3037	1.44714	0	4.77103	ns
TMEM177|ENSG00000144120.13|chr2	262	271	177	223	243	226	0.528409	0.740124	9360	-0.125271	0.198705	232.414	-0.630436	0	7.86056	ns
PTPN4|ENSG00000088179.9|chr2	120	91	138	142	165	116	0.47497	0.701202	8746	0.18266	0.255677	127.366	0.714415	0	6.99284	ns
EPB41L5|ENSG00000115109.14|chr2	42	47	62	55	19	46	0.348935	0.591447	7342	-0.429832	0.4589	45.3087	-0.936657	0	5.50171	ns
TMEM185B|ENSG00000226479.4|chr2	382	381	441	405	415	351	0.349589	0.592366	7345	-0.137074	0.146543	394.251	-0.935386	0	8.62297	ns
RALB|ENSG00000144118.14|chr2	187	208	180	242	193	174	0.936325	0.974379	13779	-0.0161558	0.202225	196.013	-0.0798901	0	7.61481	ns
INHBB|ENSG00000163083.6|chr2	13	9	19	43	21	8	0.329083	1	7129	0.692444	0.709498	18.3481	0.975963	0	4.19756	ns
GLI2|ENSG00000074047.22|chr2	82	76	103	106	62	65	0.409259	0.64698	7996	-0.265541	0.32179	81.979	-0.825199	0	6.35718	ns
TFCP2L1|ENSG00000115112.8|chr2	158	111	154	174	99	137	0.610369	0.796006	10286	-0.133358	0.261718	137.859	-0.509547	0	7.10705	ns
CLASP1|ENSG00000074054.21|chr2	210	217	236	211	152	171	0.0446875	0.158495	3140	-0.409017	0.203736	199.383	-2.00758	0	7.6394	ns
NIFK|ENSG00000155438.12|chr2	875	671	718	948	981	979	0.00724731	0.0421579	1852	0.276994	0.103154	853.03	2.68526	0	9.73645	ns
TSN|ENSG00000211460.12|chr2	1070	979	1012	1098	1035	859	0.17806	0.398715	5274	-0.127476	0.0946541	1002.3	-1.34675	0	9.96909	ns
BIN1|ENSG00000136717.15|chr2	82	27	29	43	46	22	0.445429	0.677075	8406	-0.382264	0.500963	40.6053	-0.763058	0	5.3436	ns
CYP27C1|ENSG00000186684.14|chr2	16	17	25	30	7	23	0.939692	1	13825	-0.0502811	0.664593	19.6311	-0.0756569	0	4.29507	ns
ERCC3|ENSG00000163161.14|chr2	336	293	328	458	371	364	0.131964	0.330832	4627	0.224901	0.149297	354.706	1.5064	0	8.47048	ns
MAP3K2|ENSG00000169967.17|chr2	1527	1255	1439	1593	1596	1509	0.410032	0.647562	8007	0.065438	0.0794307	1474.89	0.823837	0	10.5264	ns
IWS1|ENSG00000163166.15|chr2	391	355	348	516	410	455	0.0804307	0.236336	3847	0.245908	0.140664	408.584	1.74819	0	8.67449	ns
WDR33|ENSG00000136709.12|chr2	286	208	228	224	202	220	0.1834	0.405733	5343	-0.243705	0.183188	226.644	-1.33036	0	7.82428	ns
SFT2D3|ENSG00000173349.6|chr2	157	175	200	247	229	222	0.140941	0.345323	4749	0.293443	0.19931	203.494	1.4723	0	7.66885	ns
POLR2D|ENSG00000144231.11|chr2	1096	834	912	1164	1153	974	0.201601	0.427667	5616	0.123123	0.0964157	1011.21	1.277	0	9.98187	ns
AMMECR1L|ENSG00000144233.12|chr2	345	257	303	607	412	498	5.32014e-05	0.000855993	659	0.657711	0.162756	397.5	4.0411	0	8.63481	up
SAP130|ENSG00000136715.19|chr2	211	195	153	282	227	254	0.0614499	0.195896	3525	0.361238	0.19315	217.843	1.87024	0	7.76714	ns
UGGT1|ENSG00000136731.13|chr2	563	474	509	613	527	488	0.888815	0.955065	13346	-0.017134	0.122558	524.659	-0.139803	0	9.03524	ns
HS6ST1|ENSG00000136720.7|chr2	209	187	155	179	167	116	0.116636	0.303919	4419	-0.348582	0.222161	167.665	-1.56905	0	7.38944	ns
CCDC74B|ENSG00000152076.19|chr2	45	32	20	31	47	27	0.945151	0.977978	13878	0.0335907	0.488261	33.1862	0.0687966	0	5.05251	ns
SMPD4|ENSG00000136699.20|chr2	1144	894	932	1016	992	989	0.443167	0.675338	8371	-0.0722582	0.0942266	987.287	-0.766856	0	9.94733	ns
MZT2B|ENSG00000152082.15|chr2	4291	3442	3125	3756	3881	3242	0.257607	0.49939	6249	-0.0840069	0.0742068	3591.11	-1.13207	0	11.8102	ns
CCDC115|ENSG00000136710.10|chr2	269	212	202	275	206	288	0.645515	0.820219	10691	0.090126	0.195925	240.099	0.460002	0	7.90749	ns
IMP4|ENSG00000136718.10|chr2	692	715	584	710	745	792	0.478574	0.703092	8785	0.0862653	0.121741	702.378	0.708598	0	9.4561	ns
PTPN18|ENSG00000072135.13|chr2	150	177	164	144	107	160	0.153652	0.363106	4954	-0.34839	0.244185	150.664	-1.42675	0	7.23519	ns
ARHGEF4|ENSG00000136002.20|chr2	44	18	18	24	53	28	0.549472	0.755194	9625	0.326607	0.545662	30.2119	0.598552	0	4.91704	ns
PLEKHB2|ENSG00000115762.17|chr2	813	663	630	648	573	688	0.068555	0.211113	3653	-0.224323	0.123164	666.025	-1.82134	0	9.37943	ns
RAB6D|ENSG00000233087.8|chr2	14	2	1	12	7	5	0.690762	1	11287	0.454777	1.14317	6.56406	0.397821	0	2.71459	ns
MZT2A|ENSG00000173272.16|chr2	1797	1630	1421	1804	1757	1599	0.996369	0.99835	14399	0.000359717	0.0790507	1654.81	0.00455047	0	10.6925	ns
CCDC74A|ENSG00000163040.15|chr2	52	43	64	20	35	25	0.0142188	0.0700689	2205	-1.08269	0.44161	40.0998	-2.45169	0	5.32552	ns
LYPD1|ENSG00000150551.11|chr2	650	393	548	546	464	519	0.364145	0.60731	7522	-0.138197	0.152284	515.836	-0.907495	0	9.01077	ns
NCKAP5|ENSG00000176771.18|chr2	20	10	9	2	13	45	0.490091	1	8915	0.600769	0.870474	16.5391	0.690164	0	4.04781	ns
MGAT5|ENSG00000152127.9|chr2	392	378	393	299	328	304	0.00492878	0.0315865	1678	-0.412664	0.146769	348.719	-2.81165	0	8.44592	ns
TMEM163|ENSG00000152128.13|chr2	124	81	77	77	88	93	0.492255	0.71322	8936	-0.203022	0.295637	89.3181	-0.686727	0	6.48088	ns
CCNT2|ENSG00000082258.13|chr2	423	418	323	565	500	527	0.010016	0.0540743	2005	0.362567	0.140788	454.495	2.57528	0	8.82812	ns
RAB3GAP1|ENSG00000115839.19|chr2	509	460	519	600	655	560	0.110453	0.292269	4334	0.194099	0.121604	545.791	1.59616	0	9.0922	ns
ZRANB3|ENSG00000121988.18|chr2	44	48	32	79	84	60	0.0380229	0.141344	2991	0.750903	0.361949	56.8637	2.07461	0	5.82944	ns
R3HDM1|ENSG00000048991.17|chr2	189	212	252	248	170	237	0.67306	0.836928	11097	-0.0920823	0.218229	217.731	-0.421953	0	7.76641	ns
UBXN4|ENSG00000144224.17|chr2	765	752	738	887	867	839	0.269882	0.513943	6389	0.109299	0.0990622	802.389	1.10333	0	9.64816	ns
MCM6|ENSG00000076003.5|chr2	1335	1344	1331	1590	1733	1412	0.0948584	0.264211	4091	0.144533	0.0865306	1445.99	1.67031	0	10.4978	ns
DARS1|ENSG00000115866.11|chr2	2856	2357	2639	2891	2952	2439	0.833431	0.926942	12840	-0.0145177	0.0690325	2667.17	-0.210303	0	11.3811	ns
CXCR4|ENSG00000121966.8|chr2	60	55	33	40	13	33	0.0783062	0.232197	3812	-0.865631	0.491668	38.9995	-1.7606	0	5.28538	ns
HNMT|ENSG00000150540.14|chr2	25	16	4	1	15	13	0.468523	1	8644	-0.67796	0.935266	12.2601	-0.724884	0	3.6159	ns
SPOPL|ENSG00000144228.9|chr2	205	181	211	224	170	231	0.915412	0.966124	13599	-0.0217832	0.205086	202.767	-0.106215	0	7.66368	ns
NXPH2|ENSG00000144227.5|chr2	2	13	20	13	7	5	0.505175	1	9083	-0.630148	0.945643	10.1352	-0.66637	0	3.3413	ns
LRP1B|ENSG00000168702.18|chr2	17	9	13	4	22	14	0.966696	1	14092	-0.0332291	0.795848	13.0714	-0.0417531	0	3.70835	ns
GTDC1|ENSG00000121964.15|chr2	27	16	34	48	71	49	0.021855	0.0952175	2518	1.0351	0.451442	40.0974	2.29288	0	5.32544	ns
ZEB2|ENSG00000169554.23|chr2	68	118	81	94	96	126	0.642917	0.818754	10661	0.146388	0.315746	97.2249	0.463625	0	6.60325	ns
ACVR2A|ENSG00000121989.15|chr2	96	93	117	160	114	124	0.281062	0.524706	6535	0.281597	0.261237	116.274	1.07794	0	6.86138	ns
ORC4|ENSG00000115947.14|chr2	410	348	395	521	545	479	0.0107073	0.0567929	2042	0.331441	0.129869	444.846	2.55211	0	8.79716	ns
EPC2|ENSG00000135999.12|chr2	118	137	127	280	229	242	2.0513e-05	0.000369968	588	0.878439	0.206244	186.109	4.25923	0	7.54	up
LYPD6B|ENSG00000150556.17|chr2	25	29	32	87	40	36	0.082692	0.241041	3883	0.809818	0.46668	40.6675	1.73528	0	5.3458	ns
LYPD6|ENSG00000187123.15|chr2	57	77	24	76	69	54	0.572056	0.772433	9893	0.235639	0.417041	58.8373	0.565026	0	5.87866	ns
MMADHC|ENSG00000168288.13|chr2	1344	1380	1253	1216	1166	1140	0.00201876	0.015813	1361	-0.268038	0.0868149	1246.51	-3.08746	0	10.2837	ns
RND3|ENSG00000115963.14|chr2	719	601	597	1159	1039	864	6.36723e-08	2.44239e-06	276	0.583462	0.107885	816.684	5.40817	0	9.67363	ns
RBM43|ENSG00000184898.7|chr2	61	40	30	61	90	83	0.0412293	0.149536	3065	0.765478	0.375011	59.845	2.04122	0	5.90316	ns
NMI|ENSG00000123609.11|chr2	36	28	28	28	20	28	0.4714	0.699359	8669	-0.358194	0.497353	27.8932	-0.720202	0	4.80184	ns
RIF1|ENSG00000080345.18|chr2	623	585	764	864	980	770	0.0167356	0.0788517	2312	0.309345	0.129299	757.265	2.39247	0	9.56465	ns
ARL5A|ENSG00000162980.17|chr2	1198	1114	1140	1254	1182	902	0.148733	0.356839	4849	-0.145317	0.100634	1123.97	-1.44402	0	10.1344	ns
CACNB4|ENSG00000182389.20|chr2	121	78	145	143	145	125	0.519006	0.734126	9248	0.172494	0.267483	124.958	0.644878	0	6.9653	ns
STAM2|ENSG00000115145.10|chr2	137	135	183	162	193	213	0.328073	0.57155	7112	0.229467	0.234628	169.824	0.978003	0	7.4079	ns
FMNL2|ENSG00000157827.20|chr2	209	194	205	315	320	254	0.00883703	0.0493187	1936	0.453199	0.173089	246.343	2.6183	0	7.94453	ns
PRPF40A|ENSG00000196504.21|chr2	1676	1428	1918	1864	1824	1593	0.819853	0.919679	12601	-0.0223343	0.098072	1706.23	-0.227734	0	10.7366	ns
ARL6IP6|ENSG00000177917.12|chr2	241	203	218	251	206	290	0.640444	0.817307	10637	0.0912515	0.195367	233.507	0.467078	0	7.86732	ns
RPRM|ENSG00000177519.4|chr2	520	475	403	612	477	463	0.670955	0.835488	11075	0.0589749	0.138818	486.983	0.424838	0	8.92773	ns
NR4A2|ENSG00000153234.16|chr2	39	45	25	77	62	74	0.0223784	0.0967019	2542	0.877308	0.38413	52.8812	2.28388	0	5.72468	ns
GPD2|ENSG00000115159.16|chr2	471	451	420	494	416	331	0.151812	0.361349	4913	-0.210103	0.146601	427.681	-1.43316	0	8.74039	ns
ACVR1C|ENSG00000123612.16|chr2	20	37	34	18	41	18	0.523744	0.737682	9299	-0.354203	0.555539	28.1025	-0.637584	0	4.81263	ns
ACVR1|ENSG00000115170.16|chr2	120	78	137	159	126	162	0.216397	0.447703	5775	0.330553	0.267402	129.121	1.23617	0	7.01258	ns
PKP4|ENSG00000144283.23|chr2	473	549	373	543	529	437	0.91368	0.965478	13583	0.0166419	0.153526	480.589	0.108398	0	8.90866	ns
TANC1|ENSG00000115183.15|chr2	172	139	146	200	219	168	0.187289	0.410013	5407	0.270801	0.205363	171.914	1.31864	0	7.42554	ns
WDSUB1|ENSG00000196151.11|chr2	79	53	32	81	45	69	0.657994	0.826924	10898	0.176616	0.398967	58.9768	0.442685	0	5.88208	ns
BAZ2B|ENSG00000123636.19|chr2	51	44	30	72	46	52	0.369667	0.611924	7579	0.355875	0.396696	48.4602	0.897097	0	5.59873	ns
MARCHF7|ENSG00000136536.15|chr2	610	516	559	828	854	874	2.51747e-06	6.56465e-05	406	0.514227	0.109254	698.788	4.70671	0	9.44871	ns
CD302|ENSG00000241399.7|chr2	134	121	48	79	155	127	0.613465	0.798363	10312	0.179758	0.355862	109.587	0.505133	0	6.77593	ns
TANK|ENSG00000136560.14|chr2	68	84	47	105	112	60	0.278592	0.522505	6501	0.37366	0.344868	78.1953	1.08349	0	6.28901	ns
PSMD14|ENSG00000115233.12|chr2	1090	979	1020	1082	923	1056	0.299576	0.544296	6761	-0.101921	0.0982519	1020.08	-1.03734	0	9.99446	ns
IFIH1|ENSG00000115267.10|chr2	16	15	7	13	15	3	0.63635	1	10603	-0.396952	0.839561	11.3432	-0.472809	0	3.50376	ns
GCA|ENSG00000115271.11|chr2	200	155	196	185	180	180	0.605194	0.79239	10239	-0.103809	0.200812	181.597	-0.516946	0	7.50459	ns
FIGN|ENSG00000182263.14|chr2	204	179	199	149	178	134	0.0382481	0.141868	2998	-0.428912	0.206985	173.373	-2.07219	0	7.43774	ns
GRB14|ENSG00000115290.11|chr2	79	56	57	59	71	43	0.496464	0.716723	8992	-0.239029	0.35148	60.2379	-0.680064	0	5.9126	ns
COBLL1|ENSG00000082438.18|chr2	101	132	113	179	182	183	0.0168042	0.0790416	2315	0.555958	0.232525	147.009	2.39096	0	7.19976	ns
CSRNP3|ENSG00000178662.16|chr2	110	130	50	127	59	83	0.585419	0.780386	10032	-0.202066	0.370432	92.5161	-0.545487	0	6.53163	ns
GALNT3|ENSG00000115339.14|chr2	78	75	70	61	50	42	0.0560911	0.184532	3413	-0.639732	0.334881	62.5863	-1.91033	0	5.96777	ns
TTC21B|ENSG00000123607.16|chr2	103	61	100	84	65	131	0.966202	0.986135	14087	0.0144787	0.341706	90.3618	0.0423719	0	6.49764	ns
SCN9A|ENSG00000169432.19|chr2	20	17	30	16	40	30	0.634522	1	10590	0.270417	0.568853	25.3916	0.475372	0	4.66628	ns
STK39|ENSG00000198648.12|chr2	269	244	211	239	240	222	0.438496	0.671029	8325	-0.135346	0.174699	236.034	-0.774735	0	7.88285	ns
CERS6|ENSG00000172292.15|chr2	1203	1178	1102	1192	1096	958	0.0303066	0.120556	2778	-0.196358	0.090652	1115.78	-2.16606	0	10.1238	ns
LRP2|ENSG00000081479.15|chr2	83	31	65	54	109	28	0.989624	0.996588	14317	0.00606971	0.46671	60.5199	0.0130053	0	5.91934	ns
BBS5|ENSG00000163093.12|chr2	37	23	45	90	34	52	0.156708	0.367702	5002	0.648617	0.457989	46.0238	1.41623	0	5.52431	ns
ENSG00000251569|ENSG00000251569.1|chr2	14	8	5	25	5	13	0.487223	1	8875	0.592989	0.85355	11.3897	0.694732	0	3.50966	ns
KLHL41|ENSG00000239474.7|chr2	15	14	5	28	16	23	0.190919	1	5465	0.897148	0.685963	16.517	1.30787	0	4.04588	ns
FASTKD1|ENSG00000138399.18|chr2	204	220	216	210	186	222	0.46433	0.693547	8600	-0.142423	0.194637	209.296	-0.731736	0	7.7094	ns
PPIG|ENSG00000138398.17|chr2	394	341	444	600	433	556	0.0326197	0.12734	2837	0.339497	0.158886	457.255	2.13673	0	8.83685	ns
PHOSPHO2|ENSG00000144362.12|chr2	18	28	21	66	44	45	0.0165477	0.0782448	2304	1.10404	0.460669	36.3469	2.39661	0	5.18376	ns
KLHL23|ENSG00000213160.10|chr2	1083	1041	1010	1387	1278	1319	0.00302093	0.0215308	1502	0.255295	0.0860854	1176.1	2.9656	0	10.1998	ns
SSB|ENSG00000138385.16|chr2	1543	1650	1498	1474	1467	1450	0.0283925	0.114786	2730	-0.188564	0.0860308	1509.58	-2.19182	0	10.5599	ns
METTL5|ENSG00000138382.15|chr2	888	707	744	863	862	710	0.760922	0.885326	11938	-0.0317227	0.104258	788.583	-0.304271	0	9.62312	ns
UBR3|ENSG00000144357.18|chr2	124	110	129	149	124	163	0.464569	0.69364	8607	0.177067	0.242112	132.362	0.731344	0	7.04835	ns
GAD1|ENSG00000128683.14|chr2	96	98	87	104	95	92	0.87413	0.94789	13201	-0.0426143	0.269004	94.7854	-0.158415	0	6.56659	ns
GORASP2|ENSG00000115806.13|chr2	898	691	821	1268	1363	1138	1.82225e-08	7.90661e-07	244	0.556001	0.0987905	1015.25	5.62808	0	9.98762	ns
TLK1|ENSG00000198586.14|chr2	264	220	338	301	317	315	0.626489	0.80748	10503	0.0907181	0.186404	290.914	0.486674	0	8.18445	ns
METTL8|ENSG00000123600.21|chr2	497	420	400	655	528	557	0.0154061	0.0739702	2266	0.313322	0.129328	503.621	2.42269	0	8.97619	ns
DCAF17|ENSG00000115827.14|chr2	82	99	78	111	101	147	0.183583	0.405761	5348	0.383793	0.288609	102.501	1.3298	0	6.67949	ns
CYBRD1|ENSG00000071967.12|chr2	34	43	40	18	31	41	0.339994	0.582689	7247	-0.463051	0.485289	34.7711	-0.954177	0	5.11982	ns
DYNC1I2|ENSG00000077380.16|chr2	188	175	169	204	208	181	0.736759	0.870058	11746	0.0646818	0.19242	186.024	0.336148	0	7.53935	ns
SLC25A12|ENSG00000115840.14|chr2	72	67	113	134	90	75	0.669995	0.834876	11026	0.138979	0.326123	91.0016	0.426154	0	6.50782	ns
HAT1|ENSG00000128708.13|chr2	452	502	435	562	408	546	0.825793	0.922488	12659	0.0340994	0.154926	482.089	0.220101	0	8.91316	ns
METAP1D|ENSG00000172878.14|chr2	37	51	38	39	28	38	0.410145	0.647562	8008	-0.359613	0.436616	38.5838	-0.823638	0	5.26992	ns
DLX1|ENSG00000144355.15|chr2	169	154	156	114	139	90	0.0150807	0.072904	2251	-0.576852	0.237345	136.726	-2.43043	0	7.09514	ns
DLX2|ENSG00000115844.11|chr2	1198	1147	1061	1859	1635	1498	6.29224e-08	2.4224e-06	275	0.45791	0.0846369	1382	5.41029	0	10.4325	ns
PDK1|ENSG00000152256.14|chr2	348	282	329	486	415	361	0.0432701	0.154716	3112	0.302927	0.149882	365.601	2.02109	0	8.51412	ns
RAPGEF4|ENSG00000091428.18|chr2	13	14	4	16	14	13	0.620385	1	10415	0.385621	0.778553	12.1581	0.495305	0	3.60385	ns
MAP3K20|ENSG00000091436.17|chr2	138	148	143	202	155	177	0.312605	0.556424	6914	0.221078	0.218939	159.306	1.00977	0	7.31565	ns
CDCA7|ENSG00000144354.15|chr2	689	677	711	967	1086	801	0.00151416	0.0126865	1273	0.36161	0.114002	812.728	3.17196	0	9.66663	ns
SP3|ENSG00000172845.18|chr2	454	423	404	567	520	454	0.174341	0.393383	5226	0.173202	0.127506	465.725	1.35839	0	8.86334	ns
OLA1|ENSG00000138430.16|chr2	1212	1010	1089	941	973	937	0.000742413	0.00743607	1063	-0.303536	0.0899788	1023.13	-3.37342	0	9.99877	ns
SP9|ENSG00000217236.2|chr2	66	85	93	65	36	60	0.051514	0.174501	3307	-0.699091	0.359029	67.9848	-1.94717	0	6.08714	ns
CIR1|ENSG00000138433.16|chr2	126	121	110	153	173	143	0.184174	0.406264	5361	0.302024	0.227425	136.265	1.32801	0	7.09027	ns
SCRN3|ENSG00000144306.15|chr2	221	161	172	214	255	169	0.579802	0.776865	9975	0.114715	0.207189	196.238	0.553674	0	7.61646	ns
GPR155|ENSG00000163328.14|chr2	132	101	117	138	185	151	0.139498	0.342741	4733	0.351544	0.237905	135.82	1.47766	0	7.08555	ns
WIPF1|ENSG00000115935.19|chr2	33	65	55	35	21	47	0.153464	0.363106	4947	-0.669831	0.469266	43.2518	-1.4274	0	5.43469	ns
CHN1|ENSG00000128656.15|chr2	273	247	278	228	257	263	0.298295	0.543196	6743	-0.181632	0.17463	256.98	-1.0401	0	8.00551	ns
ATF2|ENSG00000115966.18|chr2	297	253	234	374	290	320	0.148554	0.356793	4846	0.239753	0.165959	291.52	1.44466	0	8.18745	ns
ATP5MC3|ENSG00000154518.10|chr2	6580	5765	5790	5496	5249	4750	2.24118e-11	1.58183e-09	150	-0.317825	0.0475119	5580.72	-6.68938	0	12.4462	ns
LNPK|ENSG00000144320.14|chr2	459	440	447	489	414	337	0.132982	0.332389	4642	-0.216158	0.143871	428.512	-1.50245	0	8.74319	ns
HOXD13|ENSG00000128714.6|chr2	546	428	426	446	497	444	0.455662	0.685923	8516	-0.0986425	0.132227	461.079	-0.746009	0	8.84887	ns
HOXD11|ENSG00000128713.14|chr2	703	510	579	880	842	730	0.0013695	0.0117686	1240	0.364757	0.113951	697.751	3.201	0	9.44657	ns
HOXD10|ENSG00000128710.6|chr2	814	718	809	856	779	721	0.416504	0.652973	8087	-0.0836866	0.102999	777.943	-0.812501	0	9.60352	ns
HOXD9|ENSG00000128709.13|chr2	94	81	116	123	150	100	0.34242	0.585128	7269	0.260227	0.274098	109.548	0.949395	0	6.77542	ns
HOXD8|ENSG00000175879.9|chr2	164	181	175	208	293	160	0.287376	0.531433	6616	0.244156	0.229493	194.85	1.0639	0	7.60622	ns
HOXD3|ENSG00000128652.12|chr2	15	13	22	16	6	6	0.216335	1	5773	-0.947188	0.766128	13.0266	-1.23633	0	3.70339	ns
HOXD4|ENSG00000170166.6|chr2	6	19	9	21	3	7	0.770348	1	12028	-0.267167	0.915206	10.8395	-0.29192	0	3.43822	ns
MTX2|ENSG00000128654.14|chr2	433	548	483	502	435	461	0.265224	0.507578	6351	-0.165133	0.148217	476.365	-1.11413	0	8.89592	ns
NFE2L2|ENSG00000116044.17|chr2	452	423	376	712	719	639	8.93424e-08	3.28426e-06	288	0.635732	0.118891	545.682	5.34717	0	9.09192	up
AGPS|ENSG00000018510.18|chr2	336	292	305	344	355	295	0.998419	0.999268	14420	-0.000297293	0.150033	318.627	-0.00198151	0	8.31573	ns
TTC30B|ENSG00000196659.10|chr2	88	95	72	76	134	126	0.308343	0.552583	6861	0.313797	0.308035	97.9319	1.0187	0	6.61371	ns
TTC30A|ENSG00000197557.7|chr2	119	102	94	111	103	90	0.585676	0.780466	10037	-0.141435	0.25946	102.395	-0.545113	0	6.678	ns
PDE11A|ENSG00000128655.19|chr2	5	15	22	10	26	14	0.862411	1	13092	0.131507	0.758815	15.3881	0.173306	0	3.94374	ns
OSBPL6|ENSG00000079156.17|chr2	332	400	406	579	557	472	0.00738596	0.0428466	1858	0.397059	0.148216	453.366	2.67892	0	8.82453	ns
PRKRA|ENSG00000180228.14|chr2	357	241	390	300	327	338	0.518369	0.733687	9228	-0.118961	0.18419	323.936	-0.645861	0	8.33956	ns
PJVK|ENSG00000204311.15|chr2	4	15	10	17	36	14	0.147173	1	4834	1.08307	0.747155	15.7719	1.44959	0	3.97929	ns
FKBP7|ENSG00000079150.19|chr2	50	46	65	67	89	69	0.260582	0.502877	6295	0.387649	0.344572	63.7521	1.12502	0	5.9944	ns
PLEKHA3|ENSG00000116095.11|chr2	226	241	289	317	358	309	0.108664	0.28927	4308	0.282894	0.176343	287.913	1.60423	0	8.16949	ns
SESTD1|ENSG00000187231.14|chr2	333	292	354	440	295	275	0.765246	0.88727	11980	-0.054009	0.180875	328.765	-0.298599	0	8.36091	ns
ZNF385B|ENSG00000144331.20|chr2	17	14	12	14	4	27	0.994958	1	14381	0.0049023	0.775797	14.6881	0.00631905	0	3.87657	ns
CWC22|ENSG00000163510.14|chr2	209	182	165	285	237	163	0.337784	0.58054	7225	0.203971	0.212791	203.952	0.958552	0	7.67209	ns
UBE2E3|ENSG00000170035.16|chr2	1689	1762	1752	1533	1617	1505	0.00221709	0.0169966	1391	-0.254633	0.0832272	1639.79	-3.0595	0	10.6793	ns
ITGA4|ENSG00000115232.14|chr2	100	76	101	76	88	54	0.150891	0.360281	4895	-0.440623	0.306757	82.0954	-1.43639	0	6.35923	ns
CERKL|ENSG00000188452.15|chr2	30	34	31	23	36	6	0.269059	1	6381	-0.662963	0.599841	26.5726	-1.10523	0	4.73187	ns
DNAJC10|ENSG00000077232.19|chr2	536	539	521	600	602	435	0.643424	0.819037	10669	-0.0618989	0.133715	534.97	-0.462916	0	9.06331	ns
FRZB|ENSG00000162998.5|chr2	12	6	6	3	4	1	0.156029	1	4994	-1.66919	1.17668	5.30143	-1.41856	0	2.40638	ns
NCKAP1|ENSG00000061676.15|chr2	1265	1119	1195	1204	1495	1388	0.296315	0.541251	6720	0.104177	0.0997509	1269.33	1.04437	0	10.3099	ns
DUSP19|ENSG00000162999.13|chr2	128	103	116	115	89	95	0.237405	0.475393	6021	-0.304467	0.257695	107.14	-1.1815	0	6.74336	ns
NUP35|ENSG00000163002.13|chr2	403	283	272	315	266	341	0.458682	0.688413	8549	-0.13232	0.178565	311.06	-0.741019	0	8.28105	ns
ZC3H15|ENSG00000065548.18|chr2	758	885	913	1057	1035	861	0.366186	0.608986	7543	0.106655	0.118028	912.509	0.903641	0	9.8337	ns
ITGAV|ENSG00000138448.13|chr2	297	223	216	293	235	317	0.524542	0.737901	9311	0.119993	0.188562	261.262	0.636359	0	8.02935	ns
FAM171B|ENSG00000144369.14|chr2	148	148	107	143	89	127	0.336973	0.580275	7211	-0.254903	0.265479	126.505	-0.960163	0	6.98305	ns
TFPI|ENSG00000003436.16|chr2	63	28	72	57	26	56	0.497789	0.71741	9015	-0.30879	0.455461	50.1276	-0.677972	0	5.64753	ns
GULP1|ENSG00000144366.17|chr2	533	424	381	700	607	625	0.000569885	0.00607543	999	0.444869	0.129114	537.66	3.44556	0	9.07055	ns
WDR75|ENSG00000115368.10|chr2	300	182	306	432	452	361	0.00192332	0.0152335	1346	0.571124	0.184125	333.576	3.10182	0	8.38187	ns
SLC40A1|ENSG00000138449.11|chr2	27	48	42	39	27	48	0.769065	0.889555	12017	-0.136345	0.464395	38.7042	-0.293598	0	5.27442	ns
ASNSD1|ENSG00000138381.10|chr2	324	282	299	398	540	463	0.000535735	0.00576991	989	0.543197	0.156893	379.945	3.46222	0	8.56965	ns
ASDURF|ENSG00000286053.2|chr2	45	21	29	41	25	44	0.768638	0.88945	12010	0.143136	0.486599	33.7591	0.294156	0	5.0772	ns
ORMDL1|ENSG00000128699.14|chr2	609	491	584	652	710	646	0.159227	0.371552	5032	0.165319	0.117441	609.986	1.40768	0	9.25263	ns
PMS1|ENSG00000064933.19|chr2	107	132	117	133	159	154	0.343765	0.586464	7290	0.23083	0.243812	133.009	0.946752	0	7.05538	ns
C2orf88|ENSG00000187699.10|chr2	42	41	53	64	55	88	0.166865	0.383544	5127	0.520229	0.376338	56.8476	1.38235	0	5.82903	ns
HIBCH|ENSG00000198130.16|chr2	326	341	343	413	377	376	0.441288	0.673382	8355	0.112514	0.146118	360.367	0.770019	0	8.49332	ns
INPP1|ENSG00000151689.13|chr2	209	183	119	254	179	176	0.482865	0.706187	8836	0.164421	0.234317	184.241	0.701702	0	7.52545	ns
MFSD6|ENSG00000151690.15|chr2	77	66	89	73	83	74	0.732853	0.867878	11704	-0.104504	0.306164	76.6738	-0.341333	0	6.26066	ns
NEMP2|ENSG00000189362.12|chr2	22	28	35	56	50	64	0.034176	0.131	2890	0.903771	0.426712	42.0788	2.11799	0	5.39502	ns
NAB1|ENSG00000138386.17|chr2	370	270	344	379	312	394	0.730344	0.866833	11677	0.0574312	0.166627	342.369	0.344669	0	8.41941	ns
GLS|ENSG00000115419.13|chr2	118	80	66	52	66	57	0.0418979	0.151338	3082	-0.669783	0.329207	72.8017	-2.03453	0	6.1859	ns
STAT1|ENSG00000115415.21|chr2	340	228	286	335	409	295	0.260216	0.50272	6289	0.19616	0.174228	311.63	1.12588	0	8.28369	ns
MYO1B|ENSG00000128641.19|chr2	427	474	441	489	511	323	0.443554	0.675744	8388	-0.12388	0.16168	441.412	-0.766205	0	8.78598	ns
NABP1|ENSG00000173559.15|chr2	65	57	49	69	93	86	0.164504	0.380042	5095	0.452857	0.325777	69.0908	1.39008	0	6.11042	ns
TMEFF2|ENSG00000144339.12|chr2	19	11	16	25	37	26	0.135837	1	4683	0.852573	0.571632	21.9263	1.49147	0	4.45459	ns
SLC39A10|ENSG00000196950.14|chr2	170	193	150	157	179	153	0.449217	0.680575	8461	-0.163194	0.21566	166.43	-0.756722	0	7.37877	ns
STK17B|ENSG00000081320.11|chr2	161	224	235	245	265	228	0.481771	0.704977	8826	0.147445	0.209601	225.462	0.703457	0	7.81674	ns
HECW2|ENSG00000138411.13|chr2	13	49	14	37	40	23	0.653594	0.824035	10851	0.268885	0.599154	29.224	0.448775	0	4.86908	ns
CCDC150|ENSG00000144395.18|chr2	40	32	18	54	70	63	0.0201274	0.0899108	2453	0.977704	0.420705	45.3301	2.32396	0	5.5024	ns
GTF3C3|ENSG00000119041.11|chr2	329	258	324	329	373	395	0.264196	0.506619	6338	0.183565	0.164407	332.277	1.11653	0	8.37624	ns
PGAP1|ENSG00000197121.15|chr2	212	218	209	255	256	230	0.499041	0.71853	9024	0.11937	0.176584	228.351	0.675999	0	7.83511	ns
ANKRD44|ENSG00000065413.20|chr2	26	23	32	42	33	42	0.344198	0.586989	7294	0.439349	0.464476	32.7117	0.945902	0	5.03173	ns
SF3B1|ENSG00000115524.17|chr2	1436	1381	1704	1610	1465	1203	0.0902794	0.255558	4015	-0.179728	0.106101	1459.83	-1.69393	0	10.5116	ns
COQ10B|ENSG00000115520.9|chr2	196	201	167	324	283	209	0.0272013	0.111361	2693	0.434009	0.196507	226.729	2.20862	0	7.82482	ns
HSPD1|ENSG00000144381.18|chr2	2172	2354	2709	2258	2494	2179	0.096478	0.267315	4118	-0.160228	0.0963967	2356.16	-1.66217	0	11.2022	ns
HSPE1|ENSG00000115541.11|chr2	1803	1735	2039	1248	1439	1263	6.64748e-10	3.74345e-08	188	-0.5916	0.0958172	1590.59	-6.17426	0	10.6353	down
HSPE1-MOB4|ENSG00000270757.1|chr2	24	12	24	31	14	17	0.943233	1	13855	-0.0440707	0.618911	20.0766	-0.0712069	0	4.32744	ns
MOB4|ENSG00000115540.15|chr2	601	638	695	710	751	649	0.813222	0.916303	12537	0.0284739	0.120514	670.526	0.236271	0	9.38915	ns
MARS2|ENSG00000247626.5|chr2	131	137	125	233	231	212	0.000627136	0.00655429	1019	0.688732	0.201407	175.79	3.4196	0	7.45771	up
PLCL1|ENSG00000115896.16|chr2	16	15	28	14	12	6	0.158142	1	5019	-0.995526	0.705372	15.2426	-1.41135	0	3.93003	ns
SATB2|ENSG00000119042.18|chr2	130	147	101	184	172	146	0.181541	0.403608	5316	0.313585	0.234715	145.09	1.33602	0	7.18081	ns
FTCDNL1|ENSG00000226124.9|chr2	19	12	11	3	23	19	0.961127	1	14044	0.0386543	0.793089	14.4217	0.0487389	0	3.85017	ns
C2orf69|ENSG00000178074.6|chr2	429	525	479	353	436	315	0.00294156	0.0210563	1495	-0.477171	0.160459	423.317	-2.97378	0	8.72559	ns
TYW5|ENSG00000162971.11|chr2	149	96	118	255	198	193	0.000841405	0.00815797	1097	0.745173	0.223186	165.052	3.3388	0	7.36678	up
MAIP1|ENSG00000162972.11|chr2	382	354	330	443	517	443	0.0272271	0.111381	2695	0.30659	0.138839	407.407	2.20825	0	8.67033	ns
SPATS2L|ENSG00000196141.14|chr2	280	274	272	319	192	265	0.35031	0.593113	7353	-0.182842	0.195765	265.969	-0.933987	0	8.05512	ns
KCTD18|ENSG00000155729.13|chr2	35	48	54	65	135	39	0.117355	0.304893	4432	0.686958	0.438678	61.668	1.56597	0	5.94645	ns
SGO2|ENSG00000163535.18|chr2	191	160	146	171	157	163	0.619492	0.802204	10369	-0.103499	0.208427	163.544	-0.496571	0	7.35353	ns
BZW1|ENSG00000082153.18|chr2	462	415	584	422	438	401	0.0450557	0.159427	3148	-0.307462	0.153414	453.023	-2.00413	0	8.82344	ns
CLK1|ENSG00000013441.17|chr2	189	82	144	256	251	242	0.00132521	0.0114889	1228	0.776197	0.241771	190.335	3.21046	0	7.5724	up
PPIL3|ENSG00000240344.9|chr2	241	230	224	269	244	197	0.716304	0.860061	11532	-0.06523	0.179498	232.421	-0.363403	0	7.8606	ns
NIF3L1|ENSG00000196290.17|chr2	441	409	367	506	384	423	0.89585	0.958037	13409	0.0188783	0.144213	418.437	0.130905	0	8.70887	ns
ORC2|ENSG00000115942.9|chr2	222	243	292	368	334	310	0.0701252	0.214695	3679	0.31887	0.176064	292.419	1.8111	0	8.19189	ns
FAM126B|ENSG00000155744.10|chr2	312	330	305	353	272	389	0.955466	0.981231	13985	0.00991407	0.17753	325.791	0.0558445	0	8.3478	ns
NDUFB3|ENSG00000119013.10|chr2	1496	1480	1249	928	1121	828	1.24894e-09	6.81572e-08	194	-0.647607	0.106622	1183.3	-6.07383	0	10.2086	down
CFLAR|ENSG00000003402.21|chr2	196	163	194	217	233	208	0.396707	0.636224	7860	0.160684	0.189594	200.107	0.847516	0	7.64463	ns
CASP10|ENSG00000003400.16|chr2	23	12	27	16	34	27	0.693701	1	11323	0.232057	0.58922	22.9878	0.393838	0	4.5228	ns
CASP8|ENSG00000064012.24|chr2	349	340	349	317	322	351	0.303081	0.546722	6809	-0.157716	0.153145	337.131	-1.02985	0	8.39717	ns
TRAK2|ENSG00000115993.13|chr2	262	282	328	296	187	249	0.0825026	0.240687	3878	-0.35027	0.201728	267.381	-1.73635	0	8.06275	ns
STRADB|ENSG00000082146.13|chr2	211	191	197	165	143	185	0.0765372	0.228704	3783	-0.367028	0.207227	181.85	-1.77114	0	7.50661	ns
TMEM237|ENSG00000155755.20|chr2	366	320	353	304	284	393	0.34229	0.585128	7268	-0.16557	0.174348	336.063	-0.94965	0	8.39259	ns
ALS2|ENSG00000003393.16|chr2	72	65	52	87	70	31	0.774144	0.892945	12066	-0.111759	0.38946	61.9849	-0.286959	0	5.95384	ns
FZD7|ENSG00000155760.3|chr2	331	366	336	423	407	300	0.858191	0.940058	13057	0.0286053	0.160094	357.799	0.178678	0	8.48301	ns
SUMO1|ENSG00000116030.17|chr2	739	709	680	767	731	551	0.202182	0.428085	5627	-0.151473	0.118769	691.491	-1.27536	0	9.43357	ns
NOP58|ENSG00000055044.11|chr2	1633	1529	1666	1990	1864	1693	0.167171	0.383808	5132	0.105984	0.076725	1715.64	1.38135	0	10.7445	ns
BMPR2|ENSG00000204217.16|chr2	413	421	486	463	500	350	0.481014	0.704357	8819	-0.108585	0.154093	436.499	-0.704672	0	8.76983	ns
FAM117B|ENSG00000138439.12|chr2	112	100	98	136	118	170	0.152281	0.361804	4923	0.369688	0.258248	121.423	1.43152	0	6.9239	ns
ICA1L|ENSG00000163596.17|chr2	170	157	203	249	153	255	0.352706	0.59507	7386	0.220333	0.237082	196.755	0.929354	0	7.62026	ns
WDR12|ENSG00000138442.11|chr2	718	719	722	744	700	756	0.560772	0.764236	9740	-0.0641725	0.11032	723.642	-0.581695	0	9.49913	ns
CARF|ENSG00000138380.18|chr2	16	15	31	17	35	10	0.862335	1	13091	-0.11348	0.654435	20.5516	-0.173402	0	4.36118	ns
NBEAL1|ENSG00000144426.19|chr2	96	63	119	127	82	107	0.760597	0.885326	11932	0.0943081	0.309514	98.2318	0.304697	0	6.61812	ns
CYP20A1|ENSG00000119004.17|chr2	672	569	555	600	582	483	0.0889471	0.253788	3983	-0.20014	0.117662	572.888	-1.70098	0	9.16211	ns
ABI2|ENSG00000138443.17|chr2	1346	1093	1212	1166	1215	1181	0.160055	0.373113	5041	-0.122551	0.0872318	1195.32	-1.40489	0	10.2232	ns
RAPH1|ENSG00000173166.18|chr2	151	147	164	196	244	172	0.146271	0.353474	4815	0.30912	0.212771	177.203	1.45283	0	7.46926	ns
PARD3B|ENSG00000116117.19|chr2	41	39	34	33	34	29	0.438747	0.671124	8329	-0.339458	0.438401	34.8667	-0.774311	0	5.12378	ns
NRP2|ENSG00000118257.17|chr2	84	75	116	104	124	113	0.446243	0.677426	8418	0.216374	0.28407	102.045	0.761694	0	6.67306	ns
ADAM23|ENSG00000114948.13|chr2	103	101	88	59	79	82	0.0979364	0.269943	4144	-0.493348	0.298106	85.4307	-1.65494	0	6.41668	ns
FASTKD2|ENSG00000118246.14|chr2	360	301	325	373	322	330	0.821757	0.920531	12619	-0.0334115	0.148307	332.769	-0.225286	0	8.37838	ns
KLF7|ENSG00000118263.15|chr2	45	79	73	147	115	101	0.0153016	0.0736691	2260	0.76948	0.31729	92.1577	2.42516	0	6.52603	ns
CREB1|ENSG00000118260.15|chr2	457	430	474	679	563	561	0.0143725	0.0704631	2216	0.31129	0.127171	522.056	2.44782	0	9.02806	ns
METTL21A|ENSG00000144401.14|chr2	101	94	88	127	181	90	0.16739	0.383838	5137	0.394133	0.285471	111.858	1.38064	0	6.80553	ns
CCNYL1|ENSG00000163249.13|chr2	280	271	276	295	297	302	0.891925	0.956524	13372	0.0216872	0.159618	285.308	0.135869	0	8.15638	ns
FZD5|ENSG00000163251.4|chr2	171	97	133	162	203	138	0.324849	0.568742	7054	0.243291	0.247111	148.476	0.984541	0	7.21408	ns
PLEKHM3|ENSG00000178385.15|chr2	75	114	118	139	147	69	0.775818	0.893432	12086	0.0912106	0.320292	109.522	0.284773	0	6.77508	ns
IDH1|ENSG00000138413.14|chr2	434	425	546	339	366	328	0.000508574	0.00553666	978	-0.539876	0.155306	407.068	-3.4762	0	8.66913	ns
PIKFYVE|ENSG00000115020.17|chr2	96	106	81	183	147	128	0.0186097	0.0853596	2383	0.596585	0.253514	121.683	2.35326	0	6.92699	ns
MAP2|ENSG00000078018.21|chr2	24	35	23	33	28	45	0.569659	0.770929	9870	0.280768	0.493828	31.2727	0.568554	0	4.96683	ns
RPE|ENSG00000197713.15|chr2	337	305	443	474	313	448	0.624509	0.806105	10486	0.093568	0.191162	384.86	0.48947	0	8.58819	ns
ACADL|ENSG00000115361.8|chr2	14	42	2	18	37	28	0.586511	1	10048	0.411629	0.756812	23.4496	0.543899	0	4.55149	ns
LANCL1|ENSG00000115365.12|chr2	523	475	463	629	507	435	0.945277	0.977978	13880	0.00930591	0.135579	500.689	0.0686384	0	8.96777	ns
CPS1|ENSG00000021826.18|chr2	17	30	23	26	11	19	0.479482	1	8798	-0.429655	0.607599	21.0938	-0.707135	0	4.39875	ns
ERBB4|ENSG00000178568.15|chr2	80	33	44	27	27	36	0.0574166	0.187383	3439	-0.863811	0.454607	40.9044	-1.90013	0	5.35418	ns
IKZF2|ENSG00000030419.17|chr2	40	22	28	38	18	47	0.805551	0.911151	12477	0.12745	0.517735	31.905	0.246169	0	4.99571	ns
BARD1|ENSG00000138376.11|chr2	515	476	440	790	684	573	0.00077522	0.0076847	1074	0.42183	0.125489	571.785	3.36149	0	9.15933	ns
ATIC|ENSG00000138363.15|chr2	3487	3142	3064	3325	3413	3186	0.324158	0.567812	7045	-0.0555346	0.056326	3249.08	-0.98595	0	11.6658	ns
FN1|ENSG00000115414.21|chr2	29	30	46	49	35	24	0.88186	0.951639	13281	-0.0704692	0.474182	35.2595	-0.148612	0	5.13994	ns
MREG|ENSG00000118242.16|chr2	150	188	166	211	214	189	0.369234	0.611626	7573	0.185633	0.20674	185.17	0.897909	0	7.5327	ns
PECR|ENSG00000115425.14|chr2	108	76	98	116	72	97	0.808843	0.912483	12512	-0.0710196	0.293567	93.7704	-0.241919	0	6.55106	ns
XRCC5|ENSG00000079246.16|chr2	4145	3734	3735	3933	3947	3663	0.0541515	0.18034	3369	-0.0991898	0.0515105	3836.98	-1.92562	0	11.9058	ns
SMARCAL1|ENSG00000138375.14|chr2	85	60	47	92	152	66	0.0875296	0.250426	3970	0.603812	0.3534	81.9436	1.70858	0	6.35656	ns
RPL37A|ENSG00000197756.10|chr2	15611	13066	12366	13441	13366	12254	0.000950987	0.0089325	1133	-0.158739	0.0480351	13262.1	-3.30464	0	13.695	ns
IGFBP2|ENSG00000115457.10|chr2	403	239	270	328	217	271	0.233581	0.470158	5981	-0.238951	0.2006	285.251	-1.19118	0	8.15609	ns
IGFBP5|ENSG00000115461.5|chr2	252	167	204	172	169	201	0.18168	0.403698	5318	-0.279365	0.209168	193.215	-1.3356	0	7.59406	ns
ARPC2|ENSG00000163466.16|chr2	3698	3254	3006	3399	3297	2899	0.0208699	0.0922692	2477	-0.143775	0.0622314	3236.77	-2.31033	0	11.6603	ns
AAMP|ENSG00000127837.10|chr2	1625	1447	1641	1922	1696	1410	0.973287	0.989913	14144	-0.00304529	0.0909407	1610.29	-0.0334866	0	10.6531	ns
PNKD|ENSG00000127838.15|chr2	59	69	75	59	83	30	0.370233	0.612228	7588	-0.350632	0.391314	62.2604	-0.896038	0	5.96024	ns
TMBIM1|ENSG00000135926.15|chr2	149	121	172	146	127	155	0.571157	0.771965	9881	-0.134986	0.238344	144.548	-0.566349	0	7.1754	ns
CTDSP1|ENSG00000144579.8|chr2	398	437	333	496	536	400	0.193886	0.417532	5511	0.197392	0.151937	429.201	1.29917	0	8.74551	ns
USP37|ENSG00000135913.11|chr2	365	278	322	642	505	488	3.74078e-06	9.23161e-05	429	0.670235	0.144907	426.203	4.62529	0	8.7354	up
CNOT9|ENSG00000144580.14|chr2	1083	921	976	1089	978	1135	0.860241	0.941137	13072	0.0176092	0.100014	1024	0.176068	0	10	ns
ZNF142|ENSG00000115568.16|chr2	216	206	233	211	286	260	0.538162	0.748197	9452	0.119077	0.193434	234.114	0.615595	0	7.87107	ns
BCS1L|ENSG00000074582.15|chr2	407	426	417	478	506	484	0.297383	0.542453	6730	0.138912	0.133305	450.216	1.04206	0	8.81447	ns
STK36|ENSG00000163482.12|chr2	157	113	94	132	120	96	0.565995	0.768033	9839	-0.150066	0.261458	117.339	-0.57396	0	6.87454	ns
TTLL4|ENSG00000135912.11|chr2	187	168	192	253	224	192	0.310567	0.55498	6887	0.194907	0.19221	200.646	1.01403	0	7.64851	ns
CFAP65|ENSG00000181378.14|chr2	10	24	5	6	16	8	0.572183	1	9895	-0.485997	0.860415	11.5678	-0.56484	0	3.53204	ns
NHEJ1|ENSG00000187736.14|chr2	195	177	146	187	153	159	0.497774	0.71741	9014	-0.142862	0.210712	168.375	-0.677997	0	7.39553	ns
CNPPD1|ENSG00000115649.16|chr2	247	165	201	274	224	269	0.211699	0.440765	5731	0.241851	0.19365	227.514	1.24891	0	7.82981	ns
RETREG2|ENSG00000144567.11|chr2	185	147	189	113	121	109	0.00217937	0.0167803	1385	-0.692858	0.226082	144.065	-3.06463	0	7.17058	down
ZFAND2B|ENSG00000158552.13|chr2	110	62	111	88	92	142	0.721428	0.861757	11591	0.114192	0.320268	100.347	0.356552	0	6.64886	ns
ABCB6|ENSG00000115657.14|chr2	195	159	144	64	62	76	8.77101e-08	3.23549e-06	287	-1.38278	0.258439	117.349	-5.3505	0	6.87466	down
ATG9A|ENSG00000198925.12|chr2	312	311	322	296	334	347	0.796524	0.905008	12402	-0.041568	0.161211	319.286	-0.257849	0	8.31871	ns
ANKZF1|ENSG00000163516.14|chr2	51	36	39	73	54	48	0.313685	0.557961	6922	0.384041	0.381174	49.3647	1.00752	0	5.62541	ns
GLB1L|ENSG00000163521.16|chr2	110	52	64	60	54	52	0.145433	0.352092	4806	-0.518255	0.35598	64.6716	-1.45585	0	6.01506	ns
STK16|ENSG00000115661.14|chr2	231	196	162	192	158	230	0.645801	0.820258	10695	-0.101035	0.21983	193.9	-0.459604	0	7.59917	ns
TUBA4A|ENSG00000127824.15|chr2	2	8	4	11	11	14	0.189239	1	5442	1.25377	0.955011	8.26368	1.31283	0	3.04678	ns
DNAJB2|ENSG00000135924.17|chr2	69	77	76	93	89	70	0.783907	0.897558	12164	0.0825998	0.301204	78.4318	0.274232	0	6.29337	ns
DNPEP|ENSG00000123992.20|chr2	247	237	278	305	362	294	0.158628	0.3704	5028	0.240135	0.170344	284.825	1.4097	0	8.15393	ns
GMPPA|ENSG00000144591.20|chr2	118	150	135	141	148	150	0.908992	0.963892	13540	0.02705	0.236639	139.968	0.11431	0	7.12895	ns
CHPF|ENSG00000123989.15|chr2	270	232	206	188	147	205	0.0210401	0.092628	2488	-0.473082	0.20504	207.698	-2.30726	0	7.69834	ns
TMEM198|ENSG00000188760.11|chr2	49	33	40	81	72	57	0.0562316	0.184826	3416	0.693807	0.363395	54.2963	1.90924	0	5.76278	ns
STK11IP|ENSG00000144589.22|chr2	120	94	89	96	118	102	0.929982	0.971919	13729	-0.023325	0.265457	102.33	-0.0878675	0	6.67708	ns
SLC4A3|ENSG00000114923.17|chr2	6	9	3	2	8	5	0.75755	1	11903	-0.351816	1.13967	5.51037	-0.3087	0	2.46215	ns
PAX3|ENSG00000135903.20|chr2	71	48	86	127	70	51	0.651809	0.822589	10838	0.169188	0.374932	74.369	0.451251	0	6.21663	ns
ENSG00000288658|ENSG00000288658.2|chr2	84	85	70	105	94	85	0.584751	0.780184	10024	0.155228	0.284061	86.3665	0.546459	0	6.4324	ns
SGPP2|ENSG00000163082.10|chr2	372	341	327	305	445	320	0.76985	0.889976	12025	-0.0492935	0.168484	349.419	-0.292571	0	8.44882	ns
FARSB|ENSG00000116120.11|chr2	1413	1321	1151	1505	1621	1305	0.27379	0.518165	6435	0.0980437	0.0895887	1373.48	1.09438	0	10.4236	ns
ACSL3|ENSG00000123983.15|chr2	1602	1539	1570	1826	1634	1549	0.943361	0.977292	13858	-0.00549024	0.0772777	1609.43	-0.0710456	0	10.6523	ns
AP1S3|ENSG00000152056.18|chr2	686	631	491	610	534	581	0.241069	0.48007	6061	-0.154192	0.131527	585.424	-1.17232	0	9.19334	ns
WDFY1|ENSG00000085449.15|chr2	224	199	258	285	214	179	0.602589	0.790711	10212	-0.106838	0.205189	224.875	-0.520682	0	7.81298	ns
MRPL44|ENSG00000135900.4|chr2	430	429	405	386	432	420	0.387342	0.627704	7755	-0.120058	0.138884	415.519	-0.864448	0	8.69877	ns
SERPINE2|ENSG00000135919.14|chr2	535	500	466	504	559	465	0.5984	0.788309	10165	-0.0656056	0.124559	501.579	-0.526703	0	8.97033	ns
CUL3|ENSG00000036257.14|chr2	586	601	468	504	511	460	0.0495902	0.170017	3263	-0.25785	0.131323	519.617	-1.96348	0	9.02131	ns
RHBDD1|ENSG00000144468.17|chr2	218	160	137	155	233	181	0.780689	0.895909	12131	0.0643109	0.230984	178.836	0.278422	0	7.48249	ns
COL4A4|ENSG00000081052.14|chr2	107	110	115	67	37	84	0.00692596	0.0408042	1827	-0.905491	0.335319	87.3757	-2.70038	0	6.44916	down
COL4A3|ENSG00000169031.21|chr2	4	1	6	5	23	31	0.0138206	1	2187	2.36235	0.959567	11.5361	2.46189	0	3.52809	ns
MFF|ENSG00000168958.20|chr2	925	801	736	766	697	689	0.00640526	0.0387058	1780	-0.28231	0.103551	765.179	-2.72628	0	9.57965	ns
AGFG1|ENSG00000173744.18|chr2	464	515	624	648	598	535	0.727623	0.865562	11651	0.0503725	0.144628	561.187	0.348289	0	9.13234	ns
SLC19A3|ENSG00000135917.16|chr2	20	12	9	10	12	3	0.337758	1	7223	-0.803532	0.838232	10.858	-0.958604	0	3.44068	ns
TRIP12|ENSG00000153827.14|chr2	872	733	844	917	998	801	0.581794	0.778465	9989	0.0572751	0.103992	853.627	0.550766	0	9.73746	ns
SLC16A14|ENSG00000163053.11|chr2	62	146	107	81	118	89	0.477796	0.703092	8772	-0.242029	0.340958	101.067	-0.709851	0	6.65917	ns
SP110|ENSG00000135899.20|chr2	80	71	82	100	35	67	0.421163	0.656583	8149	-0.301031	0.374228	72.1996	-0.804405	0	6.17392	ns
CAB39|ENSG00000135932.12|chr2	228	144	251	331	231	270	0.131765	0.330567	4623	0.328344	0.217854	239.67	1.50718	0	7.9049	ns
ITM2C|ENSG00000135916.16|chr2	558	606	534	550	498	610	0.364539	0.607364	7527	-0.124278	0.137059	558.195	-0.906751	0	9.12462	ns
C2orf72|ENSG00000204128.6|chr2	43	49	61	43	23	61	0.426961	0.66182	8212	-0.355236	0.447173	46.9676	-0.794403	0	5.55359	ns
ARMC9|ENSG00000135931.19|chr2	31	72	47	70	64	60	0.516175	0.73195	9185	0.258581	0.398275	57.1815	0.649253	0	5.83748	ns
NCL|ENSG00000115053.17|chr2	6000	4815	5393	5587	4854	4702	0.0019506	0.0153768	1353	-0.18767	0.0605845	5192.39	-3.09765	0	12.3422	ns
PTMA|ENSG00000187514.17|chr2	7833	6372	7492	6380	5406	5753	1.34917e-09	7.28759e-08	196	-0.39597	0.0653261	6520.06	-6.06143	0	12.6707	ns
PDE6D|ENSG00000156973.14|chr2	307	263	228	212	245	292	0.37692	0.618099	7657	-0.170391	0.19284	256.94	-0.883586	0	8.00529	ns
COPS7B|ENSG00000144524.18|chr2	362	312	307	385	270	341	0.692111	0.84651	11305	-0.0659805	0.166621	327.363	-0.395992	0	8.35475	ns
DIS3L2|ENSG00000144535.20|chr2	36	7	31	29	42	41	0.347937	0.590656	7331	0.533647	0.568558	30.5114	0.938598	0	4.93127	ns
ALPP|ENSG00000163283.7|chr2	51	28	25	34	73	33	0.462082	0.691653	8578	0.351828	0.478402	39.9003	0.735423	0	5.31833	ns
ECEL1|ENSG00000171551.12|chr2	41	22	36	57	50	25	0.494611	0.715459	8955	0.319453	0.467724	37.7467	0.682994	0	5.23828	ns
TIGD1|ENSG00000221944.9|chr2	176	133	117	129	189	167	0.654227	0.824324	10857	0.108528	0.242306	150.468	0.447898	0	7.23331	ns
EIF4E2|ENSG00000135930.15|chr2	778	695	703	584	427	467	2.49997e-07	8.24524e-06	321	-0.649882	0.126002	608.658	-5.1577	0	9.24949	down
EFHD1|ENSG00000115468.13|chr2	402	383	376	389	339	299	0.0607347	0.194259	3511	-0.271886	0.144973	362.993	-1.87542	0	8.5038	ns
GIGYF2|ENSG00000204120.16|chr2	140	144	185	140	136	96	0.0767637	0.228993	3789	-0.437918	0.247442	140.022	-1.76978	0	7.12951	ns
SNORC|ENSG00000182600.10|chr2	4	9	22	9	4	12	0.519282	1	9251	-0.593791	0.921388	10.1855	-0.644453	0	3.34844	ns
NGEF|ENSG00000066248.15|chr2	18	38	33	34	42	27	0.848793	0.934405	12974	0.0955509	0.501162	31.9421	0.190659	0	4.99739	ns
DGKD|ENSG00000077044.11|chr2	258	200	272	233	280	230	0.728712	0.865816	11661	-0.0646331	0.186349	243.969	-0.34684	0	7.93055	ns
USP40|ENSG00000085982.15|chr2	86	106	90	75	105	90	0.590167	0.783362	10083	-0.157281	0.292022	91.9183	-0.538594	0	6.52228	ns
HJURP|ENSG00000123485.12|chr2	329	284	220	269	228	222	0.0990758	0.271599	4169	-0.299613	0.181655	257.025	-1.64935	0	8.00576	ns
ARL4C|ENSG00000188042.8|chr2	805	724	708	768	752	627	0.146666	0.353974	4821	-0.151799	0.104588	725.944	-1.45141	0	9.50371	ns
SH3BP4|ENSG00000130147.16|chr2	306	228	237	178	257	176	0.0357685	0.135534	2927	-0.421388	0.200704	229.115	-2.09955	0	7.83993	ns
AGAP1|ENSG00000157985.20|chr2	233	220	254	222	204	222	0.236081	0.473549	6009	-0.217374	0.183463	225.315	-1.18484	0	7.8158	ns
GBX2|ENSG00000168505.7|chr2	20	41	38	48	70	31	0.322746	0.566371	7033	0.469919	0.475227	40.9479	0.98883	0	5.35572	ns
COPS8|ENSG00000198612.11|chr2	1287	1250	1090	1355	1502	1096	0.770288	0.890215	12027	0.0295548	0.101216	1252.62	0.291998	0	10.2907	ns
LRRFIP1|ENSG00000124831.20|chr2	51	37	48	32	30	71	0.829648	0.925065	12696	-0.0982836	0.456809	44.8997	-0.215152	0	5.48863	ns
RAMP1|ENSG00000132329.11|chr2	92	112	102	127	186	118	0.141635	0.346382	4758	0.393804	0.267943	121.652	1.46973	0	6.92661	ns
UBE2F|ENSG00000184182.19|chr2	361	388	344	396	463	362	0.667189	0.832767	11004	0.0643154	0.149568	383.091	0.430009	0	8.58154	ns
SCLY|ENSG00000132330.18|chr2	218	204	268	243	208	183	0.262962	0.505168	6326	-0.220997	0.197421	219.822	-1.11942	0	7.78019	ns
ERFE|ENSG00000178752.16|chr2	243	178	196	284	204	215	0.608498	0.794876	10269	0.100255	0.195727	217.549	0.512219	0	7.7652	ns
ILKAP|ENSG00000132323.9|chr2	531	394	545	538	491	457	0.592812	0.785396	10105	-0.0749249	0.140108	489.127	-0.534766	0	8.93407	ns
HES6|ENSG00000144485.11|chr2	534	382	458	504	572	531	0.294278	0.538738	6704	0.142163	0.13555	492.182	1.04878	0	8.94305	ns
PER2|ENSG00000132326.12|chr2	49	43	76	150	100	101	0.00356143	0.0244044	1562	0.960455	0.329532	84.9877	2.9146	0	6.40918	up
TRAF3IP1|ENSG00000204104.12|chr2	125	186	136	194	195	169	0.351087	0.593763	7363	0.217232	0.232961	166.523	0.932483	0	7.37958	ns
ASB1|ENSG00000065802.12|chr2	196	146	154	228	134	182	0.838561	0.929326	12883	0.0474985	0.23314	171.641	0.203734	0	7.42325	ns
HDAC4|ENSG00000068024.18|chr2	37	31	59	72	29	97	0.23277	0.469218	5971	0.557737	0.467409	53.9781	1.19325	0	5.7543	ns
NDUFA10|ENSG00000130414.13|chr2	975	742	942	941	811	853	0.285308	0.529458	6592	-0.117791	0.110243	871.842	-1.06847	0	9.76792	ns
COPS9|ENSG00000172428.11|chr2	1983	1907	1641	1792	1805	1449	0.00786276	0.0449476	1887	-0.225956	0.0850129	1752.98	-2.65791	0	10.7756	ns
GPC1|ENSG00000063660.9|chr2	85	78	37	30	29	39	0.009208	0.0507207	1963	-1.10411	0.423966	49.7817	-2.60423	0	5.63754	ns
ANKMY1|ENSG00000144504.16|chr2	2	19	8	10	14	6	0.922315	1	13665	-0.091963	0.943035	9.8986	-0.097518	0	3.30722	ns
DUSP28|ENSG00000188542.10|chr2	115	93	112	119	99	72	0.386878	0.627239	7752	-0.239211	0.276451	100.888	-0.865294	0	6.65661	ns
RNPEPL1|ENSG00000142327.13|chr2	120	98	61	58	115	108	0.858669	0.940351	13060	-0.0608966	0.341983	92.7664	-0.178069	0	6.53553	ns
CAPN10|ENSG00000142330.20|chr2	149	137	127	93	114	59	0.0078733	0.0449798	1888	-0.732643	0.275693	112.941	-2.65746	0	6.81943	down
KIF1A|ENSG00000130294.18|chr2	899	812	948	735	738	798	0.00442612	0.0290691	1634	-0.316792	0.111308	820.642	-2.84608	0	9.68061	ns
MTERF4|ENSG00000122085.17|chr2	152	154	154	164	139	156	0.66063	0.828291	10932	-0.095532	0.217591	152.582	-0.439044	0	7.25344	ns
PASK|ENSG00000115687.14|chr2	74	89	100	162	83	77	0.582286	0.778465	9998	0.179953	0.327158	96.5069	0.550048	0	6.59256	ns
PPP1R7|ENSG00000115685.15|chr2	590	485	399	491	409	465	0.183427	0.405733	5344	-0.19405	0.145872	470.059	-1.33028	0	8.8767	ns
ANO7|ENSG00000146205.15|chr2	15	12	18	31	69	7	0.100654	1	4189	1.13518	0.691472	24.5924	1.64169	0	4.62014	ns
HDLBP|ENSG00000115677.18|chr2	2898	2373	2424	2559	2640	2338	0.0675658	0.208672	3639	-0.11807	0.0645937	2520.95	-1.82789	0	11.2997	ns
STK25|ENSG00000115694.15|chr2	761	616	697	705	772	706	0.898559	0.959073	13434	-0.0138613	0.108732	704.552	-0.127482	0	9.46056	ns
THAP4|ENSG00000176946.13|chr2	709	606	499	603	803	541	0.926091	0.970426	13698	0.0135391	0.145953	620.712	0.092764	0	9.27778	ns
ATG4B|ENSG00000168397.17|chr2	258	342	277	375	412	356	0.0981958	0.270377	4150	0.282786	0.171006	334.365	1.65366	0	8.38528	ns
DTYMK|ENSG00000168393.13|chr2	1620	1613	1437	1689	1682	1657	0.842535	0.931487	12914	0.0158085	0.0795789	1606.71	0.198651	0	10.6499	ns
ING5|ENSG00000168395.16|chr2	110	114	143	178	69	145	0.996337	0.99835	14398	-0.00145424	0.316799	126.061	-0.00459043	0	6.97798	ns
D2HGDH|ENSG00000180902.18|chr2	137	170	129	124	81	138	0.111586	0.294715	4342	-0.436418	0.274286	130.236	-1.59111	0	7.02499	ns
TRNT1|ENSG00000072756.18|chr3	155	77	138	211	177	206	0.0165742	0.0783004	2306	0.604108	0.25213	158.23	2.39602	0	7.30588	ns
CRBN|ENSG00000113851.16|chr3	432	444	465	723	741	666	1.98767e-06	5.31401e-05	396	0.572517	0.120411	571.738	4.75467	0	9.15921	ns
SUMF1|ENSG00000144455.14|chr3	86	100	86	94	104	25	0.31428	0.558456	6929	-0.403938	0.401417	81.9051	-1.00628	0	6.35588	ns
SETMAR|ENSG00000170364.13|chr3	76	41	19	101	64	83	0.0592597	0.191275	3478	0.80228	0.425328	62.5286	1.88626	0	5.96644	ns
ITPR1|ENSG00000150995.21|chr3	216	130	176	200	196	166	0.91855	0.967535	13629	0.0220339	0.215469	178.615	0.10226	0	7.48071	ns
BHLHE40|ENSG00000134107.5|chr3	76	54	68	166	150	96	0.000943479	0.00889709	1128	0.961335	0.290709	99.3557	3.30686	0	6.63453	up
ARL8B|ENSG00000134108.14|chr3	864	795	866	949	1155	973	0.0669891	0.207312	3631	0.193905	0.105858	926.23	1.83175	0	9.85523	ns
EDEM1|ENSG00000134109.11|chr3	156	145	117	169	159	213	0.21017	0.43946	5706	0.290889	0.232136	158.665	1.2531	0	7.30984	ns
LMCD1|ENSG00000071282.12|chr3	152	238	129	309	289	244	0.0103814	0.0555932	2022	0.594361	0.231913	224.196	2.56286	0	7.80862	ns
SSUH2|ENSG00000125046.16|chr3	1	12	4	7	6	3	0.845478	1	12940	-0.233304	1.19709	5.54642	-0.194892	0	2.47156	ns
OXTR|ENSG00000180914.11|chr3	27	58	18	61	107	25	0.143245	0.349055	4773	0.783251	0.535076	48.4031	1.46381	0	5.59703	ns
RAD18|ENSG00000070950.10|chr3	392	396	354	445	521	397	0.262418	0.504855	6318	0.161021	0.14368	413.88	1.1207	0	8.69307	ns
SRGAP3|ENSG00000196220.17|chr3	22	15	14	39	44	16	0.134805	1	4665	0.860567	0.575468	24.339	1.49542	0	4.6052	ns
THUMPD3|ENSG00000134077.16|chr3	367	380	305	383	417	430	0.369333	0.611626	7576	0.137268	0.152907	377.96	0.897724	0	8.56209	ns
SETD5|ENSG00000168137.20|chr3	2010	1527	1836	2603	2614	2269	6.1129e-07	1.84907e-05	350	0.389412	0.0780758	2116.08	4.98762	0	11.0472	ns
LHFPL4|ENSG00000156959.9|chr3	174	215	168	131	121	120	0.00261608	0.0192738	1452	-0.679197	0.225678	155.391	-3.00958	0	7.27976	down
MTMR14|ENSG00000163719.20|chr3	289	230	249	234	196	301	0.458609	0.688401	8548	-0.149957	0.202333	249.078	-0.74114	0	7.96045	ns
BRPF1|ENSG00000156983.17|chr3	664	484	639	947	675	807	0.010135	0.0545499	2012	0.355027	0.138079	694.509	2.57119	0	9.43985	ns
OGG1|ENSG00000114026.22|chr3	109	88	93	120	131	81	0.713203	0.859008	11497	0.100656	0.273851	102.426	0.367558	0	6.67844	ns
CAMK1|ENSG00000134072.11|chr3	829	675	595	726	759	662	0.642112	0.818301	10651	-0.0534691	0.11505	701.585	-0.464748	0	9.45447	ns
TADA3|ENSG00000171148.14|chr3	219	271	273	295	291	290	0.575282	0.774382	9929	0.100887	0.180063	272.114	0.560289	0	8.08807	ns
ARPC4|ENSG00000241553.13|chr3	757	810	644	768	840	724	0.8892	0.955065	13350	-0.0162348	0.116532	752.72	-0.139316	0	9.55597	ns
ARPC4-TTLL3|ENSG00000250151.9|chr3	63	92	57	85	74	43	0.61884	0.801978	10363	-0.180361	0.362538	68.6164	-0.497495	0	6.10048	ns
TTLL3|ENSG00000214021.17|chr3	114	74	97	84	120	75	0.691666	0.84651	11300	-0.117732	0.296857	93.1087	-0.396596	0	6.54084	ns
RPUSD3|ENSG00000156990.14|chr3	1374	1176	1164	1350	1400	1238	0.866807	0.944902	13128	0.013547	0.0807739	1273.45	0.167716	0	10.3145	ns
JAGN1|ENSG00000171135.15|chr3	1091	922	842	1075	953	929	0.701742	0.852184	11397	-0.0373573	0.0975463	960.751	-0.38297	0	9.90802	ns
CRELD1|ENSG00000163703.20|chr3	68	95	98	184	205	174	6.76043e-05	0.00103578	693	1.00667	0.252642	135.401	3.98456	0	7.0811	up
PRRT3|ENSG00000163704.12|chr3	99	64	76	74	96	90	0.887443	0.954651	13332	0.0428642	0.30284	82.4325	0.141541	0	6.36514	ns
EMC3|ENSG00000125037.13|chr3	1210	957	1046	1037	1074	995	0.133154	0.332519	4646	-0.13593	0.0905128	1046.38	-1.50178	0	10.0312	ns
FANCD2|ENSG00000144554.13|chr3	706	559	599	775	624	699	0.479592	0.703347	8800	0.0839234	0.11871	654.553	0.706959	0	9.35437	ns
BRK1|ENSG00000254999.4|chr3	1941	1555	1741	1669	1899	1543	0.136669	0.33846	4694	-0.124255	0.0834875	1712.94	-1.48831	0	10.7423	ns
VHL|ENSG00000134086.9|chr3	2773	2541	2529	3410	3027	2886	0.011352	0.0594378	2072	0.157158	0.0620769	2835.19	2.53167	0	11.4692	ns
IRAK2|ENSG00000134070.5|chr3	33	28	20	31	43	46	0.298474	0.543317	6746	0.490301	0.471574	33.1542	1.03971	0	5.05112	ns
SEC13|ENSG00000157020.18|chr3	2119	1730	1875	1932	2167	1699	0.37587	0.617431	7644	-0.0717104	0.0809801	1905.56	-0.885531	0	10.896	ns
SLC6A11|ENSG00000132164.10|chr3	12	1	3	4	15	11	0.418132	1	8106	0.877985	1.08438	7.46732	0.809666	0	2.90059	ns
HRH1|ENSG00000196639.7|chr3	13	13	3	66	30	33	0.00103176	1	1162	2.06055	0.627886	25.4476	3.28172	0	4.66946	ns
ATG7|ENSG00000197548.13|chr3	162	167	195	158	152	165	0.27589	0.519816	6467	-0.235322	0.215971	166.389	-1.0896	0	7.37842	ns
VGLL4|ENSG00000144560.16|chr3	580	608	645	517	438	534	0.00419395	0.0279078	1610	-0.392401	0.13705	554.194	-2.86319	0	9.11425	ns
TAMM41|ENSG00000144559.11|chr3	283	199	283	287	332	267	0.496568	0.716723	8994	0.123041	0.18097	272.538	0.679899	0	8.09032	ns
SYN2|ENSG00000157152.17|chr3	6	10	3	12	8	1	0.987823	1	14306	0.0169966	1.11365	6.55627	0.0152621	0	2.71287	ns
PPARG|ENSG00000132170.24|chr3	199	153	175	146	109	160	0.0669883	0.207312	3630	-0.42664	0.232914	156.726	-1.83175	0	7.2921	ns
TSEN2|ENSG00000154743.19|chr3	123	93	106	114	131	119	0.714161	0.859525	11503	0.0915146	0.249853	113.349	0.366273	0	6.82463	ns
MKRN2|ENSG00000075975.17|chr3	635	516	486	638	776	586	0.118367	0.306768	4444	0.201204	0.12884	599.367	1.56167	0	9.2273	ns
RAF1|ENSG00000132155.14|chr3	422	433	418	552	509	478	0.163313	0.378081	5081	0.179013	0.128415	464.914	1.39401	0	8.86082	ns
CAND2|ENSG00000144712.13|chr3	194	157	187	180	230	107	0.529666	0.740959	9373	-0.15683	0.249525	174.178	-0.628516	0	7.44442	ns
RPL32|ENSG00000144713.13|chr3	46463	36337	35479	36502	37353	34609	6.02122e-05	0.000947201	675	-0.20939	0.0521912	37541.5	-4.01198	0	15.1962	ns
IQSEC1|ENSG00000144711.16|chr3	183	195	215	154	136	179	0.0507073	0.17234	3294	-0.429539	0.219831	177.478	-1.95395	0	7.4715	ns
NUP210|ENSG00000132182.13|chr3	661	601	742	405	394	392	1.14328e-10	7.03714e-09	172	-0.84343	0.130832	534.618	-6.44668	0	9.06236	down
HDAC11|ENSG00000163517.15|chr3	35	64	58	52	37	42	0.369686	0.611924	7580	-0.371074	0.413655	48.231	-0.897062	0	5.59189	ns
CHCHD4|ENSG00000163528.13|chr3	574	560	477	723	645	519	0.306087	0.54971	6840	0.132479	0.129442	577.012	1.02347	0	9.17246	ns
TMEM43|ENSG00000170876.8|chr3	1170	939	878	1139	1129	950	0.843105	0.9319	12916	0.0194734	0.0983887	1023.97	0.197923	0	9.99996	ns
XPC|ENSG00000154767.15|chr3	217	177	274	306	295	234	0.259459	0.501614	6273	0.224164	0.198785	248.039	1.12767	0	7.95442	ns
LSM3|ENSG00000170860.4|chr3	3852	3551	3000	2303	2575	2179	3.33977e-17	4.26001e-15	83	-0.648953	0.0769446	2907.64	-8.43402	0	11.5056	down
SLC6A6|ENSG00000131389.18|chr3	105	127	101	105	91	65	0.109939	0.291492	4326	-0.45513	0.284729	98.8116	-1.59847	0	6.62661	ns
CCDC174|ENSG00000154781.17|chr3	107	86	71	171	247	149	0.000103961	0.0014934	740	1.01454	0.2614	135.612	3.88116	0	7.08334	up
NR2C2|ENSG00000177463.16|chr3	161	155	204	288	150	219	0.328384	0.571809	7117	0.23965	0.245198	194.598	0.977375	0	7.60435	ns
MRPS25|ENSG00000131368.9|chr3	836	846	822	955	817	822	0.673167	0.836928	11098	-0.0433791	0.102842	844.999	-0.421805	0	9.72281	ns
RBSN|ENSG00000131381.12|chr3	358	262	276	395	414	348	0.0642464	0.201445	3583	0.282681	0.152762	337.83	1.85047	0	8.40016	ns
CAPN7|ENSG00000131375.10|chr3	386	273	309	439	366	370	0.207268	0.435213	5680	0.193868	0.153728	353.004	1.26111	0	8.46354	ns
SH3BP5|ENSG00000131370.16|chr3	695	569	474	747	536	658	0.600541	0.789118	10196	0.0754313	0.144057	607.312	0.523623	0	9.24629	ns
METTL6|ENSG00000206562.12|chr3	328	222	166	439	365	467	0.000166721	0.00221188	803	0.755593	0.200703	325.701	3.76474	0	8.34741	up
EAF1|ENSG00000144597.14|chr3	415	338	363	483	437	416	0.205583	0.432792	5665	0.170236	0.134488	404.573	1.2658	0	8.66026	ns
HACL1|ENSG00000131373.15|chr3	367	370	384	426	519	446	0.129687	0.32667	4605	0.218432	0.144147	415.623	1.51534	0	8.69913	ns
BTD|ENSG00000169814.17|chr3	109	108	115	95	91	105	0.28637	0.530704	6602	-0.28028	0.262898	103.761	-1.06612	0	6.69712	ns
ANKRD28|ENSG00000206560.12|chr3	333	285	317	421	314	337	0.506784	0.724376	9103	0.105336	0.158674	331.551	0.663853	0	8.37309	ns
DPH3|ENSG00000154813.10|chr3	1008	831	877	854	1026	827	0.37197	0.613689	7608	-0.0933674	0.104579	897.636	-0.89279	0	9.80999	ns
OXNAD1|ENSG00000154814.14|chr3	94	96	98	160	208	186	0.000325728	0.00385736	900	0.852884	0.237312	138.506	3.59393	0	7.1138	up
RFTN1|ENSG00000131378.14|chr3	115	131	97	160	152	128	0.278101	0.522124	6494	0.262751	0.242257	129.226	1.08459	0	7.01375	ns
TBC1D5|ENSG00000131374.15|chr3	252	270	158	257	206	209	0.615435	0.799288	10333	-0.108327	0.215649	223.812	-0.50233	0	7.80615	ns
SATB1|ENSG00000182568.18|chr3	626	546	506	613	632	506	0.806064	0.911244	12484	-0.0295444	0.12034	566.636	-0.245507	0	9.14628	ns
RAB5A|ENSG00000144566.11|chr3	366	345	296	515	509	460	0.000577594	0.00614572	1001	0.468845	0.136216	409.993	3.44192	0	8.67945	ns
KAT2B|ENSG00000114166.8|chr3	173	176	208	190	178	187	0.626203	0.807308	10501	-0.0997087	0.204708	184.823	-0.487078	0	7.53	ns
SGO1|ENSG00000129810.15|chr3	180	143	151	251	315	192	0.00555379	0.0346915	1720	0.584704	0.210854	201.91	2.77302	0	7.65757	ns
UBE2E2|ENSG00000182247.10|chr3	387	317	345	346	327	277	0.116704	0.304003	4420	-0.23433	0.149373	331.084	-1.56876	0	8.37105	ns
UBE2E1|ENSG00000170142.12|chr3	3075	2625	2644	3217	3562	2953	0.0444819	0.157977	3136	0.132364	0.0658684	2984.59	2.00952	0	11.5433	ns
NKIRAS1|ENSG00000197885.11|chr3	203	157	220	183	202	201	0.723543	0.862921	11615	-0.0728124	0.205843	193.399	-0.353727	0	7.59544	ns
RPL15|ENSG00000174748.22|chr3	17458	15954	15067	16137	16741	15324	0.0207986	0.0920545	2476	-0.0980077	0.0423978	16018.6	-2.31162	0	13.9675	ns
NR1D2|ENSG00000174738.13|chr3	394	308	348	619	568	453	8.64777e-05	0.00127869	719	0.550941	0.140342	441.236	3.9257	0	8.78541	ns
THRB|ENSG00000151090.20|chr3	226	229	188	287	309	247	0.0940846	0.262608	4081	0.297258	0.177549	245.033	1.67423	0	7.93683	ns
RARB|ENSG00000077092.20|chr3	19	9	14	37	11	17	0.430524	1	8245	0.541355	0.686742	17.433	0.788295	0	4.12375	ns
TOP2B|ENSG00000077097.17|chr3	898	881	871	841	855	773	0.0437655	0.155937	3125	-0.195189	0.0968042	849.84	-2.01633	0	9.73105	ns
NGLY1|ENSG00000151092.18|chr3	288	235	322	293	325	278	0.965219	0.985691	14079	-0.00752397	0.172546	288.334	-0.0436056	0	8.1716	ns
OXSM|ENSG00000151093.8|chr3	89	63	15	79	92	105	0.135423	0.336347	4676	0.665007	0.445401	72.5687	1.49305	0	6.18128	ns
SLC4A7|ENSG00000033867.17|chr3	303	216	225	300	283	224	0.869328	0.945897	13152	0.0294756	0.17917	255.471	0.164512	0	7.99702	ns
EOMES|ENSG00000163508.13|chr3	69	65	107	97	34	126	0.984505	0.994272	14272	0.00807625	0.415831	83.1753	0.0194219	0	6.37808	ns
CMC1|ENSG00000187118.14|chr3	227	261	236	220	308	273	0.783583	0.897558	12159	0.0532756	0.193974	253.281	0.274653	0	7.98459	ns
AZI2|ENSG00000163512.14|chr3	322	271	338	410	476	417	0.00916513	0.0505634	1960	0.394624	0.151439	368.494	2.60583	0	8.5255	ns
RBMS3|ENSG00000144642.22|chr3	53	23	52	62	24	43	0.87966	0.950612	13256	-0.0723671	0.477985	42.3674	-0.1514	0	5.40488	ns
TGFBR2|ENSG00000163513.19|chr3	38	63	44	90	80	41	0.286713	0.530855	6609	0.424228	0.398201	58.5574	1.06536	0	5.87178	ns
STT3B|ENSG00000163527.10|chr3	858	685	716	957	785	720	0.763749	0.886548	11965	0.0334946	0.11144	778.987	0.300562	0	9.60545	ns
OSBPL10|ENSG00000144645.16|chr3	54	76	40	53	49	37	0.322021	0.565506	7023	-0.392699	0.39654	51.4129	-0.990314	0	5.68406	ns
[truncated: 9,821 more rows]

## Sheet: RNA-seq (T>C reads)
rownames(tcReadCount)	DMSO.Total.1	DMSO.Total.2	DMSO.Total.3	TPG.Total.1	TPG.Total.2	TPG.Total.3	p.value	q.value	ranking	log2FC	lfcSE	baseMean	stat	zero	log2_baseMean	deg
SAMD11|ENSG00000187634.13|chr1	545	396	454	480	572	430	0.999737	0.999737	13635	-4.69189e-05	0.142302	474.9	-0.000329715	0	8.89148	ns
NOC2L|ENSG00000188976.11|chr1	164	100	201	129	111	132	0.134904	0.446378	3210	-0.408399	0.27317	139.251	-1.49504	0	7.12154	ns
HES4|ENSG00000188290.11|chr1	203	177	146	255	227	222	0.0861341	0.355706	2495	0.332782	0.193911	202.529	1.71615	0	7.66199	ns
ISG15|ENSG00000187608.10|chr1	19	3	2	11	8	9	0.851581	1	12048	0.189549	1.01308	8.39419	0.187102	0	3.06939	ns
AGRN|ENSG00000188157.15|chr1	43	20	42	23	14	17	0.0568721	1	1985	-1.04346	0.547952	26.4649	-1.90429	0	4.72601	ns
C1orf159|ENSG00000131591.18|chr1	15	2	17	13	18	15	0.656331	1	9724	0.361994	0.813499	13.1388	0.444984	0	3.71576	ns
SDF4|ENSG00000078808.20|chr1	577	379	462	469	472	535	0.891379	0.968959	12450	-0.0205009	0.150124	478.632	-0.136559	0	8.90277	ns
B3GALT6|ENSG00000176022.7|chr1	887	604	577	839	801	798	0.215175	0.549653	4325	0.157989	0.127466	742.081	1.23946	0	9.53543	ns
UBE2J2|ENSG00000160087.21|chr1	883	669	694	866	730	803	0.924908	0.976754	12815	0.0107348	0.113893	767.514	0.0942534	0	9.58405	ns
PUSL1|ENSG00000169972.12|chr1	73	62	60	82	39	44	0.370788	0.699415	6243	-0.337535	0.377134	59.5489	-0.894999	0	5.896	ns
INTS11|ENSG00000127054.22|chr1	23	46	36	38	30	22	0.495149	1	7719	-0.339996	0.498424	32.5668	-0.682142	0	5.02533	ns
CPTP|ENSG00000224051.7|chr1	127	93	62	67	87	77	0.257682	0.593286	4895	-0.363296	0.320965	84.8714	-1.13189	0	6.40721	ns
DVL1|ENSG00000107404.21|chr1	222	162	129	172	239	160	0.760129	0.92289	10862	0.0720952	0.236136	178.432	0.305312	0	7.47923	ns
AURKAIP1|ENSG00000175756.14|chr1	244	315	191	204	169	170	0.0102142	0.097837	970	-0.563175	0.219263	215.758	-2.56849	0	7.75327	ns
CCNL2|ENSG00000221978.13|chr1	512	330	333	479	520	527	0.055993	0.283079	1974	0.300964	0.157483	444.554	1.91109	0	8.79622	ns
MRPL20|ENSG00000242485.6|chr1	1094	834	851	955	956	935	0.620702	0.858546	9250	-0.0497914	0.100618	930.059	-0.494856	0	9.86118	ns
ATAD3B|ENSG00000160072.20|chr1	42	31	59	75	118	84	0.00783168	0.0821385	882	0.976198	0.367096	67.1087	2.65924	0	6.06843	ns
ATAD3A|ENSG00000197785.14|chr1	66	81	72	92	116	77	0.361933	0.691483	6143	0.278823	0.305832	83.2646	0.911687	0	6.37963	ns
SSU72|ENSG00000160075.12|chr1	221	213	210	144	157	161	0.00452613	0.0555485	746	-0.568196	0.200142	184.565	-2.83896	0	7.52798	ns
SLC35E2B|ENSG00000189339.12|chr1	109	56	69	101	71	121	0.439625	0.748401	7036	0.257429	0.3331	86.8248	0.772827	0	6.44003	ns
NADK|ENSG00000008130.15|chr1	51	62	34	77	110	95	0.0149838	0.125248	1120	0.850876	0.349756	70.5603	2.43277	0	6.14079	ns
PRKCZ|ENSG00000067606.17|chr1	80	41	56	129	175	92	0.000928585	0.0167761	499	1.07681	0.32519	93.1087	3.31132	0	6.54084	up
FAAP20|ENSG00000162585.17|chr1	2	14	6	21	15	20	0.137558	1	3252	1.22647	0.825933	12.8825	1.48495	0	3.68734	ns
SKI|ENSG00000157933.10|chr1	1288	889	888	990	865	908	0.0469146	0.255222	1809	-0.230369	0.115934	963.646	-1.98707	0	9.91236	ns
RER1|ENSG00000157916.20|chr1	341	361	279	405	376	304	0.762425	0.922998	10893	0.0491379	0.162548	341.414	0.302298	0	8.41538	ns
PEX10|ENSG00000157911.11|chr1	135	134	122	210	186	204	0.0125918	0.112348	1049	0.527508	0.211417	163.333	2.49511	0	7.35167	ns
PRDM16|ENSG00000142611.17|chr1	146	97	143	97	124	55	0.0583025	0.290879	2005	-0.580827	0.306761	109.675	-1.89342	0	6.77709	ns
TPRG1L|ENSG00000158109.15|chr1	254	189	238	177	198	183	0.0541353	0.277384	1942	-0.373653	0.19403	205.777	-1.92575	0	7.68494	ns
WRAP73|ENSG00000116213.16|chr1	406	300	280	352	313	383	0.955966	0.984627	13147	0.00933052	0.168981	336.25	0.0552165	0	8.39339	ns
TP73|ENSG00000078900.15|chr1	170	87	127	111	226	109	0.664273	0.878281	9824	0.134631	0.310194	136.316	0.434021	0	7.09081	ns
LRRC47|ENSG00000130764.10|chr1	794	561	585	639	586	578	0.128654	0.435467	3128	-0.188793	0.124253	618.878	-1.51943	0	9.27351	ns
CEP104|ENSG00000116198.14|chr1	47	44	29	52	25	26	0.502439	0.791386	7796	-0.316664	0.47217	36.8319	-0.670657	0	5.20289	ns
DFFB|ENSG00000169598.17|chr1	193	135	167	88	62	85	9.68231e-06	0.000361059	235	-1.15761	0.261656	122.045	-4.42415	0	6.93126	down
C1orf174|ENSG00000198912.12|chr1	254	203	238	241	166	193	0.128627	0.435467	3124	-0.302225	0.198893	214.798	-1.51954	0	7.74684	ns
NPHP4|ENSG00000131697.18|chr1	42	45	103	95	68	82	0.508467	0.795447	7852	0.259916	0.393082	72.2267	0.661227	0	6.17446	ns
RPL22|ENSG00000116251.11|chr1	585	450	523	500	456	462	0.0820462	0.346364	2433	-0.223021	0.128251	493.246	-1.73894	0	8.94616	ns
RNF207|ENSG00000158286.13|chr1	7	6	5	13	3	4	0.964876	1	13243	0.0473583	1.07544	6.2264	0.0440361	0	2.6384	ns
ICMT|ENSG00000116237.16|chr1	827	746	803	668	537	567	6.75966e-06	0.000259845	228	-0.51535	0.114494	690.53	-4.50112	0	9.43156	ns
GPR153|ENSG00000158292.7|chr1	53	55	29	28	25	13	0.0206853	1	1273	-1.1524	0.498082	33.8369	-2.31368	0	5.08052	ns
ACOT7|ENSG00000097021.20|chr1	73	142	98	164	123	132	0.293125	0.631402	5317	0.311075	0.295898	121.409	1.05129	0	6.92374	ns
NOL9|ENSG00000162408.11|chr1	896	597	799	767	773	684	0.295663	0.633551	5356	-0.129388	0.123724	746.622	-1.04578	0	9.54423	ns
ZBTB48|ENSG00000204859.13|chr1	30	34	30	65	25	58	0.232323	0.568179	4556	0.563094	0.471446	39.956	1.1944	0	5.32034	ns
KLHL21|ENSG00000162413.17|chr1	908	694	711	740	849	771	0.62695	0.860986	9349	-0.0547745	0.112699	772.879	-0.486024	0	9.5941	ns
PHF13|ENSG00000116273.6|chr1	341	336	216	321	301	275	0.654786	0.875956	9703	-0.0827301	0.185027	296.064	-0.447124	0	8.20977	ns
THAP3|ENSG00000041988.16|chr1	241	102	124	197	243	211	0.114217	0.412693	2910	0.413344	0.261689	182.99	1.57952	0	7.51562	ns
DNAJC11|ENSG00000007923.17|chr1	148	120	243	111	185	127	0.204634	0.535721	4214	-0.370336	0.291957	155.779	-1.26846	0	7.28335	ns
CAMTA1|ENSG00000171735.20|chr1	206	148	110	182	226	99	0.894351	0.96903	12483	0.0377831	0.284511	159.19	0.1328	0	7.3146	ns
VAMP3|ENSG00000049245.13|chr1	279	250	160	287	285	238	0.469492	0.770641	7358	0.146374	0.202368	246.924	0.723306	0	7.94793	ns
PER3|ENSG00000049246.15|chr1	15	8	21	11	7	5	0.206344	1	4242	-1.03748	0.820999	11.1736	-1.26368	0	3.48202	ns
PARK7|ENSG00000116288.13|chr1	1084	995	926	897	1004	938	0.0824933	0.347411	2438	-0.17014	0.0979844	969.603	-1.7364	0	9.92125	ns
ERRFI1|ENSG00000116285.13|chr1	187	185	158	220	220	221	0.234682	0.570745	4582	0.229137	0.192814	196.854	1.18839	0	7.62098	ns
RERE|ENSG00000142599.19|chr1	602	433	548	371	431	376	0.000343415	0.00768369	400	-0.512083	0.143034	458.87	-3.58014	0	8.84194	ns
ENO1|ENSG00000074800.16|chr1	4494	3149	3557	4040	4063	3884	0.840387	0.950925	11933	0.0152871	0.0759049	3828.81	0.201398	0	11.9027	ns
GPR157|ENSG00000180758.12|chr1	159	127	151	113	73	59	0.000851597	0.0157437	487	-0.93317	0.279773	113.59	-3.33546	0	6.8277	down
H6PD|ENSG00000049239.13|chr1	95	66	58	61	123	75	0.639778	0.867561	9483	0.162477	0.347167	78.694	0.468009	0	6.29818	ns
SPSB1|ENSG00000171621.14|chr1	48	60	45	53	60	56	0.893999	0.96903	12480	0.0489096	0.367062	53.4471	0.133246	0	5.74004	ns
SLC25A33|ENSG00000171612.7|chr1	434	483	423	456	411	406	0.225877	0.561341	4470	-0.169423	0.139898	434.096	-1.21105	0	8.76187	ns
TMEM201|ENSG00000188807.13|chr1	100	108	65	82	50	70	0.116015	0.415683	2939	-0.52398	0.33338	79.0737	-1.57172	0	6.30513	ns
PIK3CD|ENSG00000171608.18|chr1	2	6	7	7	14	10	0.344709	1	5909	0.934655	0.989156	7.61553	0.944902	0	2.92895	ns
CLSTN1|ENSG00000171603.18|chr1	257	171	245	241	256	158	0.539864	0.816435	8253	-0.132686	0.216447	219.103	-0.613019	0	7.77547	ns
CTNNBIP1|ENSG00000178585.15|chr1	95	40	50	49	66	44	0.466261	0.767564	7329	-0.289415	0.397234	56.5177	-0.728576	0	5.82063	ns
LZIC|ENSG00000162441.12|chr1	224	213	248	192	173	197	0.0526861	0.27268	1918	-0.376908	0.194535	207.803	-1.93748	0	7.69907	ns
NMNAT1|ENSG00000173614.14|chr1	89	38	45	54	51	87	0.797997	0.936936	11366	0.104306	0.40754	60.0105	0.25594	0	5.90714	ns
UBE4B|ENSG00000130939.20|chr1	141	159	144	96	49	107	0.00294888	0.0407796	656	-0.905527	0.304582	116.919	-2.97302	0	6.86936	down
KIF1B|ENSG00000054523.20|chr1	107	73	78	100	98	95	0.718561	0.905047	10423	0.101286	0.281052	90.8429	0.360383	0	6.5053	ns
PGD|ENSG00000142657.21|chr1	230	165	212	212	287	260	0.23398	0.569832	4576	0.239433	0.201175	225.619	1.19017	0	7.81775	ns
CENPS-CORT|ENSG00000251503.8|chr1	10	12	10	15	12	7	0.979248	1	13414.5	-0.020611	0.792369	10.8979	-0.0260119	0	3.44597	ns
CENPS|ENSG00000175279.22|chr1	218	178	186	197	151	211	0.504722	0.793508	7815	-0.141324	0.211855	189.312	-0.667078	0	7.56462	ns
CORT|ENSG00000241563.4|chr1	10	12	10	15	12	7	0.979248	1	13414.5	-0.020611	0.792369	10.8979	-0.0260119	0	3.44597	ns
DFFA|ENSG00000160049.12|chr1	925	767	912	719	704	639	5.42049e-05	0.00165962	287	-0.427747	0.105964	775.585	-4.03671	0	9.59914	ns
PEX14|ENSG00000142655.13|chr1	172	91	127	179	172	164	0.184074	0.512132	3915	0.322374	0.242694	148.632	1.32831	0	7.2156	ns
CASZ1|ENSG00000130940.15|chr1	47	39	48	57	29	22	0.364299	0.693457	6172	-0.416466	0.459065	40.0245	-0.907205	0	5.32281	ns
TARDBP|ENSG00000120948.19|chr1	553	413	514	422	483	386	0.0424836	0.242454	1713	-0.285883	0.140916	459.314	-2.02875	0	8.84334	ns
SRM|ENSG00000116649.10|chr1	627	503	394	706	590	591	0.117911	0.418676	2964	0.223678	0.143053	561.455	1.5636	0	9.13303	ns
EXOSC10|ENSG00000171824.14|chr1	132	141	106	133	159	155	0.53393	0.812821	8180	0.149729	0.240714	136.809	0.622019	0	7.09602	ns
MTOR|ENSG00000198793.14|chr1	150	130	144	131	121	110	0.165839	0.488065	3684	-0.320255	0.231115	130.474	-1.3857	0	7.02762	ns
UBIAD1|ENSG00000120942.14|chr1	420	395	399	481	494	432	0.356687	0.687581	6059	0.120245	0.13046	433.32	0.921696	0	8.75929	ns
FBXO44|ENSG00000132879.14|chr1	48	49	31	34	57	48	0.933752	0.979082	12914	0.0351012	0.422267	44.2439	0.0831256	0	5.46741	ns
MAD2L2|ENSG00000116670.16|chr1	80	103	98	126	109	117	0.404755	0.724487	6630	0.226062	0.271332	104.932	0.833159	0	6.71331	ns
AGTRAP|ENSG00000177674.16|chr1	89	66	78	40	116	67	0.699355	0.896106	10225	-0.146617	0.379649	75.5688	-0.386191	0	6.23972	ns
MTHFR|ENSG00000177000.13|chr1	208	128	162	135	99	148	0.0705782	0.320096	2246	-0.45849	0.253564	146.08	-1.80818	0	7.19062	ns
CLCN6|ENSG00000011021.23|chr1	33	23	37	35	21	26	0.586564	1	8863	-0.273618	0.503139	29.0158	-0.543821	0	4.85877	ns
KIAA2013|ENSG00000116685.16|chr1	478	348	348	254	344	214	0.000699254	0.0134695	467	-0.618874	0.182566	329.389	-3.38987	0	8.36365	down
PLOD1|ENSG00000083444.17|chr1	117	88	82	87	85	86	0.401582	0.721772	6600	-0.236126	0.281505	90.2248	-0.8388	0	6.49545	ns
MFN2|ENSG00000116688.18|chr1	534	334	399	542	457	455	0.445175	0.752795	7091	0.116206	0.152205	447.994	0.763484	0	8.80734	ns
MIIP|ENSG00000116691.11|chr1	55	27	33	59	30	41	0.826468	0.945942	11668	0.0997021	0.454774	40.1878	0.219234	0	5.32868	ns
VPS13D|ENSG00000048707.15|chr1	55	74	94	56	49	47	0.0682344	0.316132	2186	-0.659167	0.361493	62.915	-1.82346	0	5.97533	ns
DHRS3|ENSG00000162496.9|chr1	54	64	51	67	84	58	0.545731	0.819594	8369	0.208143	0.344511	62.4715	0.60417	0	5.96513	ns
PDPN|ENSG00000162493.17|chr1	108	65	116	82	71	102	0.412895	0.728242	6724	-0.259979	0.317508	90.4233	-0.818809	0	6.49862	ns
TMEM51|ENSG00000171729.14|chr1	207	170	150	216	191	177	0.765287	0.923893	10924	0.0602849	0.201929	183.277	0.298545	0	7.51789	ns
EFHD2|ENSG00000142634.13|chr1	32	38	32	39	33	54	0.62455	0.860115	9321	0.218774	0.447014	37.9111	0.489412	0	5.24455	ns
CASP9|ENSG00000132906.18|chr1	64	32	64	66	80	64	0.403705	0.723502	6620	0.308504	0.369456	60.8732	0.835022	0	5.92774	ns
DNAJC16|ENSG00000116138.13|chr1	226	189	214	216	292	257	0.307607	0.645157	5490	0.195856	0.191968	230.523	1.02026	0	7.84876	ns
RSC1A1|ENSG00000215695.2|chr1	32	57	36	53	47	31	0.917391	0.976238	12722	-0.0456872	0.440483	42.49	-0.103721	0	5.40905	ns
PLEKHM2|ENSG00000116786.13|chr1	91	51	88	91	99	53	0.966915	0.98949	13262	-0.0142368	0.343243	77.7952	-0.0414775	0	6.28161	ns
FBLIM1|ENSG00000162458.13|chr1	138	75	65	70	94	58	0.240235	0.576269	4662	-0.39964	0.340292	82.2858	-1.1744	0	6.36257	ns
SPEN|ENSG00000065526.12|chr1	1648	1260	1345	2064	2258	2126	7.95195e-10	6.1406e-08	113	0.516163	0.0839851	1760.39	6.14588	0	10.7817	ns
ZBTB17|ENSG00000116809.12|chr1	54	56	58	94	99	47	0.255668	0.592144	4860	0.407667	0.358644	66.9609	1.13669	0	6.06525	ns
EPHA2|ENSG00000142627.13|chr1	414	254	247	594	440	513	0.000127687	0.00347101	325	0.680489	0.177633	402.981	3.83088	0	8.65457	up
ARHGEF19|ENSG00000142632.17|chr1	16	16	5	31	29	23	0.0914442	1	2575	1.07824	0.638834	19.5523	1.68783	0	4.28927	ns
FBXO42|ENSG00000037637.11|chr1	135	95	129	158	113	121	0.883852	0.967407	12366	0.0371894	0.254568	123.966	0.146088	0	6.9538	ns
SZRD1|ENSG00000055070.17|chr1	432	309	267	390	341	334	0.988399	0.995242	13525	-0.00244862	0.168404	341.684	-0.0145402	0	8.41652	ns
NECAP2|ENSG00000157191.20|chr1	229	211	228	209	281	256	0.70937	0.899562	10331	0.0711577	0.190924	234.409	0.372702	0	7.87288	ns
CROCC|ENSG00000058453.17|chr1	83	48	58	71	42	72	0.777459	0.929287	11041	-0.104904	0.371168	61.8024	-0.282632	0	5.94959	ns
SDHB|ENSG00000117118.10|chr1	383	318	266	269	347	272	0.232381	0.568179	4557	-0.208138	0.174284	307.085	-1.19425	0	8.2625	ns
RCC2|ENSG00000179051.14|chr1	6	4	10	12	12	15	0.307413	1	5488	0.874695	0.856985	9.7269	1.02067	0	3.28198	ns
ARHGEF10L|ENSG00000074964.17|chr1	32	10	15	54	48	18	0.0905261	1	2561	0.992208	0.586193	28.4995	1.69263	0	4.83286	ns
ACTL8|ENSG00000117148.8|chr1	23	6	3	9	3	9	0.524009	1	8060	-0.641039	1.00606	8.64144	-0.637178	0	3.11127	ns
ALDH4A1|ENSG00000159423.17|chr1	64	50	39	42	20	47	0.20894	0.540126	4271	-0.563416	0.448406	43.5903	-1.25649	0	5.44593	ns
IFFO2|ENSG00000169991.11|chr1	44	51	71	45	71	56	0.90142	0.971432	12556	-0.0477162	0.385221	56.304	-0.123867	0	5.81516	ns
UBR4|ENSG00000127481.15|chr1	139	124	112	152	210	171	0.0687513	0.316582	2206	0.42035	0.230955	149.659	1.82005	0	7.22553	ns
EMC1|ENSG00000127463.16|chr1	110	90	79	131	154	149	0.028484	0.189157	1436	0.554841	0.253288	117.326	2.19055	0	6.87438	ns
MRTO4|ENSG00000053372.5|chr1	1147	951	969	1104	1246	1084	0.419131	0.73308	6806	0.0754809	0.093425	1074.34	0.80793	0	10.0692	ns
AKR7A2|ENSG00000053371.13|chr1	174	112	136	183	149	157	0.573296	0.834845	8714	0.129253	0.229495	150.083	0.563204	0	7.22961	ns
SLC66A1|ENSG00000040487.13|chr1	89	41	42	58	50	54	0.695004	0.89343	10184	-0.154051	0.392913	54.8846	-0.392074	0	5.77833	ns
CAPZB|ENSG00000077549.19|chr1	542	522	542	523	385	428	0.0098389	0.0952877	960	-0.359668	0.139328	489.195	-2.58144	0	8.93427	ns
MICOS10|ENSG00000173436.15|chr1	248	167	232	153	238	185	0.26167	0.597275	4947	-0.251245	0.223836	202.794	-1.12245	0	7.66387	ns
NBL1|ENSG00000158747.15|chr1	55	19	32	25	43	22	0.556987	1	8488	-0.307682	0.523872	32.1665	-0.587323	0	5.00749	ns
OTUD3|ENSG00000169914.6|chr1	148	119	130	126	105	126	0.32332	0.658488	5674	-0.238759	0.241742	125.127	-0.987658	0	6.96725	ns
CAMK2N1|ENSG00000162545.6|chr1	220	134	205	147	173	196	0.411916	0.727642	6711	-0.192964	0.235171	178.345	-0.820526	0	7.47853	ns
MUL1|ENSG00000090432.7|chr1	320	182	166	296	245	255	0.409926	0.726631	6690	0.178874	0.217074	240.298	0.824024	0	7.90868	ns
PINK1|ENSG00000158828.8|chr1	148	140	127	130	141	65	0.14942	0.465142	3429	-0.407134	0.282421	124.322	-1.44158	0	6.95794	ns
DDOST|ENSG00000244038.11|chr1	154	151	119	160	207	177	0.226155	0.561341	4475	0.27156	0.224369	159.874	1.21032	0	7.32079	ns
SH2D5|ENSG00000189410.12|chr1	29	22	30	17	38	21	0.738621	1	10634	-0.181717	0.544585	26.0258	-0.33368	0	4.70187	ns
HP1BP3|ENSG00000127483.19|chr1	484	397	538	512	542	421	0.789493	0.933696	11154	-0.0390236	0.146172	478.915	-0.26697	0	8.90363	ns
EIF4G3|ENSG00000075151.24|chr1	359	358	433	346	451	344	0.515701	0.801568	7917	-0.107783	0.165824	380.473	-0.649987	0	8.57165	ns
ECE1|ENSG00000117298.16|chr1	145	141	70	115	159	85	0.800733	0.937124	11403	-0.0790076	0.313028	117.869	-0.252398	0	6.88105	ns
NBPF3|ENSG00000142794.19|chr1	51	37	9	47	35	26	0.891614	1	12454	0.0767866	0.563518	33.492	0.136263	0	5.06574	ns
USP48|ENSG00000090686.16|chr1	83	105	105	88	124	76	0.666355	0.878744	9862	-0.128613	0.298298	96.5561	-0.431156	0	6.5933	ns
ENSG00000289694|ENSG00000289694.1|chr1	75	37	29	31	59	22	0.41041	0.726631	6697	-0.40674	0.494112	41.4813	-0.823173	0	5.37439	ns
CDC42|ENSG00000070831.18|chr1	971	842	767	748	814	742	0.0168814	0.134773	1175	-0.250263	0.104744	809.979	-2.38928	0	9.66174	ns
ZBTB40|ENSG00000184677.18|chr1	176	79	118	113	106	121	0.478185	0.775295	7514	-0.203781	0.287329	117.613	-0.709225	0	6.8779	ns
EPHB2|ENSG00000133216.17|chr1	11	37	21	26	8	4	0.191376	1	4022	-1.00762	0.771228	18.0217	-1.30652	0	4.17166	ns
KDM1A|ENSG00000004487.18|chr1	129	132	133	137	134	78	0.2924	0.630722	5307	-0.278601	0.264611	123.116	-1.05287	0	6.94387	ns
LUZP1|ENSG00000169641.14|chr1	175	159	145	169	147	120	0.299652	0.636506	5411	-0.229786	0.221549	151.473	-1.03718	0	7.24292	ns
RPL11|ENSG00000142676.14|chr1	263	183	219	178	191	178	0.0619165	0.300324	2068	-0.365599	0.195833	200.977	-1.86689	0	7.65089	ns
ELOA|ENSG00000011007.13|chr1	665	393	617	522	511	420	0.0688492	0.316699	2208	-0.291842	0.160405	517.361	-1.81941	0	9.01503	ns
PITHD1|ENSG00000057757.10|chr1	400	407	383	362	339	342	0.0479238	0.258937	1823	-0.282764	0.142951	371.31	-1.97804	0	8.53648	ns
LYPLA2|ENSG00000011009.11|chr1	34	52	53	47	40	40	0.567943	0.833218	8657	-0.236343	0.41385	44.4097	-0.571083	0	5.4728	ns
GALE|ENSG00000117308.15|chr1	26	32	43	45	30	23	0.748942	1	10740	-0.156433	0.488798	33.0319	-0.320035	0	5.04579	ns
HMGCL|ENSG00000117305.15|chr1	42	24	18	46	26	53	0.311099	1	5539	0.509899	0.503395	34.3302	1.01292	0	5.10141	ns
FUCA1|ENSG00000179163.12|chr1	96	83	79	96	119	58	0.959031	0.986038	13172	-0.0161056	0.313522	87.4933	-0.0513698	0	6.4511	ns
PNRC2|ENSG00000189266.13|chr1	611	516	539	787	750	800	0.000333944	0.0075103	398	0.401558	0.111935	660.092	3.58744	0	9.36652	ns
SRSF10|ENSG00000188529.15|chr1	1052	934	894	1428	1451	1288	1.8926e-07	1.01318e-05	164	0.442848	0.0850063	1160.02	5.20959	0	10.1799	ns
IFNLR1|ENSG00000185436.12|chr1	57	42	77	54	25	72	0.495845	0.787007	7727	-0.301407	0.442568	54.6471	-0.681042	0	5.77207	ns
STPG1|ENSG00000001460.18|chr1	22	6	13	22	13	11	0.903323	1	12576	0.0900334	0.741232	14.179	0.121465	0	3.82568	ns
NIPAL3|ENSG00000001461.17|chr1	169	140	134	143	121	102	0.11789	0.418676	2963	-0.367057	0.234737	134.006	-1.56369	0	7.06616	ns
RCAN3|ENSG00000117602.13|chr1	113	80	107	114	79	54	0.23023	0.564958	4534	-0.379145	0.316016	90.381	-1.19977	0	6.49795	ns
SRRM1|ENSG00000133226.18|chr1	318	190	270	331	242	341	0.44894	0.755098	7143	0.154391	0.203902	279.291	0.757184	0	8.12563	ns
CLIC4|ENSG00000169504.15|chr1	280	203	230	665	574	462	1.33381e-13	1.55184e-11	75	1.1632	0.15713	393.129	7.40276	0	8.61886	up
RUNX3|ENSG00000020633.19|chr1	242	186	219	185	156	217	0.160121	0.480268	3589	-0.294941	0.209973	200.333	-1.40466	0	7.64626	ns
SYF2|ENSG00000117614.10|chr1	336	206	304	301	303	224	0.533431	0.812821	8173	-0.119749	0.192282	276.202	-0.622777	0	8.10958	ns
RSRP1|ENSG00000117616.18|chr1	515	394	395	423	441	448	0.595781	0.845606	8958	-0.0738729	0.139257	432.879	-0.530477	0	8.75782	ns
TMEM50A|ENSG00000183726.11|chr1	571	533	532	514	662	478	0.570389	0.834292	8681	-0.0772626	0.136151	544.885	-0.567478	0	9.08981	ns
MACO1|ENSG00000204178.11|chr1	115	119	142	140	136	147	0.752344	0.920309	10782	0.076094	0.241147	132.634	0.31555	0	7.05131	ns
LDLRAP1|ENSG00000157978.12|chr1	154	111	157	84	58	110	0.00586347	0.0668818	809	-0.822297	0.29844	112.789	-2.75532	0	6.81748	ns
MAN1C1|ENSG00000117643.15|chr1	17	5	24	20	17	18	0.807037	1	11466	0.17186	0.703623	16.6604	0.24425	0	4.05835	ns
SELENON|ENSG00000162430.18|chr1	34	30	18	32	29	46	0.533048	1	8166	0.310794	0.498579	31.2568	0.62336	0	4.9661	ns
MTFR1L|ENSG00000117640.18|chr1	116	73	42	78	87	90	0.830454	0.947059	11712	0.0755504	0.352842	79.9234	0.21412	0	6.32055	ns
AUNIP|ENSG00000127423.11|chr1	188	121	153	272	220	208	0.0144606	0.122508	1107	0.512895	0.20972	190.537	2.44561	0	7.57393	ns
STMN1|ENSG00000117632.23|chr1	1232	1057	997	997	907	907	0.000752277	0.0142704	475	-0.313191	0.092941	1011.56	-3.36978	0	9.98237	ns
PAFAH2|ENSG00000158006.14|chr1	109	75	86	105	113	74	0.935903	0.979473	12938	0.0232128	0.288643	92.518	0.0804207	0	6.53166	ns
PDIK1L|ENSG00000175087.10|chr1	248	178	165	308	281	292	0.00758231	0.0798377	877	0.494583	0.185229	241.797	2.67012	0	7.91765	ns
ZNF593|ENSG00000142684.9|chr1	431	287	231	418	373	457	0.0872461	0.35759	2513	0.322785	0.188752	361.464	1.71011	0	8.49771	ns
CEP85|ENSG00000130695.16|chr1	187	112	118	192	119	146	0.840156	0.950869	11932	0.0523785	0.259693	143.747	0.201694	0	7.16739	ns
SH3BGRL3|ENSG00000142669.15|chr1	37	24	76	63	73	89	0.148004	0.463807	3404	0.624957	0.432012	59.9457	1.44662	0	5.90558	ns
DHDDS|ENSG00000117682.18|chr1	139	121	67	112	127	135	0.687348	0.890365	10093	0.116656	0.289859	115.764	0.402457	0	6.85504	ns
HMGN2|ENSG00000198830.11|chr1	161	109	109	125	113	104	0.358638	0.689009	6102	-0.23128	0.25195	119.078	-0.917963	0	6.89576	ns
ARID1A|ENSG00000117713.21|chr1	1141	854	1009	912	866	768	0.00144707	0.0238248	548	-0.327306	0.102762	919.836	-3.18509	0	9.84523	ns
PIGV|ENSG00000060642.12|chr1	47	19	34	32	22	57	0.855906	0.957773	12087	0.0950964	0.523694	34.9406	0.181588	0	5.12683	ns
ZDHHC18|ENSG00000204160.12|chr1	112	86	108	101	155	68	0.962109	0.986993	13214	-0.0147253	0.309959	103.853	-0.0475073	0	6.6984	ns
GPN2|ENSG00000142751.15|chr1	396	292	316	258	377	307	0.327265	0.661046	5728	-0.174278	0.177901	322.318	-0.979637	0	8.33234	ns
GPATCH3|ENSG00000198746.13|chr1	30	17	24	79	34	51	0.0184962	0.143471	1215	1.12142	0.476081	38.2617	2.35553	0	5.25783	ns
NUDC|ENSG00000090273.14|chr1	358	372	301	245	245	256	0.000824562	0.0153414	484	-0.556495	0.166395	296.39	-3.34442	0	8.21136	ns
SLC9A1|ENSG00000090020.11|chr1	156	126	110	121	90	80	0.0488149	0.26229	1836	-0.520294	0.264081	113.173	-1.9702	0	6.82239	ns
WDTC1|ENSG00000142784.16|chr1	71	63	37	78	47	62	0.906242	0.972592	12601	0.0446302	0.378929	59.0425	0.11778	0	5.88368	ns
TMEM222|ENSG00000186501.15|chr1	35	33	32	61	73	33	0.136799	0.448088	3241	0.637532	0.428501	43.6623	1.48782	0	5.44832	ns
GPR3|ENSG00000181773.7|chr1	22	9	4	11	6	9	0.588169	1	8878	-0.482777	0.891568	9.97845	-0.541492	0	3.31882	ns
WASF2|ENSG00000158195.11|chr1	964	678	803	616	798	723	0.0349507	0.216814	1552	-0.275449	0.130611	759.81	-2.10893	0	9.5695	ns
IFI6|ENSG00000126709.16|chr1	17	7	20	8	22	24	0.753834	1	10790	0.227067	0.724091	16.2638	0.313589	0	4.02359	ns
FAM76A|ENSG00000009780.16|chr1	172	120	157	254	203	151	0.136415	0.447495	3236	0.342764	0.230155	173.399	1.48928	0	7.43795	ns
STX12|ENSG00000117758.14|chr1	162	132	105	153	170	185	0.25281	0.589916	4822	0.269245	0.235447	149.7	1.14355	0	7.22593	ns
PPP1R8|ENSG00000117751.18|chr1	464	509	467	460	515	519	0.781382	0.930832	11080	-0.0386277	0.13919	487.486	-0.277518	0	8.92922	ns
RPA2|ENSG00000117748.10|chr1	666	536	609	725	675	617	0.56304	0.830896	8561	0.0652825	0.112881	632.314	0.578332	0	9.3045	ns
SMPDL3B|ENSG00000130768.15|chr1	15	7	2	14	21	9	0.356191	1	6052	0.80769	0.875405	10.993	0.922648	0	3.45851	ns
XKR8|ENSG00000158156.9|chr1	74	95	60	38	43	59	0.0322511	0.206367	1502	-0.79583	0.37166	61.9738	-2.14128	0	5.95359	ns
EYA3|ENSG00000158161.16|chr1	222	180	200	176	146	162	0.0462764	0.25333	1797	-0.402548	0.201995	180.44	-1.99286	0	7.49537	ns
DNAJC8|ENSG00000126698.11|chr1	486	382	400	426	450	355	0.345576	0.678562	5920	-0.132015	0.139964	413.148	-0.943206	0	8.69051	ns
SESN2|ENSG00000130766.5|chr1	2	6	2	11	15	15	0.0485967	1	1832	1.93395	0.98065	8.35531	1.97211	0	3.06269	ns
PHACTR4|ENSG00000204138.13|chr1	729	585	650	557	539	545	0.00275187	0.0389818	641	-0.346199	0.115624	598.638	-2.99418	0	9.22554	ns
RCC1|ENSG00000180198.17|chr1	584	524	526	559	458	521	0.165016	0.486943	3670	-0.176454	0.127092	526.255	-1.3884	0	9.03962	ns
TRNAU1AP|ENSG00000180098.9|chr1	101	89	118	142	120	117	0.427657	0.738811	6912	0.204117	0.257331	113.512	0.793208	0	6.8267	ns
TAF12|ENSG00000120656.14|chr1	50	82	78	89	79	51	0.877055	0.965195	12290	-0.0550268	0.355691	71.2434	-0.154704	0	6.15469	ns
GMEB1|ENSG00000162419.13|chr1	296	181	200	239	250	245	0.841664	0.951342	11946	0.0391613	0.196036	232.608	0.199766	0	7.86176	ns
YTHDF2|ENSG00000198492.16|chr1	1180	949	954	1060	1017	929	0.179043	0.505936	3847	-0.12436	0.09255	1007.29	-1.34371	0	9.97627	ns
OPRD1|ENSG00000116329.12|chr1	33	41	18	63	20	63	0.266788	0.604521	4997	0.582212	0.524284	39.3084	1.11049	0	5.29676	ns
SRSF4|ENSG00000116350.18|chr1	1197	811	919	1269	944	1035	0.58543	0.839103	8850	0.0662084	0.121378	1017.88	0.545471	0	9.99135	ns
MECR|ENSG00000116353.16|chr1	95	73	83	144	75	156	0.113683	0.41196	2899	0.499563	0.315809	103.318	1.58185	0	6.69095	ns
PTPRU|ENSG00000060656.20|chr1	53	6	32	25	27	45	0.93441	1	12920	0.0513998	0.624559	30.8949	0.0822978	0	4.9493	ns
PUM1|ENSG00000134644.16|chr1	1692	1243	1356	1640	1346	1404	0.582361	0.838008	8815	-0.0526381	0.0957161	1434.2	-0.54994	0	10.486	ns
NKAIN1|ENSG00000084628.10|chr1	1	6	1	10	11	6	0.1735	1	3770	1.62694	1.19536	5.70788	1.36104	0	2.51295	ns
SNRNP40|ENSG00000060688.13|chr1	107	97	84	99	97	84	0.630127	0.862193	9382	-0.131102	0.27225	94.0109	-0.481548	0	6.55476	ns
ZCCHC17|ENSG00000121766.16|chr1	101	95	103	66	86	95	0.217519	0.551443	4358	-0.360969	0.292721	91.0843	-1.23315	0	6.50913	ns
SERINC2|ENSG00000168528.12|chr1	14	11	22	18	22	15	0.845662	1	11975	0.126971	0.652282	16.8753	0.194657	0	4.07684	ns
PEF1|ENSG00000162517.13|chr1	381	286	274	299	319	308	0.516706	0.802343	7952	-0.105421	0.162579	308.776	-0.648431	0	8.27042	ns
ADGRB2|ENSG00000121753.13|chr1	4	10	1	11	4	9	0.608074	1	9076	0.574505	1.12028	6.45371	0.512824	0	2.69013	ns
PTP4A2|ENSG00000184007.22|chr1	2418	1812	2007	1944	1879	1848	0.00467565	0.0569038	753	-0.222287	0.0785863	1972.53	-2.82857	0	10.9458	ns
KHDRBS1|ENSG00000121774.18|chr1	1403	1059	1082	1220	1131	1106	0.198142	0.529111	4110	-0.120859	0.0939174	1157.68	-1.28686	0	10.177	ns
TMEM39B|ENSG00000121775.18|chr1	119	129	172	194	131	150	0.764787	0.923703	10919	0.0758097	0.253374	148.417	0.2992	0	7.21351	ns
KPNA6|ENSG00000025800.14|chr1	1505	1121	1224	1130	1183	1085	0.00423295	0.052935	729	-0.265178	0.0927112	1200.79	-2.86026	0	10.2298	ns
TXLNA|ENSG00000084652.16|chr1	964	804	787	964	790	974	0.929247	0.978232	12864	0.0101681	0.114516	874.506	0.0887917	0	9.77232	ns
CCDC28B|ENSG00000160050.16|chr1	27	21	10	19	15	5	0.355884	1	6046	-0.66839	0.723964	15.9561	-0.923237	0	3.99604	ns
IQCC|ENSG00000160051.12|chr1	25	24	20	51	98	46	0.00193388	0.029474	593	1.40387	0.452833	42.9595	3.1002	0	5.42491	up
TMEM234|ENSG00000160055.20|chr1	33	29	19	20	20	4	0.134149	1	3198	-0.985586	0.657962	20.7027	-1.49794	0	4.37175	ns
EIF3I|ENSG00000084623.12|chr1	986	844	875	853	912	899	0.270423	0.60805	5034	-0.109005	0.0989081	890.126	-1.10209	0	9.79787	ns
HDAC1|ENSG00000116478.12|chr1	806	607	690	766	723	595	0.377833	0.70614	6306	-0.103064	0.116867	691.72	-0.881896	0	9.43404	ns
MARCKSL1|ENSG00000175130.7|chr1	446	419	409	417	361	301	0.0211329	0.155617	1286	-0.335406	0.145474	390.378	-2.3056	0	8.60873	ns
FAM229A|ENSG00000225828.2|chr1	27	32	11	46	50	54	0.0377291	0.22571	1613	1.01582	0.488896	36.1058	2.07779	0	5.17416	ns
BSDC1|ENSG00000160058.19|chr1	237	211	199	285	174	187	0.64798	0.872278	9613	-0.0966521	0.211692	213.683	-0.45657	0	7.73933	ns
ZBTB8B|ENSG00000273274.2|chr1	47	17	23	30	36	35	0.764913	1	10921	0.153308	0.512674	30.8175	0.299036	0	4.94568	ns
ZBTB8A|ENSG00000160062.15|chr1	359	233	224	396	407	281	0.0837016	0.349678	2458	0.324835	0.187809	311.319	1.7296	0	8.28225	ns
ZBTB8OS|ENSG00000176261.16|chr1	79	64	57	82	103	75	0.349237	0.679821	5976	0.2911	0.310981	75.7025	0.93607	0	6.24227	ns
RBBP4|ENSG00000162521.19|chr1	324	257	210	274	223	282	0.594554	0.844904	8942	-0.101995	0.191631	259.792	-0.532248	0	8.02121	ns
KIAA1522|ENSG00000162522.11|chr1	37	49	55	31	63	34	0.57865	0.836393	8775	-0.244035	0.43942	44.8527	-0.555357	0	5.48712	ns
YARS1|ENSG00000134684.13|chr1	316	289	285	590	816	549	2.38344e-11	2.18926e-09	95	1.04253	0.156058	465.339	6.68037	0	8.86214	up
S100PBP|ENSG00000116497.18|chr1	263	155	310	208	302	229	0.782465	0.931486	11090	-0.0655632	0.237455	242.892	-0.276108	0	7.92417	ns
TMEM54|ENSG00000121900.19|chr1	1	1	5	4	10	13	0.130729	1	3151	1.85742	1.22908	5.623	1.51123	0	2.49134	ns
RNF19B|ENSG00000116514.17|chr1	61	66	61	55	79	87	0.66631	0.878744	9861	0.147537	0.342141	67.9751	0.431218	0	6.08693	ns
AK2|ENSG00000004455.18|chr1	590	379	507	591	435	551	0.931178	0.978781	12886	0.0137257	0.158931	504.357	0.0863625	0	8.9783	ns
TRIM62|ENSG00000116525.14|chr1	47	26	24	40	57	24	0.629717	0.862193	9377	0.235458	0.488375	35.6034	0.482125	0	5.15394	ns
ZNF362|ENSG00000160094.15|chr1	141	119	116	83	111	67	0.0239674	0.168525	1348	-0.618877	0.274124	105.851	-2.25765	0	6.72589	ns
PHC2|ENSG00000134686.20|chr1	207	211	165	288	148	247	0.563747	0.831236	8568	0.138885	0.240584	209.431	0.577286	0	7.71033	ns
ZSCAN20|ENSG00000121903.15|chr1	22	6	16	14	14	19	0.9628	1	13220	0.0334464	0.717112	14.9866	0.0466404	0	3.9056	ns
SMIM12|ENSG00000163866.9|chr1	520	386	420	397	324	355	0.00851684	0.0873302	907	-0.386495	0.146908	398.383	-2.63086	0	8.63801	ns
ENSG00000284773|ENSG00000284773.1|chr1	25	43	5	17	27	14	0.538901	1	8245	-0.432887	0.704481	21.7959	-0.614476	0	4.44599	ns
TMEM35B|ENSG00000243749.2|chr1	138	137	123	162	144	138	0.773469	0.927657	11001	0.0647624	0.224995	139.28	0.28784	0	7.12184	ns
ZMYM6|ENSG00000163867.17|chr1	44	15	36	26	19	27	0.390206	1	6447	-0.470183	0.547205	27.6194	-0.859244	0	4.78761	ns
ZMYM1|ENSG00000197056.11|chr1	56	40	60	19	66	25	0.223941	0.559069	4435	-0.59623	0.490275	44.2407	-1.21611	0	5.4673	ns
SFPQ|ENSG00000116560.12|chr1	1146	893	991	1058	960	1034	0.446515	0.753419	7118	-0.0750708	0.0986168	1006.9	-0.761238	0	9.97571	ns
ZMYM4|ENSG00000146463.12|chr1	194	135	198	172	185	137	0.410014	0.726631	6691	-0.184935	0.224471	168.924	-0.823868	0	7.40023	ns
KIAA0319L|ENSG00000142687.19|chr1	100	87	84	140	150	112	0.0618068	0.300126	2066	0.476556	0.25516	110.576	1.86768	0	6.7889	ns
NCDN|ENSG00000020129.16|chr1	302	317	181	224	334	237	0.662777	0.878001	9808	-0.0975668	0.223735	264.091	-0.436082	0	8.04489	ns
PSMB2|ENSG00000126067.12|chr1	776	605	691	636	639	473	0.00724352	0.0771758	868	-0.337598	0.125714	632.736	-2.68544	0	9.30546	ns
C1orf216|ENSG00000142686.8|chr1	34	43	28	42	37	45	0.73456	0.911774	10604	0.148361	0.437558	37.9854	0.339066	0	5.24737	ns
CLSPN|ENSG00000092853.14|chr1	144	124	179	142	178	147	0.898592	0.970915	12524	-0.0302813	0.237611	151.62	-0.12744	0	7.24431	ns
AGO4|ENSG00000134698.11|chr1	127	70	103	182	91	125	0.287161	0.624676	5240	0.323584	0.304015	114.545	1.06437	0	6.83977	ns
AGO1|ENSG00000092847.14|chr1	174	194	187	219	230	152	0.953191	0.984354	13119	0.0124913	0.212801	191.259	0.0586995	0	7.57938	ns
AGO3|ENSG00000126070.20|chr1	212	212	181	175	187	171	0.163632	0.48517	3638	-0.273707	0.196493	189.062	-1.39296	0	7.56272	ns
ADPRS|ENSG00000116863.11|chr1	391	290	338	396	456	398	0.160888	0.481572	3597	0.209017	0.149075	374.291	1.40209	0	8.54802	ns
TRAPPC3|ENSG00000054116.12|chr1	534	364	488	405	380	422	0.0638447	0.303767	2121	-0.282391	0.152375	430.14	-1.85326	0	8.74866	ns
MAP7D1|ENSG00000116871.16|chr1	220	168	130	182	215	119	0.702567	0.897171	10263	-0.0948841	0.24848	170.165	-0.381858	0	7.41079	ns
THRAP3|ENSG00000054118.15|chr1	145	168	142	152	168	123	0.549104	0.821004	8411	-0.13767	0.229794	148.991	-0.599103	0	7.21908	ns
EVA1B|ENSG00000142694.7|chr1	6	16	6	9	11	12	0.918085	1	12729	0.0882891	0.858458	10.0321	0.102846	0	3.32655	ns
STK40|ENSG00000196182.11|chr1	181	131	177	202	248	166	0.271774	0.609311	5053	0.241327	0.21959	181.949	1.09899	0	7.50739	ns
LSM10|ENSG00000181817.6|chr1	344	291	311	321	309	270	0.288308	0.626089	5250	-0.163083	0.153586	305.714	-1.06184	0	8.25604	ns
OSCP1|ENSG00000116885.18|chr1	14	5	15	37	21	35	0.0308442	1	1478	1.37294	0.635893	20.7335	2.15908	0	4.37389	ns
MRPS15|ENSG00000116898.12|chr1	101	74	47	94	90	98	0.401885	0.722167	6601	0.269843	0.321908	82.907	0.83826	0	6.37342	ns
ZC3H12A|ENSG00000163874.11|chr1	33	33	14	32	64	42	0.159317	0.478889	3581	0.704018	0.500236	35.7846	1.40737	0	5.16127	ns
MEAF6|ENSG00000163875.16|chr1	394	343	311	301	230	355	0.0829912	0.348345	2446	-0.322822	0.186216	321.748	-1.73359	0	8.32979	ns
SNIP1|ENSG00000163877.11|chr1	219	116	122	187	267	120	0.386158	0.710147	6408	0.246586	0.284542	168.477	0.866607	0	7.3964	ns
GNL2|ENSG00000134697.13|chr1	182	133	177	246	196	219	0.102016	0.39044	2724	0.338201	0.206831	190.019	1.63516	0	7.57	ns
C1orf109|ENSG00000116922.15|chr1	317	327	244	424	443	465	0.00187688	0.0291417	583	0.497517	0.160022	366.162	3.10905	0	8.51634	ns
CDCA8|ENSG00000134690.11|chr1	454	289	365	311	315	320	0.0619871	0.300459	2070	-0.308542	0.165315	340.233	-1.86639	0	8.41038	ns
MANEAL|ENSG00000185090.15|chr1	343	322	284	321	332	339	0.879068	0.965967	12318	-0.0235683	0.154901	321.646	-0.152151	0	8.32933	ns
YRDC|ENSG00000196449.4|chr1	896	719	823	910	889	865	0.690736	0.891885	10138	0.0398374	0.10013	843.749	0.397857	0	9.72067	ns
C1orf122|ENSG00000197982.14|chr1	186	150	157	175	157	163	0.696334	0.89393	10201	-0.0811554	0.207944	163.527	-0.390275	0	7.35339	ns
MTF1|ENSG00000188786.10|chr1	569	399	405	488	511	416	0.773746	0.927687	11006	-0.0410997	0.142966	459.801	-0.287479	0	8.84487	ns
INPP5B|ENSG00000204084.13|chr1	71	83	59	86	74	86	0.711192	0.900444	10350	0.11619	0.313809	76.073	0.370256	0	6.24931	ns
SF3A3|ENSG00000183431.12|chr1	425	494	411	436	421	394	0.19984	0.531044	4147	-0.184579	0.143977	428.969	-1.28201	0	8.74473	ns
FHL3|ENSG00000183386.10|chr1	82	91	65	107	76	94	0.675289	0.883345	9983	0.126908	0.302956	85.2236	0.418901	0	6.41318	ns
UTP11|ENSG00000183520.12|chr1	458	407	459	503	589	454	0.337675	0.672268	5826	0.130477	0.136088	474.248	0.958769	0	8.8895	ns
POU3F1|ENSG00000185668.8|chr1	23	6	10	17	20	11	0.754699	1	10804	0.232508	0.744148	14.1421	0.312449	0	3.82192	ns
RRAGC|ENSG00000116954.8|chr1	668	680	705	706	920	665	0.633078	0.863702	9414	0.0620637	0.130004	719.246	0.477399	0	9.49034	ns
MYCBP|ENSG00000214114.9|chr1	124	104	110	88	104	111	0.359777	0.689375	6116	-0.241337	0.263529	106.535	-0.91579	0	6.73519	ns
ENSG00000274944|ENSG00000274944.4|chr1	38	43	43	25	23	27	0.0744902	1	2307	-0.819084	0.459233	33.3804	-1.78359	0	5.06093	ns
AKIRIN1|ENSG00000174574.16|chr1	1555	1188	1259	1266	1402	1138	0.0880049	0.35935	2521	-0.159585	0.0935425	1291.5	-1.70602	0	10.3348	ns
NDUFS5|ENSG00000168653.11|chr1	1111	961	955	856	953	733	0.000777287	0.014681	477	-0.343236	0.10213	923.809	-3.36076	0	9.85145	ns
MACF1|ENSG00000127603.32|chr1	369	279	375	295	399	302	0.464612	0.766914	7312	-0.127755	0.174702	334.488	-0.731274	0	8.38581	ns
HEYL|ENSG00000163909.8|chr1	65	38	38	28	57	31	0.423078	0.73546	6855	-0.359116	0.448283	42.4081	-0.801092	0	5.40627	ns
NT5C1A|ENSG00000116981.4|chr1	4	1	5	8	19	4	0.171158	1	3739	1.53458	1.12137	6.61574	1.36849	0	2.7259	ns
PPIE|ENSG00000084072.17|chr1	186	95	130	157	188	245	0.085139	0.352765	2484	0.456048	0.264895	164.953	1.72162	0	7.36591	ns
TRIT1|ENSG00000043514.17|chr1	199	165	197	248	201	102	0.613903	0.856094	9132	-0.131337	0.260326	183.24	-0.50451	0	7.51759	ns
MFSD2A|ENSG00000168389.18|chr1	109	108	118	170	104	119	0.617121	0.857075	9172	0.132233	0.2645	120.308	0.499934	0	6.91058	ns
CAP1|ENSG00000131236.18|chr1	789	558	677	609	738	624	0.337216	0.671852	5821	-0.122775	0.127933	661.005	-0.959681	0	9.36852	ns
PPT1|ENSG00000131238.18|chr1	271	185	188	164	194	115	0.0194069	0.147399	1239	-0.532992	0.228006	184.763	-2.33762	0	7.52953	ns
RLF|ENSG00000117000.9|chr1	212	152	201	319	303	258	0.00293604	0.0406665	655	0.549074	0.184603	237.223	2.97436	0	7.8901	ns
ZMPSTE24|ENSG00000084073.10|chr1	311	304	304	312	330	346	0.923669	0.976754	12793	0.0151008	0.157605	316.367	0.0958136	0	8.30546	ns
SMAP2|ENSG00000084070.12|chr1	113	77	78	95	58	80	0.367183	0.695622	6207	-0.283153	0.314	82.8688	-0.901763	0	6.37276	ns
ZFP69B|ENSG00000187801.15|chr1	26	6	15	41	67	47	0.00225548	1	615	1.65632	0.542283	32.743	3.05435	0	5.03311	ns
ZFP69|ENSG00000187815.10|chr1	70	46	72	83	52	34	0.516851	0.802343	7954	-0.255134	0.3936	58.8536	-0.648207	0	5.87906	ns
EXO5|ENSG00000164002.12|chr1	89	91	59	65	76	74	0.456397	0.760387	7232	-0.238562	0.320307	75.3962	-0.744793	0	6.23642	ns
ZNF684|ENSG00000117010.17|chr1	37	41	47	36	65	43	0.798702	0.936999	11377	0.107082	0.419886	44.6247	0.255027	0	5.47977	ns
RIMS3|ENSG00000117016.10|chr1	5	1	6	14	8	4	0.366138	1	6192	1.01469	1.12278	6.13849	0.903731	0	2.61788	ns
NFYC|ENSG00000066136.21|chr1	377	227	299	357	263	313	0.856559	0.957773	12095	-0.0338271	0.187143	302.979	-0.180756	0	8.24308	ns
KCNQ4|ENSG00000117013.17|chr1	31	7	27	34	15	20	0.99078	1	13554	0.00750032	0.649069	21.9552	0.0115555	0	4.45649	ns
CITED4|ENSG00000179862.7|chr1	5	18	8	1	17	7	0.676422	1	9996	-0.424592	1.01735	9.44953	-0.417351	0	3.24024	ns
SCMH1|ENSG00000010803.17|chr1	142	132	73	179	151	119	0.308707	0.645615	5503	0.281174	0.276219	130.701	1.01794	0	7.03013	ns
HIVEP3|ENSG00000127124.16|chr1	51	13	61	36	54	58	0.733415	0.911001	10591	0.172517	0.50653	45.1242	0.340586	0	5.49583	ns
FOXJ3|ENSG00000198815.9|chr1	248	218	252	329	314	264	0.148543	0.464546	3412	0.242779	0.168048	268.031	1.4447	0	8.06626	ns
RIMKLA|ENSG00000177181.15|chr1	178	107	168	130	115	95	0.0501922	0.266952	1859	-0.502763	0.256731	131.409	-1.95832	0	7.03792	ns
PPCS|ENSG00000127125.9|chr1	184	101	141	224	237	198	0.014697	0.123753	1113	0.548025	0.224623	177.789	2.43976	0	7.47403	ns
P3H1|ENSG00000117385.16|chr1	55	24	58	26	35	30	0.155697	0.472863	3530	-0.670403	0.472217	37.8983	-1.41969	0	5.24406	ns
C1orf50|ENSG00000164008.17|chr1	158	90	105	195	167	169	0.0350915	0.217323	1555	0.51006	0.242044	144.872	2.1073	0	7.17864	ns
SVBP|ENSG00000177868.12|chr1	382	254	278	222	258	304	0.12717	0.43432	3101	-0.295198	0.193527	281.707	-1.52536	0	8.13805	ns
ERMAP|ENSG00000164010.15|chr1	20	20	9	35	23	18	0.381463	1	6351	0.537786	0.61447	20.43	0.875203	0	4.35262	ns
ZNF691|ENSG00000164011.18|chr1	50	61	33	88	46	26	0.932175	0.979037	12896	0.0392293	0.460932	49.9332	0.0851087	0	5.64193	ns
SLC2A1|ENSG00000117394.24|chr1	408	516	414	533	486	446	0.835389	0.949018	11886	0.0310319	0.149339	464.806	0.207794	0	8.86049	ns
EBNA1BP2|ENSG00000117395.13|chr1	383	371	334	417	511	475	0.0575698	0.288709	1994	0.278719	0.146775	411.763	1.89896	0	8.68567	ns
CDC20|ENSG00000117399.14|chr1	246	165	192	172	88	117	0.00276652	0.0391259	642	-0.764141	0.255347	162.742	-2.99256	0	7.34644	down
ELOVL1|ENSG00000066322.15|chr1	18	30	8	15	6	27	0.690425	1	10135	-0.29859	0.749701	17.4668	-0.398279	0	4.12654	ns
MED8|ENSG00000159479.17|chr1	262	210	235	279	218	290	0.707936	0.899323	10318	0.0703491	0.187783	247.317	0.37463	0	7.95022	ns
SZT2|ENSG00000198198.17|chr1	88	20	45	39	29	36	0.218097	0.552107	4365	-0.613428	0.498072	42.2007	-1.2316	0	5.3992	ns
HYI|ENSG00000178922.18|chr1	34	5	5	18	10	4	0.577173	1	8760	-0.512647	0.919516	12.2128	-0.557518	0	3.61032	ns
PTPRF|ENSG00000142949.17|chr1	253	222	176	146	192	165	0.0310006	0.200974	1480	-0.456307	0.211541	191.764	-2.15706	0	7.58319	ns
KDM4A|ENSG00000066135.13|chr1	269	254	299	355	400	377	0.0213882	0.156703	1292	0.369928	0.160764	322.86	2.30106	0	8.33477	ns
ST3GAL3|ENSG00000126091.21|chr1	5	8	22	2	23	10	0.905527	1	12595	-0.11195	0.943272	11.7503	-0.118682	0	3.55462	ns
IPO13|ENSG00000117408.11|chr1	37	22	18	26	44	26	0.64462	1	9522	0.241611	0.523819	28.3616	0.461249	0	4.82587	ns
DPH2|ENSG00000132768.14|chr1	323	149	350	336	318	383	0.277853	0.615346	5122	0.257182	0.237001	306.812	1.08516	0	8.26121	ns
ATP6V0B|ENSG00000117410.14|chr1	244	192	180	173	189	156	0.0922492	0.368574	2594	-0.33636	0.19978	187.86	-1.68365	0	7.55351	ns
B4GALT2|ENSG00000117411.18|chr1	184	121	140	107	160	155	0.548743	0.820817	8402	-0.152174	0.253774	143.641	-0.599644	0	7.16633	ns
SLC6A9|ENSG00000196517.13|chr1	9	29	13	88	96	79	8.13754e-07	3.83828e-05	186	2.25406	0.457024	51.0674	4.93204	0	5.67433	up
DMAP1|ENSG00000178028.14|chr1	46	34	49	46	61	22	0.820892	0.943465	11615	-0.10259	0.453141	42.5114	-0.226397	0	5.40978	ns
ERI3|ENSG00000117419.16|chr1	29	31	3	23	21	20	0.935826	1	12935	-0.057035	0.708354	20.93	-0.0805176	0	4.3875	ns
RNF220|ENSG00000187147.18|chr1	714	467	556	545	600	564	0.44386	0.751672	7077	-0.10415	0.136021	569.595	-0.765692	0	9.15379	ns
TMEM53|ENSG00000126106.14|chr1	26	9	9	25	13	19	0.65414	1	9701	0.312369	0.697224	16.4614	0.448018	0	4.04102	ns
KIF2C|ENSG00000142945.13|chr1	386	374	331	429	468	486	0.0775391	0.335618	2364	0.254953	0.144437	409.161	1.76515	0	8.67652	ns
RPS8|ENSG00000142937.12|chr1	3224	2475	2577	2813	2790	2462	0.0801104	0.342165	2402	-0.124138	0.0709343	2701.91	-1.75005	0	11.3998	ns
PLK3|ENSG00000173846.13|chr1	57	84	34	118	154	112	0.00233886	0.0343006	619	1.03636	0.340521	91.6139	3.04345	0	6.51749	up
EIF2B3|ENSG00000070785.17|chr1	12	18	55	31	39	63	0.348463	0.679636	5967	0.546224	0.582593	36.469	0.937574	0	5.1886	ns
HECTD3|ENSG00000126107.15|chr1	44	25	36	56	45	27	0.672055	0.881858	9940	0.192453	0.454619	38.1519	0.423329	0	5.25368	ns
UROD|ENSG00000126088.14|chr1	185	84	68	115	137	154	0.509328	0.795767	7860	0.212744	0.322396	121.901	0.659885	0	6.92956	ns
ZSWIM5|ENSG00000162415.7|chr1	29	13	30	13	18	33	0.706842	1	10301	-0.232258	0.617542	22.6712	-0.376101	0	4.50279	ns
MUTYH|ENSG00000132781.20|chr1	45	27	24	49	62	67	0.0501167	0.266952	1856	0.821055	0.419127	44.9314	1.95897	0	5.48965	ns
TOE1|ENSG00000132773.12|chr1	461	326	386	771	863	891	1.71379e-14	2.23202e-12	67	1.02507	0.133639	606.15	7.67046	0	9.24353	up
TESK2|ENSG00000070759.17|chr1	13	8	18	22	22	20	0.339524	1	5843	0.62235	0.651602	16.9395	0.955107	0	4.08232	ns
CCDC163|ENSG00000280670.3|chr1	15	12	13	34	55	44	0.00165481	1	570	1.64876	0.52407	28.227	3.14607	0	4.819	ns
MMACHC|ENSG00000132763.15|chr1	283	230	212	223	247	197	0.254739	0.591294	4849	-0.207982	0.182614	230.333	-1.13891	0	7.84758	ns
PRDX1|ENSG00000117450.15|chr1	1334	1132	1283	1116	1246	1012	0.00920793	0.0911547	939	-0.243504	0.0935032	1181.47	-2.60424	0	10.2064	ns
AKR1A1|ENSG00000117448.14|chr1	148	103	110	160	137	140	0.419644	0.733684	6811	0.191797	0.237656	131.423	0.807039	0	7.03808	ns
NASP|ENSG00000132780.17|chr1	486	412	508	623	581	480	0.21742	0.551443	4355	0.165243	0.133972	509.924	1.23342	0	8.99414	ns
GPBP1L1|ENSG00000159592.11|chr1	308	222	244	303	303	227	0.924374	0.976754	12809	0.0168574	0.177584	264.828	0.094926	0	8.04891	ns
TMEM69|ENSG00000159596.7|chr1	262	244	281	175	152	200	0.000793237	0.0148856	480	-0.666665	0.198699	219.759	-3.35514	0	7.77978	down
IPP|ENSG00000197429.11|chr1	68	41	72	42	49	39	0.143373	0.458254	3326	-0.565142	0.386199	51.6814	-1.46334	0	5.69157	ns
MAST2|ENSG00000086015.23|chr1	132	96	137	125	145	117	0.982911	0.993694	13470	-0.00535966	0.25022	124.366	-0.0214198	0	6.95845	ns
PIK3R3|ENSG00000117461.15|chr1	133	134	119	212	158	176	0.0686173	0.316132	2205	0.407277	0.223664	153.622	1.82093	0	7.26324	ns
POMGNT1|ENSG00000085998.15|chr1	55	73	57	57	33	57	0.270628	0.60805	5038	-0.426191	0.386878	55.5163	-1.10162	0	5.79484	ns
RAD54L|ENSG00000085999.13|chr1	106	99	105	182	160	146	0.0161746	0.131214	1154	0.560147	0.232914	131.213	2.40495	0	7.03577	ns
LRRC41|ENSG00000132128.18|chr1	456	375	327	359	338	399	0.308468	0.645615	5499	-0.160583	0.157675	373.626	-1.01844	0	8.54545	ns
UQCRH|ENSG00000173660.12|chr1	458	337	478	480	554	403	0.599728	0.848035	8996	0.0825213	0.157246	447.38	0.524792	0	8.80536	ns
NSUN4|ENSG00000117481.11|chr1	385	259	370	492	450	481	0.0104082	0.0990423	977	0.40399	0.157688	401.407	2.56196	0	8.64892	ns
DMBX1|ENSG00000197587.11|chr1	10	8	6	6	14	6	0.97556	1	13365	0.0282064	0.92071	8.23328	0.0306354	0	3.04147	ns
MKNK1|ENSG00000079277.22|chr1	55	46	58	56	80	47	0.770271	0.92638	10967	0.107405	0.367798	56.4582	0.292021	0	5.81911	ns
MOB3C|ENSG00000142961.16|chr1	1	3	13	2	2	5	0.45223	1	7187	-1.02367	1.3618	4.464	-0.751702	0	2.15834	ns
ATPAF1|ENSG00000123472.13|chr1	226	175	154	226	145	164	0.535505	0.813937	8198	-0.13986	0.225716	179.96	-0.619625	0	7.49153	ns
EFCAB14|ENSG00000159658.15|chr1	401	395	434	384	361	295	0.0227622	0.162867	1325	-0.33998	0.149284	377.255	-2.2774	0	8.5594	ns
CYP4X1|ENSG00000186377.8|chr1	63	22	27	72	96	29	0.132063	0.442034	3172	0.736446	0.489003	49.9186	1.50602	0	5.64151	ns
TAL1|ENSG00000162367.12|chr1	17	9	4	25	16	13	0.311662	1	5545	0.772807	0.763838	13.6074	1.01174	0	3.76632	ns
STIL|ENSG00000123473.17|chr1	220	226	200	273	284	238	0.245507	0.582551	4721	0.205183	0.176679	238.024	1.16133	0	7.89496	ns
CMPK1|ENSG00000162368.15|chr1	251	268	252	244	237	191	0.0994067	0.38554	2680	-0.296226	0.179778	239.752	-1.64774	0	7.9054	ns
FOXD2|ENSG00000186564.6|chr1	141	113	75	106	156	93	0.932789	0.979037	12901	0.0248822	0.295034	112.61	0.0843367	0	6.8152	ns
TRABD2B|ENSG00000269113.4|chr1	23	29	18	12	8	16	0.107541	1	2815	-1.04494	0.649297	17.838	-1.60935	0	4.15689	ns
SPATA6|ENSG00000132122.12|chr1	11	6	3	7	5	10	0.934777	1	12930	0.0830073	1.01432	6.91364	0.0818357	0	2.78945	ns
BEND5|ENSG00000162373.13|chr1	4	8	3	2	5	4	0.663442	1	9814	-0.544049	1.25021	4.37054	-0.435166	0	2.12781	ns
DMRTA2|ENSG00000142700.12|chr1	237	188	189	365	444	437	3.5065e-08	2.15477e-06	142	0.938671	0.170232	305.232	5.51406	0	8.25376	up
FAF1|ENSG00000185104.21|chr1	315	246	227	304	221	202	0.282127	0.619954	5177	-0.206386	0.191888	250.169	-1.07555	0	7.96676	ns
CDKN2C|ENSG00000123080.12|chr1	567	433	474	427	377	381	0.00286419	0.0401171	648	-0.401464	0.134631	441.198	-2.98195	0	8.78528	ns
RNF11|ENSG00000123091.5|chr1	527	477	534	417	436	418	0.00482821	0.0583531	760	-0.365849	0.129813	467.362	-2.81828	0	8.8684	ns
TTC39A|ENSG00000085831.16|chr1	19	30	33	23	5	44	0.688925	1	10119	-0.269138	0.672318	26.0016	-0.400314	0	4.70053	ns
EPS15|ENSG00000085832.17|chr1	128	105	120	159	145	144	0.269099	0.606759	5020	0.254416	0.230212	132.162	1.10514	0	7.04616	ns
OSBPL9|ENSG00000117859.19|chr1	224	193	229	285	205	209	0.922327	0.976754	12776	0.0189876	0.194738	222.339	0.0975034	0	7.79662	ns
NRDC|ENSG00000078618.23|chr1	64	60	52	75	74	49	0.830966	0.947059	11725	0.0733786	0.343752	61.6509	0.213463	0	5.94605	ns
RAB3B|ENSG00000169213.7|chr1	68	67	113	76	55	39	0.0757394	0.330948	2335	-0.655728	0.369224	69.7701	-1.77596	0	6.12454	ns
TXNDC12|ENSG00000117862.13|chr1	276	338	255	384	406	315	0.15087	0.466788	3451	0.247362	0.172202	326.115	1.43646	0	8.34924	ns
KTI12|ENSG00000198841.4|chr1	276	260	213	309	182	333	0.804449	0.938059	11439	0.0554162	0.22382	260.804	0.247593	0	8.02682	ns
BTF3L4|ENSG00000134717.18|chr1	671	570	615	878	789	733	0.00890574	0.0894263	926	0.279537	0.106871	701.561	2.61565	0	9.45442	ns
ORC1|ENSG00000085840.13|chr1	97	77	114	136	87	108	0.710083	0.899562	10343	0.107345	0.28876	102.357	0.371744	0	6.67746	ns
PRPF38A|ENSG00000134748.13|chr1	753	580	641	690	652	617	0.379238	0.706873	6322	-0.098392	0.111898	650.585	-0.879302	0	9.34559	ns
TUT4|ENSG00000134744.14|chr1	84	68	99	55	105	57	0.380284	0.707539	6336	-0.304824	0.347428	77.7269	-0.877373	0	6.28034	ns
COA7|ENSG00000162377.6|chr1	619	477	334	642	504	503	0.467271	0.768452	7341	0.122937	0.169118	506.541	0.726926	0	8.98454	ns
ZYG11B|ENSG00000162378.13|chr1	609	553	546	612	543	538	0.372162	0.700434	6258	-0.103666	0.116162	563.447	-0.892432	0	9.13814	ns
ZYG11A|ENSG00000203995.10|chr1	102	71	97	129	139	116	0.110434	0.404894	2860	0.419861	0.26303	107.573	1.59625	0	6.74918	ns
SCP2|ENSG00000116171.19|chr1	232	168	208	190	226	126	0.252272	0.589377	4817	-0.259844	0.226968	190.015	-1.14485	0	7.56997	ns
CPT2|ENSG00000157184.7|chr1	168	99	116	161	216	169	0.0745325	0.32907	2310	0.432924	0.242761	152.506	1.78333	0	7.25272	ns
CZIB|ENSG00000162384.14|chr1	162	119	132	172	174	127	0.645083	0.871092	9527	0.105442	0.228921	145.892	0.460604	0	7.18876	ns
MAGOH|ENSG00000162385.11|chr1	216	153	167	225	159	190	0.945983	0.982679	13042	0.0145355	0.214538	183.208	0.0677527	0	7.51734	ns
LRP8|ENSG00000157193.18|chr1	294	280	249	333	314	315	0.391149	0.713497	6456	0.135316	0.157796	295.128	0.857536	0	8.2052	ns
NDC1|ENSG00000058804.12|chr1	418	338	224	329	312	307	0.496141	0.787007	7735	-0.128761	0.189195	318.453	-0.680575	0	8.31494	ns
HSPB11|ENSG00000081870.12|chr1	238	237	199	154	238	166	0.0908395	0.366127	2564	-0.363603	0.215024	204.806	-1.69099	0	7.67812	ns
LRRC42|ENSG00000116212.15|chr1	177	157	198	202	170	190	0.951324	0.983529	13099	-0.012695	0.207964	181.396	-0.061044	0	7.503	ns
TMEM59|ENSG00000116209.12|chr1	337	294	252	408	334	245	0.720758	0.905938	10446	0.0652208	0.182463	307.873	0.357446	0	8.26619	ns
TCEANC2|ENSG00000116205.14|chr1	87	70	80	59	123	95	0.667028	0.878962	9869	0.142147	0.330398	85.1056	0.430231	0	6.41118	ns
CYB5RL|ENSG00000215883.11|chr1	66	73	82	86	41	32	0.137041	0.448712	3243	-0.588646	0.395888	63.1904	-1.4869	0	5.98163	ns
MRPL37|ENSG00000116221.15|chr1	334	323	300	364	333	273	0.62791	0.861766	9360	-0.0759937	0.156795	318.843	-0.48467	0	8.3167	ns
SSBP3|ENSG00000157216.16|chr1	228	225	208	284	259	257	0.288611	0.626089	5256	0.183275	0.17271	241.493	1.06117	0	7.91584	ns
TTC4|ENSG00000243725.7|chr1	256	219	199	214	220	223	0.504818	0.793508	7816	-0.122173	0.183187	220.531	-0.666928	0	7.78484	ns
PARS2|ENSG00000162396.6|chr1	152	83	143	198	174	175	0.0682212	0.316132	2185	0.449406	0.246446	151.973	1.82354	0	7.24767	ns
DHCR24|ENSG00000116133.13|chr1	510	390	573	537	560	439	0.824023	0.944617	11646	-0.0336678	0.151402	497.737	-0.222374	0	8.95924	ns
USP24|ENSG00000162402.14|chr1	110	97	85	106	129	122	0.433295	0.744132	6963	0.205139	0.261802	107.245	0.783565	0	6.74476	ns
PLPP3|ENSG00000162407.9|chr1	365	356	399	318	276	424	0.232648	0.568334	4561	-0.222645	0.186537	356.61	-1.19357	0	8.4782	ns
PRKAA2|ENSG00000162409.12|chr1	561	468	577	524	562	559	0.678934	0.884368	10024	-0.0537823	0.129935	539.1	-0.413918	0	9.07441	ns
OMA1|ENSG00000162600.12|chr1	45	27	59	32	59	61	0.76242	0.922998	10892	0.134849	0.446071	46.9986	0.302305	0	5.55455	ns
MYSM1|ENSG00000162601.12|chr1	158	120	214	161	191	231	0.531059	0.811278	8150	0.159702	0.254955	178.536	0.626391	0	7.48007	ns
JUN|ENSG00000177606.8|chr1	2351	1736	1874	4111	3669	3493	3.09699e-28	7.94834e-26	34	0.832933	0.0755911	2821.47	11.0189	0	11.4622	up
HOOK1|ENSG00000134709.13|chr1	215	123	184	261	187	237	0.168701	0.493028	3713	0.311315	0.226182	198.652	1.37639	0	7.6341	ns
NFIA|ENSG00000162599.18|chr1	1240	856	939	789	691	722	1.93201e-06	8.42936e-05	201	-0.545232	0.114535	869.059	-4.76041	0	9.76331	ns
PATJ|ENSG00000132849.22|chr1	12	18	27	25	30	13	0.829192	1	11708	0.13465	0.624137	20.699	0.215738	0	4.37149	ns
USP1|ENSG00000162607.13|chr1	1173	1008	1016	1484	1191	1497	0.00475913	0.0577582	757	0.29848	0.105735	1216.94	2.8229	0	10.249	ns
DOCK7|ENSG00000116641.18|chr1	46	35	19	33	27	40	0.886499	1	12400	-0.0704011	0.493226	33.0522	-0.142736	0	5.04667	ns
ATG4C|ENSG00000125703.15|chr1	108	58	107	80	75	61	0.189487	0.519468	3994	-0.425472	0.324269	80.9604	-1.3121	0	6.33914	ns
FOXD3|ENSG00000187140.6|chr1	54	54	64	49	42	52	0.332237	0.667533	5770	-0.358413	0.369643	52.5433	-0.969619	0	5.71543	ns
ALG6|ENSG00000088035.18|chr1	99	38	42	57	77	46	0.885005	0.967407	12381	-0.0595353	0.411647	58.6966	-0.144627	0	5.8752	ns
EFCAB7|ENSG00000203965.13|chr1	23	6	10	14	40	9	0.4186	1	6799	0.6211	0.767878	16.5029	0.808853	0	4.04465	ns
PGM1|ENSG00000079739.17|chr1	89	45	49	62	78	73	0.675474	0.883421	9985	0.149535	0.357186	65.1013	0.418647	0	6.02461	ns
ROR1|ENSG00000185483.13|chr1	156	113	72	156	103	113	0.878803	0.965798	12316	0.044877	0.294302	117.193	0.152486	0	6.87274	ns
CACHD1|ENSG00000158966.16|chr1	65	53	78	78	93	58	0.706754	0.899024	10299	0.126233	0.335531	70.1481	0.37622	0	6.13233	ns
RAVER2|ENSG00000162437.15|chr1	150	89	149	86	107	99	0.0775297	0.335618	2362	-0.492311	0.278898	113.008	-1.7652	0	6.82028	ns
JAK1|ENSG00000162434.14|chr1	189	153	236	157	157	154	0.0770531	0.33501	2351	-0.396976	0.224528	174.193	-1.76805	0	7.44454	ns
AK4|ENSG00000162433.15|chr1	245	144	175	145	82	107	0.00141466	0.0234683	544	-0.837081	0.262273	149.016	-3.19164	0	7.21932	down
DNAJC6|ENSG00000116675.16|chr1	86	84	127	130	150	72	0.666093	0.878744	9855	0.135588	0.314213	107.095	0.431517	0	6.74275	ns
LEPROT|ENSG00000213625.9|chr1	282	219	219	218	268	234	0.645689	0.871236	9534	-0.0840485	0.18281	238.265	-0.459759	0	7.89643	ns
MIER1|ENSG00000198160.15|chr1	263	217	223	254	215	292	0.865636	0.961513	12172	0.0322598	0.190656	242.607	0.169205	0	7.92248	ns
SLC35D1|ENSG00000116704.8|chr1	288	197	238	330	239	265	0.522168	0.805671	8038	0.120131	0.187702	256.619	0.640007	0	8.00349	ns
IL12RB2|ENSG00000081985.14|chr1	11	5	2	11	3	9	0.781908	1	11083	0.297793	1.07571	6.69072	0.276833	0	2.74216	ns
SERBP1|ENSG00000142864.15|chr1	6041	4762	5420	5733	5447	5127	0.164606	0.486943	3663	-0.080923	0.0582286	5382.56	-1.38975	0	12.3941	ns
GADD45A|ENSG00000116717.13|chr1	301	255	175	1279	1144	1074	5.80197e-53	2.41086e-50	21	2.17214	0.141804	684.736	15.3179	0	9.4194	up
GNG12|ENSG00000172380.6|chr1	344	252	270	369	252	249	0.652865	0.874832	9688	-0.0830686	0.184685	286.351	-0.449785	0	8.16164	ns
WLS|ENSG00000116729.14|chr1	144	133	155	122	120	147	0.318277	0.654403	5615	-0.238747	0.239224	136.721	-0.998005	0	7.0951	ns
DEPDC1|ENSG00000024526.17|chr1	413	331	328	319	356	330	0.236335	0.573008	4605	-0.178166	0.150453	344.099	-1.1842	0	8.42668	ns
LRRC40|ENSG00000066557.6|chr1	98	83	56	87	127	75	0.535156	0.813691	8193	0.198833	0.320618	86.5012	0.620155	0	6.43465	ns
SRSF11|ENSG00000116754.14|chr1	1269	853	1305	1122	1291	1143	0.793709	0.935428	11194	-0.0329841	0.126136	1155.48	-0.261497	0	10.1743	ns
ANKRD13C|ENSG00000118454.13|chr1	131	160	117	157	121	84	0.306842	0.644561	5483	-0.278438	0.272479	127.655	-1.02187	0	6.9961	ns
CTH|ENSG00000116761.12|chr1	39	51	38	334	280	237	1.11107e-25	2.62033e-23	37	2.63239	0.251273	158.055	10.4762	0	7.30428	up
ZRANB2|ENSG00000132485.14|chr1	391	318	334	509	524	441	0.00250592	0.0362031	628	0.409377	0.135437	414.082	3.02263	0	8.69377	ns
FPGT|ENSG00000254685.8|chr1	57	65	51	65	73	55	0.859354	0.959038	12123	0.0609446	0.343937	60.569	0.177197	0	5.92051	ns
CRYZ|ENSG00000116791.14|chr1	87	104	83	116	127	140	0.143633	0.458254	3334	0.39251	0.268403	108.769	1.46239	0	6.76512	ns
TYW3|ENSG00000162623.16|chr1	431	376	415	466	287	323	0.105125	0.39574	2778	-0.278457	0.171835	380.977	-1.6205	0	8.57356	ns
SLC44A5|ENSG00000137968.17|chr1	44	52	60	65	30	36	0.395135	0.716861	6517	-0.359962	0.423315	47.7557	-0.850342	0	5.5776	ns
ACADM|ENSG00000117054.15|chr1	371	310	294	371	370	258	0.726281	0.907748	10505	-0.0580736	0.165888	325.727	-0.350077	0	8.34752	ns
RABGGTB|ENSG00000137955.16|chr1	419	436	378	760	953	808	6.32851e-13	6.65332e-11	83	0.940448	0.130741	616.178	7.19321	0	9.2672	up
ST6GALNAC3|ENSG00000184005.11|chr1	52	48	26	51	59	45	0.604825	0.850624	9037	0.212756	0.411142	46.2514	0.517475	0	5.53143	ns
PIGK|ENSG00000142892.15|chr1	40	52	60	45	87	62	0.518921	0.803509	7999	0.252864	0.392032	57.4509	0.64501	0	5.84426	ns
ZZZ3|ENSG00000036549.13|chr1	217	121	157	306	253	262	0.00190731	0.0293977	587	0.649995	0.209386	215.468	3.1043	0	7.75133	up
USP33|ENSG00000077254.14|chr1	77	107	53	115	113	99	0.241085	0.576886	4675	0.366855	0.312942	93.1006	1.17228	0	6.54072	ns
MIGA1|ENSG00000180488.16|chr1	133	115	65	80	112	156	0.794079	0.935611	11197	0.0860673	0.329738	109.628	0.261017	0	6.77648	ns
NEXN|ENSG00000162614.19|chr1	44	29	28	56	68	53	0.0690503	0.31729	2211	0.727777	0.400297	45.495	1.81809	0	5.50764	ns
FUBP1|ENSG00000162613.17|chr1	683	486	664	615	681	675	0.879967	0.966512	12322	0.0202904	0.134364	629.585	0.151011	0	9.29826	ns
DNAJB4|ENSG00000162616.9|chr1	79	84	65	64	88	55	0.473276	0.772794	7407	-0.235029	0.327723	72.1441	-0.717158	0	6.17281	ns
ADGRL2|ENSG00000117114.21|chr1	219	250	230	165	215	193	0.0592534	0.292944	2023	-0.38018	0.201547	212.226	-1.88631	0	7.72946	ns
TTLL7|ENSG00000137941.17|chr1	41	47	57	59	37	61	0.960075	0.986472	13186	0.0200288	0.400096	50.2727	0.05006	0	5.6517	ns
PRKACB|ENSG00000142875.20|chr1	68	49	125	67	106	43	0.503912	0.792563	7809	-0.272774	0.408132	76.0308	-0.668347	0	6.24851	ns
SAMD13|ENSG00000203943.9|chr1	9	6	2	18	17	4	0.252215	1	4816	1.10475	0.964859	9.00046	1.14499	0	3.17	ns
RPF1|ENSG00000117133.11|chr1	540	356	533	462	439	481	0.401093	0.721772	6580	-0.131903	0.157089	465.751	-0.839671	0	8.86341	ns
CTBS|ENSG00000117151.13|chr1	61	78	33	131	60	117	0.0525613	0.27268	1910	0.751442	0.387639	78.9899	1.93851	0	6.3036	ns
SSX2IP|ENSG00000117155.17|chr1	294	256	260	233	194	200	0.00859561	0.087623	912	-0.459655	0.174924	238.873	-2.62773	0	7.9001	ns
LPAR3|ENSG00000171517.6|chr1	89	81	103	184	136	119	0.0271817	0.183866	1408	0.585306	0.264977	116.887	2.2089	0	6.86897	ns
MCOLN2|ENSG00000153898.13|chr1	97	82	114	69	81	49	0.0363677	0.220838	1588	-0.657169	0.314016	81.9518	-2.09279	0	6.3567	ns
MCOLN3|ENSG00000055732.13|chr1	31	60	84	71	41	68	0.870662	0.962893	12226	-0.0699905	0.429871	59.4502	-0.162818	0	5.89361	ns
SYDE2|ENSG00000097096.10|chr1	47	41	39	31	42	42	0.589648	0.842197	8893	-0.226217	0.419428	40.2184	-0.539346	0	5.32978	ns
C1orf52|ENSG00000162642.14|chr1	522	341	439	558	574	493	0.0996462	0.385637	2685	0.234523	0.142431	481.823	1.64657	0	8.91236	ns
BCL10|ENSG00000142867.14|chr1	306	298	309	450	399	451	0.00494057	0.0591377	768	0.419156	0.149119	365.412	2.81088	0	8.51338	ns
DDAH1|ENSG00000153904.21|chr1	338	217	232	361	413	271	0.086084	0.355667	2494	0.323491	0.188468	300.391	1.71643	0	8.2307	ns
CCN1|ENSG00000142871.18|chr1	440	356	371	933	722	814	8.97627e-15	1.18677e-12	66	0.993477	0.128141	595.206	7.75298	0	9.21725	up
ZNHIT6|ENSG00000117174.11|chr1	263	280	309	324	401	375	0.106964	0.397909	2810	0.275383	0.170834	323.346	1.61199	0	8.33693	ns
ODF2L|ENSG00000122417.16|chr1	12	11	41	37	58	17	0.28276	1	5183	0.68227	0.635178	28.8838	1.07414	0	4.85219	ns
SH3GLB1|ENSG00000097033.14|chr1	411	383	354	355	334	301	0.0336806	0.211894	1528	-0.305524	0.143852	354.828	-2.12387	0	8.47098	ns
SELENOF|ENSG00000183291.18|chr1	579	447	490	552	521	452	0.524717	0.806816	8072	-0.0806291	0.126757	502.547	-0.636092	0	8.97312	ns
HS2ST1|ENSG00000153936.18|chr1	263	246	229	184	208	227	0.0726078	0.324414	2278	-0.339039	0.188849	225.908	-1.79529	0	7.81959	ns
LMO4|ENSG00000143013.13|chr1	1516	1182	1074	1848	1637	1684	9.73458e-05	0.00272256	314	0.370664	0.0951124	1471.15	3.89711	0	10.5227	ns
PKN2|ENSG00000065243.20|chr1	336	285	304	400	384	320	0.275872	0.613627	5099	0.162935	0.149531	334.676	1.08964	0	8.38662	ns
GTF2B|ENSG00000137947.12|chr1	258	206	160	216	165	213	0.484103	0.778976	7570	-0.151229	0.216128	201.552	-0.699719	0	7.65501	ns
KYAT3|ENSG00000137944.18|chr1	35	70	32	53	59	57	0.635548	0.864796	9448	0.199801	0.421582	50.8828	0.473932	0	5.66911	ns
RBMXL1|ENSG00000213516.10|chr1	414	314	417	444	453	359	0.785917	0.932923	11118	0.0412698	0.151942	396.52	0.271616	0	8.63125	ns
LRRC8B|ENSG00000197147.15|chr1	308	230	271	309	277	312	0.694982	0.89343	10183	0.0661242	0.16864	282.244	0.392103	0	8.1408	ns
LRRC8C|ENSG00000171488.15|chr1	359	276	310	272	200	260	0.0116697	0.106405	1025	-0.453112	0.179665	278.736	-2.52198	0	8.12275	ns
LRRC8D|ENSG00000171492.14|chr1	98	104	101	161	168	155	0.0133386	0.116625	1072	0.581681	0.23506	129.675	2.4746	0	7.01875	ns
ZNF326|ENSG00000162664.17|chr1	196	147	209	174	211	181	0.804958	0.93824	11442	-0.0526258	0.213115	185.204	-0.246936	0	7.53297	ns
BARHL2|ENSG00000143032.8|chr1	47	57	84	78	81	85	0.423691	0.735575	6865	0.275949	0.344922	71.7423	0.800034	0	6.16475	ns
ZNF644|ENSG00000122482.22|chr1	274	243	327	479	410	502	0.000182484	0.00465602	347	0.630601	0.168515	368.558	3.74211	0	8.52575	up
CDC7|ENSG00000097046.13|chr1	177	216	140	224	249	167	0.468677	0.769748	7351	0.164092	0.226447	193.675	0.724634	0	7.59749	ns
TGFBR3|ENSG00000069702.11|chr1	348	273	285	283	275	258	0.136464	0.447495	3237	-0.237889	0.159755	285.259	-1.48909	0	8.15613	ns
EPHX4|ENSG00000172031.7|chr1	30	46	21	6	31	6	0.064406	1	2135	-1.28174	0.693073	23.53	-1.84936	0	4.55643	ns
GLMN|ENSG00000174842.17|chr1	33	58	19	85	66	66	0.0416973	0.240176	1690	0.877717	0.430987	53.7025	2.03653	0	5.74692	ns
RPAP2|ENSG00000122484.9|chr1	209	172	155	180	193	151	0.557718	0.826486	8497	-0.121328	0.206962	175.184	-0.586235	0	7.45273	ns
GFI1|ENSG00000162676.13|chr1	60	37	28	48	42	59	0.660691	0.877832	9778	0.185988	0.423702	45.1308	0.43896	0	5.49604	ns
EVI5|ENSG00000067208.16|chr1	125	151	199	126	137	139	0.181658	0.509368	3882	-0.340197	0.254702	146.646	-1.33567	0	7.19619	ns
RPL5|ENSG00000122406.14|chr1	4054	3331	3299	3876	3605	3586	0.558128	0.826486	8504	-0.0359817	0.0614417	3597.61	-0.585624	0	11.8128	ns
DIPK1A|ENSG00000154511.12|chr1	39	64	64	60	51	65	0.944271	0.98243	13022	-0.0265968	0.380483	57.2733	-0.0699027	0	5.83979	ns
MTF2|ENSG00000143033.18|chr1	643	406	544	798	850	594	0.00606294	0.0679966	821	0.404602	0.14743	629.032	2.74436	0	9.29699	ns
TMED5|ENSG00000117500.13|chr1	287	228	326	508	352	411	0.00515671	0.0611382	776	0.502868	0.179783	347.657	2.79708	0	8.44152	ns
CCDC18|ENSG00000122483.18|chr1	15	17	16	5	8	4	0.0502816	1	1865	-1.59856	0.81661	10.9582	-1.95756	0	3.45394	ns
DR1|ENSG00000117505.13|chr1	660	637	554	656	512	659	0.432779	0.743978	6958	-0.106216	0.135403	610.346	-0.784444	0	9.25348	ns
FNBP1L|ENSG00000137942.18|chr1	83	54	99	65	65	104	0.799615	0.936999	11389	-0.089404	0.352198	78.2511	-0.253846	0	6.29004	ns
BCAR3|ENSG00000137936.18|chr1	24	20	16	15	22	30	0.881973	1	12348	0.0879431	0.592336	21.0866	0.148468	0	4.39825	ns
DNTTIP2|ENSG00000067334.14|chr1	363	347	455	433	448	480	0.405347	0.724778	6636	0.132134	0.158794	419.042	0.83211	0	8.71095	ns
GCLM|ENSG00000023909.10|chr1	410	324	371	272	281	314	0.00673715	0.0733938	849	-0.433692	0.16006	328.138	-2.70956	0	8.35816	ns
ARHGAP29|ENSG00000137962.13|chr1	70	48	58	85	54	89	0.399911	0.721018	6569	0.294113	0.349394	66.6806	0.841781	0	6.05919	ns
ABCD3|ENSG00000117528.14|chr1	238	154	271	282	272	174	0.870165	0.962795	12218	0.0376151	0.230134	229.224	0.163449	0	7.84062	ns
F3|ENSG00000117525.14|chr1	4	11	3	16	39	15	0.0227393	1	1323	1.84588	0.810385	14.3103	2.27779	0	3.83898	ns
CNN3|ENSG00000117519.16|chr1	789	640	733	755	584	680	0.126619	0.433245	3095	-0.186923	0.122366	693.229	-1.52757	0	9.43719	ns
ALG14|ENSG00000172339.10|chr1	80	102	72	115	72	87	0.972983	0.991389	13334	0.0105102	0.310338	87.5241	0.0338669	0	6.45161	ns
TLCD4|ENSG00000152078.10|chr1	173	72	147	85	96	155	0.393699	0.715713	6501	-0.283765	0.332695	120.864	-0.852928	0	6.91725	ns
TLCD4-RWDD3|ENSG00000271092.5|chr1	18	6	1	6	6	4	0.538535	1	8236	-0.691014	1.12354	6.65825	-0.61503	0	2.73514	ns
RWDD3|ENSG00000122481.17|chr1	88	131	72	112	120	97	0.798526	0.936976	11373	0.0761901	0.298486	102.793	0.255256	0	6.68359	ns
PTBP2|ENSG00000117569.19|chr1	142	94	99	151	218	154	0.0254228	0.17623	1372	0.560626	0.250849	140.713	2.23492	0	7.13661	ns
SNX7|ENSG00000162627.17|chr1	66	69	71	63	63	65	0.533759	0.812821	8178	-0.201968	0.324562	66.0494	-0.622278	0	6.04547	ns
FRRS1|ENSG00000156869.14|chr1	12	21	21	43	35	20	0.190923	1	4010	0.740208	0.565972	24.9322	1.30785	0	4.63994	ns
AGL|ENSG00000162688.17|chr1	54	60	72	35	70	74	0.716966	0.90369	10415	-0.142121	0.39204	61.0207	-0.362516	0	5.93123	ns
SLC35A3|ENSG00000117620.15|chr1	119	147	78	183	171	142	0.102671	0.390733	2743	0.431336	0.264293	138.29	1.63204	0	7.11155	ns
ENSG00000283761|ENSG00000283761.1|chr1	7	1	5	5	1	7	0.971615	1	13323	-0.0474398	1.33324	4.28977	-0.0355822	0	2.1009	ns
MFSD14A|ENSG00000156875.14|chr1	280	203	215	229	251	227	0.720157	0.90562	10441	-0.0651567	0.181876	232.21	-0.358248	0	7.85929	ns
SASS6|ENSG00000156876.10|chr1	85	106	112	164	138	121	0.147248	0.462854	3392	0.377294	0.260324	119.87	1.44932	0	6.90533	ns
TRMT13|ENSG00000122435.11|chr1	69	101	107	152	123	153	0.0607439	0.296955	2048	0.526567	0.280782	116.75	1.87535	0	6.86728	ns
DBT|ENSG00000137992.15|chr1	285	249	139	301	211	293	0.448049	0.754602	7134	0.17975	0.236927	243.765	0.758672	0	7.92935	ns
RTCA|ENSG00000137996.13|chr1	111	100	93	144	158	114	0.148469	0.464546	3411	0.359305	0.248661	118.455	1.44496	0	6.8882	ns
CDC14A|ENSG00000079335.20|chr1	34	14	18	26	20	17	0.8112	1	11510	-0.141975	0.594342	21.1368	-0.238878	0	4.40169	ns
EXTL2|ENSG00000162694.14|chr1	147	108	135	116	107	121	0.281859	0.619613	5173	-0.265475	0.246689	121.812	-1.07615	0	6.92852	ns
SLC30A7|ENSG00000162695.12|chr1	362	367	281	440	395	430	0.126657	0.433245	3096	0.235878	0.154429	375.933	1.52742	0	8.55433	ns
DPH5|ENSG00000117543.22|chr1	324	236	248	386	333	307	0.115995	0.415683	2938	0.257581	0.163875	301.697	1.57181	0	8.23696	ns
S1PR1|ENSG00000170989.10|chr1	34	22	36	13	9	20	0.0421936	1	1706	-1.20639	0.593809	22.5056	-2.03161	0	4.49221	ns
PRMT6|ENSG00000198890.9|chr1	432	365	352	388	267	378	0.16356	0.48517	3635	-0.238054	0.170869	362.143	-1.3932	0	8.50042	ns
VAV3|ENSG00000134215.16|chr1	65	38	45	45	56	121	0.217915	0.551877	4362	0.530722	0.430749	61.3623	1.23209	0	5.93928	ns
FAM102B|ENSG00000162636.16|chr1	40	34	58	23	9	9	0.00132389	1	539	-1.79582	0.559315	29.169	-3.21075	0	4.86636	ns
PRPF38B|ENSG00000134186.12|chr1	342	313	370	386	432	327	0.680439	0.884874	10046	0.0640121	0.15542	358.904	0.411865	0	8.48745	ns
STXBP3|ENSG00000116266.11|chr1	78	71	101	81	118	83	0.800304	0.936999	11399	0.077761	0.307413	88.1421	0.252953	0	6.46176	ns
GPSM2|ENSG00000121957.15|chr1	64	65	104	61	94	52	0.442627	0.750411	7068	-0.275632	0.359006	73.2409	-0.767764	0	6.19458	ns
WDR47|ENSG00000085433.17|chr1	35	61	67	62	32	56	0.594907	0.84519	8949	-0.226758	0.426446	52.4122	-0.531739	0	5.71183	ns
TMEM167B|ENSG00000215717.7|chr1	200	129	146	207	323	162	0.068575	0.316132	2201	0.455292	0.249994	191.086	1.82121	0	7.57808	ns
SARS1|ENSG00000031698.13|chr1	141	78	123	203	284	173	0.000749179	0.0142426	474	0.862248	0.25579	163.631	3.37092	0	7.35431	up
CELSR2|ENSG00000143126.8|chr1	45	15	18	40	40	9	0.863056	1	12149	0.108544	0.629292	27.032	0.172485	0	4.7566	ns
PSRC1|ENSG00000134222.16|chr1	163	86	152	100	87	94	0.0357295	0.219397	1570	-0.594414	0.283055	113.219	-2.09999	0	6.82297	ns
SORT1|ENSG00000134243.12|chr1	110	71	75	80	61	66	0.215976	0.550365	4337	-0.388128	0.31369	76.5764	-1.2373	0	6.25883	ns
PSMA5|ENSG00000143106.13|chr1	372	362	431	454	540	450	0.147008	0.462677	3388	0.214973	0.148238	431.619	1.45018	0	8.75362	ns
SYPL2|ENSG00000143028.9|chr1	9	5	2	4	21	3	0.511533	1	7884	0.729574	1.11139	7.122	0.656453	0	2.83228	ns
ATXN7L2|ENSG00000162650.17|chr1	98	80	42	98	54	106	0.672319	0.881938	9942	0.157908	0.373334	78.898	0.422968	0	6.30192	ns
CYB561D1|ENSG00000174151.15|chr1	62	27	80	91	79	38	0.648162	0.872278	9618	0.197636	0.433112	61.7902	0.456317	0	5.94931	ns
AMIGO1|ENSG00000181754.7|chr1	33	11	11	23	6	26	0.950537	1	13091	-0.0453851	0.731631	18.0527	-0.0620328	0	4.17414	ns
AMPD2|ENSG00000116337.20|chr1	150	136	172	155	174	138	0.764284	0.923703	10908	-0.0672192	0.224169	153.328	-0.29986	0	7.26048	ns
GSTM3|ENSG00000134202.12|chr1	100	82	99	61	68	115	0.399899	0.721018	6568	-0.278203	0.330486	87.6674	-0.841801	0	6.45397	ns
AHCYL1|ENSG00000168710.18|chr1	1327	1060	1021	1254	1209	1253	0.663328	0.878281	9813	0.0407388	0.093583	1177.51	0.435323	0	10.2015	ns
STRIP1|ENSG00000143093.15|chr1	110	81	86	97	102	119	0.664297	0.878281	9825	0.119815	0.276079	98.3962	0.433988	0	6.62053	ns
KCNC4|ENSG00000116396.15|chr1	47	38	85	48	33	44	0.208486	0.539997	4264	-0.54161	0.430622	49.3539	-1.25774	0	5.62509	ns
LAMTOR5|ENSG00000134248.14|chr1	274	189	202	263	229	235	0.806834	0.939034	11462	0.045577	0.1864	229.591	0.244512	0	7.84292	ns
LRIF1|ENSG00000121931.16|chr1	108	91	77	109	117	94	0.643765	0.870054	9515	0.125233	0.270809	98.2642	0.462441	0	6.61859	ns
DRAM2|ENSG00000156171.15|chr1	55	59	95	64	74	41	0.374785	0.702702	6284	-0.333563	0.375827	64.5877	-0.887545	0	6.01319	ns
CEPT1|ENSG00000134255.16|chr1	93	53	63	69	40	35	0.104309	0.393596	2770	-0.625075	0.384824	58.2714	-1.62431	0	5.86472	ns
WDR77|ENSG00000116455.14|chr1	209	200	159	221	288	198	0.275127	0.612931	5088	0.224086	0.205332	210.212	1.09133	0	7.7157	ns
ATP5PB|ENSG00000116459.11|chr1	613	559	467	605	653	568	0.588264	0.841424	8879	0.0672066	0.124145	572.591	0.541353	0	9.16136	ns
INKA2|ENSG00000197852.12|chr1	51	35	45	38	64	25	0.755772	0.921972	10816	-0.139243	0.447672	42.5233	-0.311038	0	5.41018	ns
DDX20|ENSG00000064703.13|chr1	237	226	269	289	321	284	0.25968	0.595679	4917	0.194646	0.172689	269.033	1.12715	0	8.07164	ns
CTTNBP2NL|ENSG00000143079.15|chr1	158	131	152	138	111	101	0.0718429	0.323813	2263	-0.427006	0.23721	131.311	-1.80011	0	7.03685	ns
ST7L|ENSG00000007341.19|chr1	16	6	4	26	17	6	0.327053	1	5723	0.833669	0.850625	12.0398	0.980066	0	3.58974	ns
CAPZA1|ENSG00000116489.13|chr1	684	650	596	624	574	567	0.0516644	0.270278	1895	-0.219811	0.11296	613.171	-1.94592	0	9.26015	ns
MOV10|ENSG00000155363.19|chr1	81	50	33	41	55	64	0.810964	0.940314	11508	-0.0984777	0.411727	53.4894	-0.239182	0	5.74118	ns
RHOC|ENSG00000155366.17|chr1	45	68	75	54	61	37	0.277685	0.615346	5119	-0.41922	0.386188	56.7939	-1.08553	0	5.82766	ns
PPM1J|ENSG00000155367.16|chr1	6	2	16	1	15	16	0.750428	1	10758	0.338981	1.06572	9.37446	0.318075	0	3.22874	ns
LRIG2|ENSG00000198799.12|chr1	96	77	83	103	93	106	0.579405	0.837046	8779	0.153262	0.27652	92.2312	0.554254	0	6.52718	ns
MAGI3|ENSG00000081026.19|chr1	66	51	59	68	100	60	0.408286	0.726451	6667	0.282328	0.341424	66.4931	0.826914	0	6.05513	ns
PHTF1|ENSG00000116793.16|chr1	11	4	9	8	7	7	0.831099	1	11842	-0.20201	0.947104	7.57946	-0.213292	0	2.9221	ns
RSBN1|ENSG00000081019.14|chr1	259	201	290	250	225	222	0.298226	0.635725	5390	-0.197296	0.189663	240.059	-1.04025	0	7.90725	ns
BCL2L15|ENSG00000188761.13|chr1	12	8	10	11	32	12	0.29725	1	5379	0.785276	0.753371	13.8935	1.04235	0	3.79634	ns
AP4B1|ENSG00000134262.13|chr1	43	30	33	84	51	53	0.0653701	0.308335	2147	0.736488	0.399675	48.036	1.84272	0	5.58604	ns
DCLRE1B|ENSG00000118655.8|chr1	197	164	114	237	203	180	0.184594	0.513147	3921	0.297529	0.224255	179.909	1.32674	0	7.49112	ns
HIPK1|ENSG00000163349.22|chr1	385	226	241	272	221	283	0.305591	0.643637	5469	-0.207712	0.202741	268.962	-1.02452	0	8.07126	ns
TRIM33|ENSG00000197323.12|chr1	548	534	483	550	494	478	0.283861	0.621887	5195	-0.132465	0.123604	511.746	-1.07169	0	8.99928	ns
BCAS2|ENSG00000116752.6|chr1	279	219	239	311	400	301	0.0324018	0.20668	1508	0.369372	0.172651	287.922	2.13942	0	8.16953	ns
DENND2C|ENSG00000175984.15|chr1	50	34	28	84	43	26	0.458612	0.761457	7263	0.352301	0.475354	43.1376	0.741134	0	5.43087	ns
CSDE1|ENSG00000009307.17|chr1	3345	2673	2804	2593	2516	2423	1.36868e-06	6.15624e-05	195	-0.314871	0.0651974	2712.63	-4.82951	0	11.4055	ns
SIKE1|ENSG00000052723.12|chr1	376	307	258	420	370	301	0.457649	0.761048	7252	0.123635	0.166462	334.48	0.742723	0	8.38577	ns
TSPAN2|ENSG00000134198.10|chr1	7	17	2	7	17	24	0.366864	1	6201	0.801301	0.888003	12.3355	0.902362	0	3.62475	ns
VANGL1|ENSG00000173218.15|chr1	208	165	226	135	166	132	0.0107453	0.101056	991	-0.559458	0.21932	171.88	-2.55087	0	7.42526	ns
SLC22A15|ENSG00000163393.13|chr1	17	5	22	4	6	27	0.74164	1	10671	-0.291816	0.885143	13.6199	-0.329682	0	3.76764	ns
ATP1A1|ENSG00000163399.16|chr1	367	286	324	303	358	279	0.366871	0.695596	6202	-0.144501	0.160138	317.263	-0.902351	0	8.30953	ns
CD58|ENSG00000116815.16|chr1	70	59	82	62	72	53	0.419732	0.733691	6812	-0.269697	0.334245	66.0789	-0.806886	0	6.04612	ns
IGSF3|ENSG00000143061.18|chr1	102	79	84	77	54	55	0.0551416	0.280877	1958	-0.600772	0.313268	74.8908	-1.91776	0	6.22672	ns
PTGFRN|ENSG00000134247.10|chr1	186	169	135	98	125	94	0.00315423	0.0427831	669	-0.716828	0.242804	134.382	-2.95229	0	7.07019	down
TTF2|ENSG00000116830.12|chr1	223	170	184	154	240	161	0.522316	0.805679	8043	-0.14277	0.223155	187.284	-0.63978	0	7.54909	ns
TRIM45|ENSG00000134253.10|chr1	12	50	68	53	32	44	0.799513	0.936999	11388	-0.137895	0.542942	43.5513	-0.253977	0	5.44464	ns
MAN1A2|ENSG00000198162.12|chr1	208	195	195	151	274	205	0.955505	0.984627	13139	-0.0127761	0.228982	203.679	-0.0557952	0	7.67015	ns
TENT5C|ENSG00000183508.5|chr1	54	95	56	51	61	56	0.295934	0.633551	5364	-0.389099	0.372274	62.4399	-1.04519	0	5.9644	ns
GDAP2|ENSG00000196505.11|chr1	88	33	47	57	79	31	0.8439	0.952388	11964	-0.086562	0.439606	54.7167	-0.196908	0	5.77391	ns
WDR3|ENSG00000065183.16|chr1	443	224	207	327	362	279	0.73038	0.909634	10552	0.0761165	0.22087	301.923	0.344621	0	8.23804	ns
WARS2|ENSG00000116874.12|chr1	184	101	147	149	164	141	0.970788	0.990081	13311	-0.00892992	0.243853	146.058	-0.03662	0	7.1904	ns
ZNF697|ENSG00000143067.5|chr1	128	87	101	148	181	188	0.00987671	0.0954421	962	0.631846	0.244891	137.04	2.58012	0	7.09845	ns
PHGDH|ENSG00000092621.13|chr1	196	147	142	462	544	337	3.97612e-13	4.33695e-11	80	1.37877	0.190009	296.961	7.25637	0	8.21413	up
NOTCH2|ENSG00000134250.21|chr1	248	275	209	202	178	155	0.0056445	0.0653235	798	-0.548934	0.198332	211.007	-2.76775	0	7.72115	ns
SEC22B|ENSG00000265808.4|chr1	142	150	180	205	204	152	0.507233	0.794778	7841	0.147214	0.221991	170.813	0.663152	0	7.41628	ns
SRGAP2C|ENSG00000171943.12|chr1	196	165	167	179	190	154	0.606727	0.851996	9062	-0.104087	0.20221	173.871	-0.51475	0	7.44188	ns
FAM72C|ENSG00000263513.6|chr1	36	5	22	23	8	23	0.709195	1	10329	-0.273633	0.733726	19.2097	-0.372937	0	4.26376	ns
SRGAP2B|ENSG00000196369.12|chr1	2	3	5	8	5	3	0.659358	1	9760	0.554769	1.25855	4.27168	0.4408	0	2.0948	ns
FAM72D|ENSG00000215784.6|chr1	42	64	59	29	22	26	0.00598059	0.0677748	814	-1.20352	0.437827	40.8816	-2.74884	0	5.35338	ns
NBPF20|ENSG00000162825.18|chr1	60	49	43	43	65	31	0.586848	0.840446	8867	-0.221458	0.407535	48.0446	-0.543409	0	5.5863	ns
GPR89A|ENSG00000117262.19|chr1	31	23	51	61	37	28	0.751516	0.920286	10771	0.153791	0.485693	38.0591	0.316642	0	5.25017	ns
RNF115|ENSG00000265491.5|chr1	375	278	328	371	346	329	0.972488	0.991116	13328	0.00524378	0.152049	334.891	0.0344874	0	8.38755	ns
POLR3C|ENSG00000186141.10|chr1	150	96	116	133	96	100	0.399603	0.721018	6565	-0.223029	0.264776	114.118	-0.842331	0	6.83438	ns
NUDT17|ENSG00000186364.12|chr1	35	17	36	36	19	37	0.979351	1	13417	-0.0136748	0.528348	29.7875	-0.0258821	0	4.89663	ns
PIAS3|ENSG00000131788.16|chr1	67	35	63	59	53	38	0.564031	0.831515	8571	-0.226923	0.393374	51.9511	-0.576864	0	5.69908	ns
PEX11B|ENSG00000131779.11|chr1	118	110	138	114	123	133	0.76719	0.924527	10944	-0.0743682	0.251199	122.352	-0.296053	0	6.93489	ns
RBM8A|ENSG00000265241.8|chr1	1351	1084	1210	1078	1056	1131	0.00983798	0.0952877	959	-0.244225	0.0946069	1146.94	-2.58147	0	10.1636	ns
LIX1L|ENSG00000271601.4|chr1	205	135	163	137	125	165	0.18547	0.51427	3932	-0.31311	0.23647	154.332	-1.3241	0	7.26989	ns
ANKRD34A|ENSG00000272031.3|chr1	29	25	28	32	32	12	0.694178	1	10174	-0.215536	0.54817	26.0518	-0.393191	0	4.70331	ns
POLR3GL|ENSG00000121851.13|chr1	39	42	24	33	39	27	0.704038	1	10272	-0.177804	0.468058	33.7696	-0.379876	0	5.07765	ns
TXNIP|ENSG00000265972.6|chr1	197	116	161	463	343	325	6.45148e-09	4.50365e-07	125	1.16763	0.201156	261.275	5.80461	0	8.02943	up
NBPF12|ENSG00000268043.9|chr1	25	27	7	43	46	20	0.183234	1	3903	0.78829	0.592315	27.3322	1.33086	0	4.77253	ns
PRKAB2|ENSG00000131791.8|chr1	362	276	366	381	431	413	0.20181	0.532981	4175	0.200293	0.156918	368.407	1.27641	0	8.52516	ns
CHD1L|ENSG00000131778.20|chr1	221	188	221	196	157	168	0.0661035	0.310959	2153	-0.365441	0.198855	191.267	-1.83772	0	7.57944	ns
BCL9|ENSG00000116128.12|chr1	127	102	106	34	96	104	0.108749	0.402479	2833	-0.588009	0.366625	95.1525	-1.60384	0	6.57217	ns
ACP6|ENSG00000162836.12|chr1	83	60	62	98	73	81	0.494156	0.786719	7692	0.212678	0.311063	75.2509	0.683713	0	6.23364	ns
GPR89B|ENSG00000188092.15|chr1	29	25	38	12	11	42	0.36422	1	6170	-0.564635	0.622288	26.4902	-0.907352	0	4.72739	ns
NBPF11|ENSG00000263956.8|chr1	96	102	142	109	85	86	0.182421	0.510458	3890	-0.382004	0.286502	103.393	-1.33334	0	6.692	ns
NOTCH2NLC|ENSG00000286219.2|chr1	57	30	39	19	46	72	0.891687	0.968959	12456	0.0683964	0.502288	43.7034	0.13617	0	5.44967	ns
ENSG00000286185|ENSG00000286185.1|chr1	57	40	41	43	77	36	0.831688	0.947059	11850.5	0.0885056	0.416425	48.3536	0.212537	0	5.59555	ns
NBPF19|ENSG00000271383.8|chr1	57	40	41	43	77	36	0.831688	0.947059	11850.5	0.0885056	0.416425	48.3536	0.212537	0	5.59555	ns
H2BC21|ENSG00000184678.11|chr1	52	61	61	265	279	153	4.1959e-12	4.20844e-10	87	1.89493	0.273421	140.916	6.93042	0	7.13869	up
BOLA1|ENSG00000178096.9|chr1	83	73	118	56	103	57	0.203653	0.534458	4204	-0.44223	0.34788	81.6564	-1.27121	0	6.35149	ns
SV2A|ENSG00000159164.10|chr1	132	88	82	100	105	120	0.910571	0.973611	12654	0.0313202	0.278851	103.538	0.112319	0	6.69402	ns
SF3B4|ENSG00000143368.10|chr1	228	187	254	226	286	327	0.239884	0.575725	4657	0.243263	0.206984	250.008	1.17528	0	7.96583	ns
OTUD7B|ENSG00000264522.6|chr1	205	173	211	295	216	252	0.14631	0.462003	3376	0.282133	0.194214	223.143	1.45269	0	7.80182	ns
VPS45|ENSG00000136631.16|chr1	85	72	75	134	93	142	0.0415678	0.240167	1684	0.585646	0.287388	99.0684	2.03782	0	6.63035	ns
PLEKHO1|ENSG00000023902.14|chr1	144	149	114	211	234	203	0.00602935	0.0679755	817	0.579835	0.211142	173.602	2.74618	0	7.43964	ns
ANP32E|ENSG00000143401.15|chr1	400	449	399	397	388	379	0.175458	0.501818	3798	-0.195334	0.144172	401.061	-1.35487	0	8.64768	ns
APH1A|ENSG00000117362.13|chr1	352	322	301	365	215	315	0.266976	0.604521	5002	-0.212305	0.191257	310.306	-1.11005	0	8.27755	ns
MRPS21|ENSG00000266472.6|chr1	702	635	546	710	845	667	0.220362	0.555488	4388	0.149467	0.121958	677.607	1.22557	0	9.4043	ns
PRPF3|ENSG00000117360.13|chr1	252	205	183	184	220	327	0.607838	0.852418	9071	0.12079	0.235384	227.555	0.513162	0	7.83007	ns
RPRD2|ENSG00000163125.16|chr1	403	338	336	443	422	430	0.193689	0.524886	4048	0.178997	0.137718	391.716	1.29974	0	8.61367	ns
TARS2|ENSG00000143374.18|chr1	184	135	189	163	191	190	0.950345	0.983082	13088	0.0136382	0.219004	174.285	0.0622737	0	7.4453	ns
MCL1|ENSG00000143384.14|chr1	2687	1872	2090	3638	3946	3232	3.70029e-13	4.08718e-11	79	0.617143	0.0849346	2863.75	7.26609	0	11.4837	up
ENSA|ENSG00000143420.19|chr1	189	200	124	169	248	183	0.565942	0.832423	8628	0.136922	0.238524	183.951	0.574038	0	7.52318	ns
GOLPH3L|ENSG00000143457.11|chr1	195	190	157	191	209	160	0.822861	0.943781	11638	-0.0458267	0.204705	182.284	-0.223867	0	7.51004	ns
ARNT|ENSG00000143437.21|chr1	140	112	51	97	86	94	0.541395	0.816808	8277	-0.204623	0.33506	95.7398	-0.610705	0	6.58105	ns
SETDB1|ENSG00000143379.13|chr1	229	209	187	267	251	241	0.281669	0.619613	5169	0.190626	0.177067	228.482	1.07658	0	7.83594	ns
CERS2|ENSG00000143418.20|chr1	418	344	211	307	292	264	0.204261	0.535132	4210	-0.255364	0.201153	303.379	-1.26951	0	8.24498	ns
MINDY1|ENSG00000143409.17|chr1	5	18	3	8	3	15	0.927134	1	12835	-0.0932445	1.01961	8.78874	-0.0914509	0	3.13566	ns
PRUNE1|ENSG00000143363.17|chr1	318	162	179	175	93	179	0.0258706	0.178456	1381	-0.625693	0.280813	183.095	-2.22815	0	7.51645	ns
C1orf56|ENSG00000143443.10|chr1	14	20	16	12	3	12	0.210228	1	4285	-0.983284	0.784783	12.9812	-1.25294	0	3.69835	ns
MLLT11|ENSG00000213190.4|chr1	259	277	261	185	242	207	0.0245667	0.172045	1356	-0.422847	0.188087	238.605	-2.24815	0	7.89848	ns
GABPB2|ENSG00000143458.12|chr1	71	56	84	57	49	56	0.173542	0.499723	3771	-0.471546	0.346493	62.1536	-1.36091	0	5.95777	ns
SCNM1|ENSG00000163156.12|chr1	175	135	151	157	160	178	0.928143	0.977901	12854	0.0196152	0.217508	158.278	0.0901817	0	7.30632	ns
LYSMD1|ENSG00000163155.12|chr1	65	56	47	89	114	44	0.223142	0.558618	4424	0.456476	0.374709	67.8544	1.21822	0	6.08437	ns
TMOD4|ENSG00000163157.15|chr1	13	7	10	6	15	11	0.981337	1	13435	0.019491	0.833218	10.2431	0.0233925	0	3.35658	ns
VPS72|ENSG00000163159.15|chr1	608	470	444	485	451	483	0.172684	0.498687	3759	-0.183828	0.134808	486.955	-1.36363	0	8.92765	ns
PIP5K1A|ENSG00000143398.20|chr1	470	351	456	614	541	486	0.0515038	0.269923	1891	0.270683	0.139007	480.607	1.94726	0	8.90871	ns
PSMD4|ENSG00000159352.16|chr1	178	166	255	221	206	227	0.88458	0.967407	12372	0.0318328	0.219287	208.132	0.145165	0	7.70136	ns
ZNF687|ENSG00000143373.18|chr1	103	84	94	131	127	186	0.031365	0.202884	1485	0.581278	0.270059	119.794	2.15241	0	6.90441	ns
PI4KB|ENSG00000143393.17|chr1	362	194	279	317	216	248	0.401478	0.721772	6597	-0.177067	0.211049	266.547	-0.838985	0	8.05825	ns
RFX5|ENSG00000143390.18|chr1	222	160	151	170	254	167	0.775327	0.928562	11020	0.0652198	0.228509	185.212	0.285415	0	7.53303	ns
SELENBP1|ENSG00000143416.21|chr1	44	44	13	71	49	40	0.237903	0.573953	4628	0.572959	0.485457	42.6319	1.18025	0	5.41386	ns
PSMB4|ENSG00000159377.11|chr1	669	526	615	577	533	680	0.476711	0.774537	7492	-0.0981975	0.137995	597.413	-0.711602	0	9.22258	ns
POGZ|ENSG00000143442.23|chr1	494	339	390	538	563	595	0.00599018	0.0677955	815	0.391596	0.142486	480.815	2.74832	0	8.90934	ns
CGN|ENSG00000143375.15|chr1	16	30	25	43	27	14	0.840851	1	11938	0.11658	0.580565	25.5986	0.200805	0	4.67799	ns
TUFT1|ENSG00000143367.17|chr1	246	200	254	473	522	380	8.67007e-08	4.88097e-06	155	0.879708	0.164352	339.655	5.3526	0	8.40793	up
SNX27|ENSG00000143376.14|chr1	208	155	209	197	214	169	0.728797	0.90945	10535	-0.0709655	0.204673	190.531	-0.346726	0	7.57388	ns
MRPL9|ENSG00000143436.11|chr1	481	379	310	390	259	360	0.110227	0.404475	2857	-0.294376	0.184311	360.991	-1.59717	0	8.49582	ns
TDRKH|ENSG00000182134.17|chr1	25	1	14	16	18	32	0.391674	1	6482	0.688856	0.804188	17.361	0.856586	0	4.11778	ns
THEM4|ENSG00000159445.13|chr1	174	114	173	160	135	144	0.506469	0.79415	7835	-0.157087	0.236454	149.008	-0.664346	0	7.21924	ns
S100A10|ENSG00000197747.9|chr1	238	221	240	137	163	158	0.000460827	0.00966628	426	-0.699119	0.199603	193.351	-3.50255	0	7.59508	down
S100A11|ENSG00000163191.6|chr1	52	57	36	41	51	27	0.366159	0.695041	6193	-0.383589	0.424468	43.765	-0.903692	0	5.4517	ns
S100A4|ENSG00000196154.12|chr1	2	7	4	2	2	2	0.3956	1	6526	-1.23298	1.45141	3.238	-0.849505	0	1.6951	ns
S100A13|ENSG00000189171.15|chr1	31	52	18	5	31	13	0.089142	1	2537	-1.14117	0.6713	25.2611	-1.69994	0	4.65884	ns
CHTOP|ENSG00000160679.13|chr1	925	629	625	943	1036	790	0.0403857	0.235488	1668	0.262027	0.127832	812.938	2.04978	0	9.667	ns
SNAPIN|ENSG00000143553.11|chr1	321	337	296	333	294	360	0.807995	0.9397	11476	-0.0401788	0.165336	322.354	-0.243013	0	8.3325	ns
ILF2|ENSG00000143621.17|chr1	769	593	684	844	766	667	0.572203	0.834678	8704	0.0638789	0.113098	713.34	0.56481	0	9.47845	ns
DENND4B|ENSG00000198837.10|chr1	107	142	111	134	158	116	0.756192	0.922016	10820	0.0793602	0.2556	127.292	0.310486	0	6.992	ns
CRTC2|ENSG00000160741.17|chr1	128	79	121	176	89	142	0.443888	0.751672	7078	0.226545	0.295889	121.128	0.765644	0	6.92039	ns
SLC39A1|ENSG00000143570.19|chr1	242	208	205	167	127	161	0.00304558	0.0417857	661	-0.612098	0.206573	184.931	-2.9631	0	7.53084	down
CREB3L4|ENSG00000143578.16|chr1	11	5	20	30	28	29	0.0672022	1	2170	1.18016	0.644785	20.1499	1.83032	0	4.3327	ns
JTB|ENSG00000143543.15|chr1	795	601	584	578	574	503	0.00481069	0.058222	759	-0.344295	0.122115	601.97	-2.81944	0	9.23355	ns
RAB13|ENSG00000143545.10|chr1	26	26	30	27	18	33	0.761927	1	10884	-0.158984	0.524786	26.6788	-0.302951	0	4.73762	ns
TPM3|ENSG00000143549.21|chr1	14	14	15	17	12	10	0.731073	1	10566	-0.242427	0.705347	13.5906	-0.343699	0	3.76454	ns
C1orf43|ENSG00000143612.21|chr1	1078	925	867	943	977	897	0.228164	0.562578	4508	-0.114584	0.0950827	941.62	-1.2051	0	9.879	ns
UBAP2L|ENSG00000143569.19|chr1	20	6	41	14	17	6	0.207098	1	4247	-0.965624	0.765405	17.359	-1.26159	0	4.11761	ns
HAX1|ENSG00000143575.16|chr1	537	414	339	723	524	551	0.0119718	0.108255	1034	0.393794	0.156704	506.976	2.51297	0	8.98577	ns
ATP8B2|ENSG00000143515.20|chr1	95	56	63	93	83	45	0.901234	0.971432	12555	-0.0438751	0.353537	71.3277	-0.124103	0	6.15639	ns
IL6R|ENSG00000160712.13|chr1	57	18	27	8	26	11	0.0515889	1	1893	-1.24275	0.638439	24.2428	-1.94655	0	4.59948	ns
UBE2Q1|ENSG00000160714.10|chr1	441	397	437	336	433	427	0.248136	0.584883	4764	-0.178844	0.154858	410.826	-1.15489	0	8.68238	ns
ADAR|ENSG00000160710.18|chr1	667	512	533	609	590	479	0.345748	0.678739	5925	-0.118094	0.125249	560.01	-0.942869	0	9.12931	ns
PMVK|ENSG00000163344.6|chr1	76	59	52	62	80	60	0.937541	0.979816	12957	0.0264123	0.337063	64.181	0.0783603	0	6.00407	ns
PBXIP1|ENSG00000163346.17|chr1	4	13	2	9	9	6	0.834696	1	11876	0.217828	1.04382	7.13941	0.208683	0	2.8358	ns
PYGO2|ENSG00000163348.4|chr1	278	214	320	255	188	297	0.315327	0.651757	5582	-0.218162	0.217269	258.324	-1.00411	0	8.01304	ns
SHC1|ENSG00000160691.19|chr1	237	122	104	126	172	138	0.585424	0.839103	8849	-0.153725	0.281817	147.823	-0.545478	0	7.20773	ns
CKS1B|ENSG00000173207.13|chr1	111	122	181	92	109	123	0.114918	0.414369	2920	-0.448589	0.284553	123.674	-1.57647	0	6.95039	ns
FLAD1|ENSG00000160688.19|chr1	258	195	203	223	213	190	0.405738	0.724778	6642	-0.154574	0.185916	211.964	-0.831418	0	7.72767	ns
ZBTB7B|ENSG00000160685.14|chr1	4	8	3	9	2	14	0.551494	1	8438	0.653698	1.09769	6.67194	0.595522	0	2.73811	ns
EFNA4|ENSG00000243364.8|chr1	74	30	28	26	29	27	0.131476	0.441254	3160	-0.74723	0.49541	35.2261	-1.50831	0	5.13857	ns
EFNA3|ENSG00000143590.14|chr1	38	49	53	27	34	35	0.140071	0.45397	3282	-0.640726	0.434235	39.6227	-1.47553	0	5.30826	ns
EFNA1|ENSG00000169242.12|chr1	114	74	59	91	134	80	0.484727	0.779243	7581	0.224117	0.320753	90.5365	0.69872	0	6.50043	ns
SLC50A1|ENSG00000169241.19|chr1	45	36	39	60	52	22	0.902334	0.97147	12566	0.0553348	0.450926	41.6823	0.122714	0	5.38136	ns
DPM3|ENSG00000179085.8|chr1	296	244	196	223	276	243	0.709991	0.899562	10341	-0.0709115	0.19069	244.448	-0.371868	0	7.93338	ns
KRTCAP2|ENSG00000163463.13|chr1	382	391	255	309	397	261	0.346841	0.679356	5942	-0.180997	0.192399	330.238	-0.940735	0	8.36736	ns
FDPS|ENSG00000160752.15|chr1	186	112	131	174	275	148	0.129352	0.436984	3135	0.392468	0.258771	168.116	1.51666	0	7.39332	ns
RUSC1|ENSG00000160753.17|chr1	162	127	99	104	165	98	0.551696	0.82208	8444	-0.165415	0.277906	124.645	-0.59522	0	6.96168	ns
ASH1L|ENSG00000116539.14|chr1	363	221	243	312	298	217	0.66403	0.878281	9821	-0.0845889	0.194746	272.108	-0.434356	0	8.08803	ns
MSTO1|ENSG00000125459.18|chr1	58	40	59	110	41	102	0.130644	0.440041	3147	0.605458	0.40055	67.534	1.51157	0	6.07754	ns
YY1AP1|ENSG00000163374.20|chr1	273	195	217	304	270	258	0.268601	0.606632	5013	0.194449	0.175767	249.87	1.10629	0	7.96503	ns
DAP3|ENSG00000132676.16|chr1	351	308	290	342	435	363	0.258843	0.594229	4910	0.177053	0.156805	345.078	1.12913	0	8.43078	ns
SYT11|ENSG00000132718.9|chr1	71	46	60	64	68	50	0.891529	0.968959	12452	-0.0477064	0.349831	59.1974	-0.13637	0	5.88746	ns
RIT1|ENSG00000143622.11|chr1	103	40	57	91	65	76	0.691147	0.891935	10142	0.145317	0.365762	70.7775	0.397299	0	6.14522	ns
KHDC4|ENSG00000132680.11|chr1	464	345	378	461	416	437	0.658718	0.8773	9751	0.0619806	0.140328	413.088	0.441683	0	8.6903	ns
ARHGEF2|ENSG00000116584.22|chr1	436	245	316	425	305	339	0.913213	0.974764	12678	0.0204359	0.187508	340.115	0.108987	0	8.40988	ns
SSR2|ENSG00000163479.14|chr1	211	185	138	332	343	322	9.75226e-06	0.00036212	236	0.815456	0.184384	251	4.42259	0	7.97154	up
LAMTOR2|ENSG00000116586.12|chr1	17	19	5	15	18	2	0.700061	1	10234	-0.337586	0.876307	12.4766	-0.385238	0	3.64115	ns
MEX3A|ENSG00000254726.3|chr1	109	115	105	91	129	68	0.31555	0.651814	5586	-0.292164	0.291103	102.366	-1.00365	0	6.6776	ns
LMNA|ENSG00000160789.24|chr1	100	64	123	38	40	58	0.00155193	0.0251713	557	-1.15749	0.365739	71.0558	-3.16479	0	6.15088	down
SLC25A44|ENSG00000160785.14|chr1	265	188	283	253	272	202	0.576343	0.835687	8752	-0.11044	0.197661	241.962	-0.558735	0	7.91864	ns
PMF1|ENSG00000160783.19|chr1	98	107	110	93	81	122	0.536576	0.814348	8211	-0.177559	0.287313	101.943	-0.617999	0	6.67162	ns
SMG5|ENSG00000198952.8|chr1	95	100	88	86	97	82	0.498751	0.78841	7762	-0.188373	0.27847	91.0012	-0.676456	0	6.50781	ns
TMEM79|ENSG00000163472.19|chr1	3	9	1	3	11	14	0.367933	1	6215	1.02038	1.13331	6.83466	0.900352	0	2.77287	ns
GLMP|ENSG00000198715.13|chr1	52	45	80	66	93	41	0.861098	0.960248	12134	0.0690626	0.394695	62.2759	0.174977	0	5.9606	ns
CCT3|ENSG00000163468.15|chr1	1496	1201	1354	1229	1317	1084	0.00551784	0.0641128	795	-0.248236	0.0894501	1272.93	-2.77514	0	10.3139	ns
TSACC|ENSG00000163467.12|chr1	8	9	17	12	16	17	0.679495	1	10029	0.307188	0.743522	13.1453	0.413153	0	3.71648	ns
MEF2D|ENSG00000116604.19|chr1	98	85	77	129	40	88	0.772914	0.9276	10995	-0.106916	0.370509	85.5015	-0.288566	0	6.41788	ns
IQGAP3|ENSG00000183856.11|chr1	33	44	26	35	70	44	0.332986	0.668116	5777	0.437655	0.452068	41.62	0.968116	0	5.37921	ns
NAXE|ENSG00000163382.13|chr1	229	136	115	151	195	159	0.998953	0.999737	13622	0.000331611	0.25269	162.055	0.00131232	0	7.34034	ns
CRABP2|ENSG00000143320.9|chr1	110	70	76	83	44	26	0.0343045	0.214121	1541	-0.840367	0.39706	67.5722	-2.11647	0	6.07836	ns
ISG20L2|ENSG00000143319.17|chr1	1431	1069	1105	1571	1291	1244	0.312488	0.648151	5561	0.100605	0.0996074	1270.89	1.01002	0	10.3116	ns
METTL25B|ENSG00000143303.12|chr1	100	48	73	77	133	61	0.558924	0.82734	8510	0.21127	0.361492	80.607	0.584441	0	6.33283	ns
MRPL24|ENSG00000143314.12|chr1	261	142	160	183	272	235	0.345856	0.678799	5926	0.22255	0.236088	206.156	0.942658	0	7.68759	ns
HDGF|ENSG00000143321.19|chr1	1873	1313	1471	1012	1130	937	1.97888e-11	1.83699e-09	94	-0.68124	0.101563	1285.43	-6.70757	0	10.328	down
PRCC|ENSG00000143294.15|chr1	465	338	306	362	362	292	0.194638	0.525825	4063	-0.211282	0.162903	350.869	-1.29698	0	8.45479	ns
ARHGEF11|ENSG00000132694.19|chr1	54	20	56	59	30	27	0.604671	0.850624	9033	-0.256832	0.496106	40.472	-0.517696	0	5.33885	ns
ETV3|ENSG00000117036.12|chr1	138	115	99	211	207	120	0.0416424	0.240167	1689	0.516233	0.253419	145.597	2.03708	0	7.18584	ns
KIRREL1|ENSG00000183853.18|chr1	42	27	35	29	76	46	0.322959	0.658365	5667	0.45743	0.462801	41.9651	0.988396	0	5.39112	ns
TAGLN2|ENSG00000158710.15|chr1	108	57	97	120	75	78	0.930877	0.978772	12883	-0.0280113	0.322928	88.0755	-0.0867418	0	6.46067	ns
PIGM|ENSG00000143315.8|chr1	935	757	910	930	1006	863	0.883981	0.967407	12369	0.0151165	0.103591	893.352	0.145925	0	9.80308	ns
PEA15|ENSG00000162734.13|chr1	425	220	248	367	344	342	0.398467	0.719945	6554	0.164923	0.195322	319.605	0.844363	0	8.32015	ns
DCAF8|ENSG00000132716.19|chr1	193	170	154	140	114	149	0.0502554	0.266952	1863	-0.443673	0.22662	153.097	-1.95778	0	7.2583	ns
PEX19|ENSG00000162735.19|chr1	171	124	114	166	143	154	0.674882	0.883176	9977	0.0972115	0.231755	143.777	0.419458	0	7.16769	ns
COPA|ENSG00000122218.17|chr1	261	179	188	288	296	223	0.147304	0.462866	3393	0.275314	0.189987	235.695	1.44912	0	7.88078	ns
NCSTN|ENSG00000162736.18|chr1	245	178	132	218	197	167	0.949453	0.983082	13075	-0.0143299	0.226045	187.119	-0.0633937	0	7.54781	ns
VANGL2|ENSG00000162738.7|chr1	35	15	35	16	30	25	0.551203	1	8433	-0.335108	0.562301	25.8701	-0.595958	0	4.69321	ns
F11R|ENSG00000158769.18|chr1	144	82	109	105	121	127	0.99937	0.999737	13627	0.000214595	0.271576	113.632	0.000790185	0	6.82822	ns
NECTIN4|ENSG00000143217.9|chr1	10	1	16	13	2	2	0.50489	1	7818	-0.780586	1.17062	7.25687	-0.666816	0	2.85935	ns
KLHDC9|ENSG00000162755.14|chr1	62	38	16	64	44	56	0.353695	0.684334	6024	0.432786	0.466643	45.7863	0.927446	0	5.51685	ns
PFDN2|ENSG00000143256.5|chr1	528	464	497	511	371	425	0.0494347	0.264642	1846	-0.279344	0.142173	464.091	-1.96482	0	8.85826	ns
NIT1|ENSG00000158793.14|chr1	43	62	63	83	79	74	0.255433	0.592144	4857	0.38659	0.339934	66.8815	1.13725	0	6.06354	ns
DEDD|ENSG00000158796.17|chr1	208	141	106	132	204	174	0.725308	0.907649	10490	0.0922832	0.262636	159.053	0.351374	0	7.31336	ns
UFC1|ENSG00000143222.12|chr1	734	481	506	627	458	506	0.19684	0.528498	4093	-0.19507	0.151146	546.817	-1.29061	0	9.09492	ns
USP21|ENSG00000143258.17|chr1	41	15	28	56	50	54	0.0584765	0.291248	2009	0.858016	0.453471	39.8424	1.89211	0	5.31623	ns
PPOX|ENSG00000143224.18|chr1	12	4	5	12	62	4	0.0464981	1	1800	1.81072	0.909522	15.8398	1.99084	0	3.98548	ns
B4GALT3|ENSG00000158850.15|chr1	191	118	131	108	131	177	0.581238	0.837712	8800	-0.148611	0.269429	141.922	-0.551578	0	7.14895	ns
NDUFS2|ENSG00000158864.13|chr1	376	207	283	317	382	244	0.847594	0.954829	11994	0.0389608	0.202721	297.373	0.192189	0	8.21613	ns
TOMM40L|ENSG00000158882.15|chr1	161	140	156	219	203	179	0.134795	0.446378	3208	0.302197	0.202077	174.382	1.49546	0	7.44611	ns
SDHC|ENSG00000143252.16|chr1	152	104	129	129	141	144	0.923304	0.976754	12787	0.0231032	0.239975	132.115	0.0962731	0	7.04565	ns
FCRLB|ENSG00000162746.15|chr1	6	2	4	12	17	10	0.0886647	1	2528	1.62192	0.952679	8.25326	1.70248	0	3.04496	ns
DUSP12|ENSG00000081721.12|chr1	220	189	185	211	225	168	0.726262	0.907748	10504	-0.0679915	0.194205	197.997	-0.350102	0	7.62934	ns
ATF6|ENSG00000118217.7|chr1	220	201	214	232	301	301	0.105787	0.396536	2789	0.307243	0.189958	243.063	1.61742	0	7.92519	ns
NOS1AP|ENSG00000198929.13|chr1	33	11	17	29	48	60	0.0379802	1	1618	1.1152	0.53743	32.4433	2.07507	0	5.01985	ns
C1orf226|ENSG00000239887.6|chr1	72	48	47	50	47	58	0.621972	0.859139	9291	-0.183103	0.371363	53.2868	-0.493058	0	5.73571	ns
UHMK1|ENSG00000152332.16|chr1	591	409	557	458	419	487	0.0665863	0.312184	2161	-0.273855	0.149284	484.782	-1.83446	0	8.92119	ns
UAP1|ENSG00000117143.14|chr1	169	119	143	253	175	208	0.0314311	0.203162	1486	0.475141	0.220835	175.345	2.15157	0	7.45405	ns
DDR2|ENSG00000162733.19|chr1	9	10	2	16	21	4	0.358154	1	6094	0.860773	0.936754	10.0381	0.918889	0	3.32741	ns
HSD17B7|ENSG00000132196.16|chr1	50	49	38	104	110	128	8.634e-05	0.00245408	309	1.23603	0.314825	78.5509	3.92608	0	6.29556	up
RGS5|ENSG00000143248.13|chr1	14	7	10	26	39	19	0.0360975	1	1579	1.35206	0.645118	18.6433	2.09583	0	4.22058	ns
NUF2|ENSG00000143228.13|chr1	106	112	107	143	133	149	0.222418	0.557941	4414	0.295603	0.242273	124.099	1.22012	0	6.95535	ns
PBX1|ENSG00000185630.20|chr1	662	577	442	479	460	364	0.00198656	0.0301474	596	-0.457168	0.147844	494.606	-3.09223	0	8.95014	ns
MGST3|ENSG00000143198.13|chr1	122	129	175	148	65	123	0.153226	0.470631	3484	-0.4407	0.308563	127.302	-1.42823	0	6.99212	ns
ALDH9A1|ENSG00000143149.13|chr1	503	320	368	557	492	520	0.0336017	0.21177	1525	0.317329	0.149344	453.963	2.12482	0	8.82643	ns
TMCO1|ENSG00000143183.18|chr1	300	186	270	265	299	289	0.625225	0.860115	9330	0.0926891	0.189758	265.728	0.488459	0	8.0538	ns
UCK2|ENSG00000143179.16|chr1	680	534	554	699	715	679	0.162146	0.483557	3616	0.157615	0.112752	637.273	1.39789	0	9.31577	ns
TADA1|ENSG00000152382.6|chr1	139	120	161	197	163	136	0.544059	0.818387	8355	0.14155	0.233316	151.193	0.606686	0	7.24025	ns
ILDR2|ENSG00000143195.13|chr1	10	23	38	15	5	26	0.323662	1	5679	-0.724452	0.734023	19.9214	-0.986961	0	4.31625	ns
POU2F1|ENSG00000143190.23|chr1	787	587	744	664	555	598	0.0135372	0.117772	1078	-0.308638	0.124989	652.854	-2.46931	0	9.35062	ns
CREG1|ENSG00000143162.9|chr1	196	168	176	237	204	229	0.243239	0.579119	4698	0.223408	0.191449	199.88	1.16693	0	7.64299	ns
MPZL1|ENSG00000197965.12|chr1	240	256	258	161	203	215	0.0194258	0.147399	1242	-0.470467	0.20129	222.789	-2.33726	0	7.79954	ns
MPC2|ENSG00000143158.11|chr1	282	163	203	209	197	267	0.940528	0.980742	12990	-0.016536	0.221645	218.413	-0.0746058	0	7.77092	ns
DCAF6|ENSG00000143164.16|chr1	61	81	122	74	72	90	0.444357	0.752109	7080	-0.26223	0.342849	83.7691	-0.764856	0	6.38835	ns
GPR161|ENSG00000143147.15|chr1	176	141	196	84	80	122	0.000570791	0.0113615	449	-0.924463	0.268339	134.04	-3.44513	0	7.06652	down
TIPRL|ENSG00000143155.13|chr1	588	447	564	506	470	376	0.0167875	0.134392	1171	-0.334725	0.139975	489.002	-2.39133	0	8.9337	ns
SFT2D2|ENSG00000213064.10|chr1	463	421	482	460	431	420	0.253106	0.589916	4829	-0.151767	0.132799	444.211	-1.14284	0	8.7951	ns
ATP1B1|ENSG00000143153.14|chr1	774	692	765	823	868	747	0.731074	0.909634	10567	0.0357065	0.103889	772.561	0.343697	0	9.5935	ns
NME7|ENSG00000143156.14|chr1	43	42	51	35	33	56	0.612936	0.855506	9119	-0.21604	0.427052	43.4493	-0.505887	0	5.44126	ns
BLZF1|ENSG00000117475.14|chr1	168	113	167	263	249	168	0.026265	0.180258	1388	0.50728	0.228271	184.828	2.22227	0	7.53004	ns
CCDC181|ENSG00000117477.13|chr1	102	97	94	126	45	137	0.977527	0.992163	13385	-0.0101538	0.360457	99.9118	-0.0281693	0	6.64258	ns
SLC19A2|ENSG00000117479.15|chr1	137	167	159	251	276	241	0.00165258	0.026219	569	0.63206	0.20088	202.918	3.14646	0	7.66475	up
C1orf112|ENSG00000000460.17|chr1	39	47	33	84	124	37	0.0299652	0.195716	1465	0.931672	0.429233	59.2704	2.17055	0	5.88924	ns
METTL18|ENSG00000171806.12|chr1	43	20	33	67	48	55	0.0799558	0.341672	2401	0.745242	0.425624	43.4887	1.75094	0	5.44257	ns
SCYL3|ENSG00000000457.14|chr1	48	54	47	82	135	86	0.00576185	0.0661551	804	0.928217	0.336184	74.1551	2.76104	0	6.21247	ns
KIFAP3|ENSG00000075945.13|chr1	91	27	62	15	22	26	0.00178124	0.0277556	580	-1.57224	0.503202	40.4208	-3.12447	0	5.33703	down
GORAB|ENSG00000120370.14|chr1	87	121	47	139	78	79	0.757419	0.922209	10837	0.112298	0.363574	90.9106	0.308872	0	6.50638	ns
PRRX1|ENSG00000116132.12|chr1	18	5	15	16	26	16	0.450666	1	7168	0.534413	0.708482	15.6952	0.754306	0	3.97225	ns
PRRC2C|ENSG00000117523.18|chr1	384	332	463	447	402	390	0.883229	0.967407	12357	-0.0231004	0.157277	400.75	-0.146877	0	8.64656	ns
VAMP4|ENSG00000117533.15|chr1	78	41	73	95	57	102	0.36456	0.693457	6177	0.327507	0.361204	73.5736	0.90671	0	6.20112	ns
METTL13|ENSG00000010165.20|chr1	222	228	220	230	267	193	0.773054	0.927622	10998	-0.0543025	0.188301	225.275	-0.288382	0	7.81555	ns
PIGC|ENSG00000135845.10|chr1	161	134	170	206	232	150	0.276788	0.614676	5108	0.241688	0.222229	173.45	1.08756	0	7.43837	ns
SUCO|ENSG00000094975.14|chr1	135	212	218	290	300	226	0.0640936	0.304453	2125	0.419761	0.22671	228.339	1.85153	0	7.83503	ns
PRDX6|ENSG00000117592.9|chr1	511	362	435	396	557	383	0.731656	0.909981	10573	-0.0560817	0.16354	436.762	-0.342924	0	8.7707	ns
KLHL20|ENSG00000076321.11|chr1	363	302	324	406	393	318	0.575273	0.835246	8740	0.0833528	0.148764	347.542	0.560303	0	8.44104	ns
CENPL|ENSG00000120334.16|chr1	78	73	69	94	133	88	0.150508	0.466788	3441	0.42507	0.295652	88.0724	1.43774	0	6.46062	ns
DARS2|ENSG00000117593.12|chr1	163	92	113	159	141	110	0.782099	0.93132	11085	0.0719658	0.260195	127.766	0.276584	0	6.99736	ns
ZBTB37|ENSG00000185278.16|chr1	159	165	177	141	179	133	0.279641	0.616977	5148	-0.241932	0.223777	158.597	-1.08113	0	7.30922	ns
RC3H1|ENSG00000135870.12|chr1	464	407	467	614	483	439	0.464949	0.766946	7318	0.103246	0.141293	474.458	0.730722	0	8.89014	ns
RABGAP1L|ENSG00000152061.24|chr1	67	68	64	57	40	70	0.349482	0.679951	5979	-0.337829	0.361085	61.0751	-0.935594	0	5.93251	ns
CACYBP|ENSG00000116161.18|chr1	733	636	629	640	682	584	0.150889	0.466788	3452	-0.157821	0.109873	646.714	-1.4364	0	9.33698	ns
MRPS14|ENSG00000120333.4|chr1	241	167	180	213	204	238	0.702088	0.897171	10255	0.0768354	0.200875	205.367	0.382504	0	7.68206	ns
KIAA0040|ENSG00000235750.10|chr1	105	87	101	114	76	86	0.52922	0.809887	8127	-0.178513	0.283715	94.2478	-0.629197	0	6.55839	ns
COP1|ENSG00000143207.21|chr1	156	95	103	129	202	144	0.190904	0.52128	4009	0.345993	0.264539	136.196	1.30791	0	7.08954	ns
RASAL2|ENSG00000075391.18|chr1	86	117	126	86	104	146	0.843614	0.952321	11961	-0.0603585	0.305964	111.273	-0.197273	0	6.79796	ns
RALGPS2|ENSG00000116191.19|chr1	113	111	152	96	104	116	0.202943	0.533881	4194	-0.342996	0.269395	115.544	-1.27321	0	6.8523	ns
FAM20B|ENSG00000116199.12|chr1	375	272	292	284	212	306	0.103691	0.392446	2763	-0.306629	0.188438	288.926	-1.62722	0	8.17456	ns
TOR3A|ENSG00000186283.14|chr1	123	93	80	108	98	108	0.987339	0.995079	13511	0.00432353	0.272462	100.744	0.0158684	0	6.65456	ns
ABL2|ENSG00000143322.21|chr1	555	423	503	512	370	511	0.270647	0.60805	5039	-0.17223	0.156349	476.685	-1.10157	0	8.89689	ns
SOAT1|ENSG00000057252.13|chr1	146	92	132	139	157	148	0.46107	0.764271	7275	0.180418	0.244772	134.304	0.737087	0	7.06936	ns
TOR1AIP2|ENSG00000169905.13|chr1	218	205	205	198	142	156	0.0341548	0.213492	1539	-0.433879	0.20483	186.901	-2.11824	0	7.54613	ns
TOR1AIP1|ENSG00000143337.19|chr1	180	151	191	225	270	225	0.0586634	0.291513	2013	0.3729	0.197228	204.864	1.89071	0	7.67852	ns
CEP350|ENSG00000135837.16|chr1	255	255	259	431	363	343	0.00308683	0.0421529	664	0.468252	0.158249	313.879	2.95896	0	8.29406	ns
QSOX1|ENSG00000116260.17|chr1	57	62	41	49	37	39	0.254186	0.590686	4843	-0.449164	0.39392	47.3896	-1.14024	0	5.5665	ns
LHX4|ENSG00000121454.6|chr1	95	60	42	84	28	59	0.516602	0.802343	7950	-0.279199	0.430469	60.6134	-0.648593	0	5.92156	ns
ACBD6|ENSG00000230124.8|chr1	94	80	57	98	77	51	0.708538	0.899562	10323	-0.126114	0.337365	75.233	-0.37382	0	6.23329	ns
XPR1|ENSG00000143324.14|chr1	91	47	25	63	61	81	0.516349	0.802291	7922	0.275412	0.424374	60.3558	0.648983	0	5.91542	ns
STX6|ENSG00000135823.14|chr1	176	161	169	149	89	159	0.0895075	0.363276	2542	-0.435428	0.256436	150.574	-1.698	0	7.23433	ns
MR1|ENSG00000153029.16|chr1	17	15	23	27	29	27	0.367157	1	6206	0.499403	0.553778	22.7731	0.901812	0	4.50926	ns
IER5|ENSG00000162783.11|chr1	1192	884	1055	1042	908	900	0.0297938	0.195276	1460	-0.22316	0.102705	990.508	-2.17282	0	9.95203	ns
GLUL|ENSG00000135821.19|chr1	1217	924	948	1173	946	1005	0.509506	0.795767	7864	-0.0694316	0.105262	1026.75	-0.659607	0	10.0039	ns
RNASEL|ENSG00000135828.11|chr1	11	14	18	32	40	28	0.047747	1	1821	1.11346	0.562466	23.4405	1.97961	0	4.55093	ns
RGS16|ENSG00000143333.7|chr1	396	339	333	745	958	717	6.66622e-16	9.23324e-14	63	1.0906	0.135034	570.316	8.07648	0	9.15562	up
NPL|ENSG00000135838.14|chr1	19	7	6	15	7	6	0.764485	1	10911	-0.26505	0.884689	9.76666	-0.299597	0	3.28787	ns
DHX9|ENSG00000135829.17|chr1	553	369	543	471	458	454	0.263201	0.599189	4971	-0.168819	0.150885	471.723	-1.11886	0	8.8818	ns
LAMC1|ENSG00000135862.6|chr1	246	278	300	257	207	247	0.101585	0.389901	2716	-0.309015	0.188744	255.978	-1.63722	0	7.99988	ns
SMG7|ENSG00000116698.22|chr1	145	117	187	144	150	148	0.637062	0.865248	9468	-0.114726	0.243162	147.992	-0.471811	0	7.20938	ns
ARPC5|ENSG00000162704.16|chr1	819	566	742	713	703	647	0.287211	0.624676	5242	-0.130419	0.122544	693.112	-1.06426	0	9.43694	ns
RGL1|ENSG00000143344.16|chr1	91	77	53	78	14	33	0.0585351	0.291352	2010	-0.917902	0.485234	57.4105	-1.89167	0	5.84324	ns
COLGALT2|ENSG00000198756.12|chr1	25	17	24	65	13	19	0.474988	1	7472	0.448185	0.627371	26.5619	0.714386	0	4.73129	ns
TSEN15|ENSG00000198860.14|chr1	124	105	108	226	175	196	0.000885818	0.0161371	494	0.735948	0.221372	153.314	3.32449	0	7.26034	up
C1orf21|ENSG00000116667.15|chr1	291	157	217	196	190	145	0.0684907	0.316132	2198	-0.407649	0.223766	197.458	-1.82176	0	7.6254	ns
EDEM3|ENSG00000116406.20|chr1	313	298	391	436	491	376	0.0865062	0.356567	2499	0.280787	0.163808	380.694	1.71412	0	8.57249	ns
NIBAN1|ENSG00000135842.17|chr1	168	136	134	122	134	117	0.164773	0.486943	3666	-0.318571	0.229321	134.486	-1.3892	0	7.07132	ns
RNF2|ENSG00000121481.11|chr1	236	178	169	304	173	217	0.461963	0.764441	7291	0.164374	0.22345	210.193	0.735618	0	7.71557	ns
TRMT1L|ENSG00000121486.12|chr1	297	174	159	206	153	156	0.120071	0.421562	3002	-0.367989	0.236729	188.753	-1.55447	0	7.56035	ns
SWT1|ENSG00000116668.13|chr1	13	4	6	7	1	14	0.927638	1	12845	-0.0981285	1.08051	7.44928	-0.090817	0	2.8971	ns
IVNS1ABP|ENSG00000116679.16|chr1	353	353	469	559	535	462	0.0502536	0.266952	1862	0.30536	0.155971	451.179	1.9578	0	8.81755	ns
TPR|ENSG00000047410.14|chr1	100	100	182	167	169	104	0.752891	0.920774	10784	0.0932343	0.296142	136.036	0.31483	0	7.08785	ns
ODR4|ENSG00000157181.16|chr1	301	185	245	259	258	280	0.810455	0.940256	11504	0.0456999	0.190544	252.354	0.239839	0	7.9793	ns
PTGS2|ENSG00000073756.13|chr1	20	13	4	88	97	98	6.03124e-10	4.78442e-08	110	2.86451	0.462793	51.7441	6.18961	0	5.69332	up
PLA2G4A|ENSG00000116711.10|chr1	16	19	2	7	28	20	0.547863	1	8394	0.499267	0.830775	15.1829	0.600965	0	3.92438	ns
RGS2|ENSG00000116741.8|chr1	115	93	75	474	556	446	5.08849e-35	1.58579e-32	28	2.29656	0.186009	284.846	12.3465	0	8.15404	up
UCHL5|ENSG00000116750.14|chr1	162	116	183	165	173	198	0.572551	0.834766	8707	0.132725	0.235203	165.159	0.564299	0	7.36771	ns
RO60|ENSG00000116747.13|chr1	592	421	549	649	475	520	0.920839	0.976754	12761	-0.0145465	0.146376	529.629	-0.0993775	0	9.04884	ns
GLRX2|ENSG00000023572.10|chr1	128	123	155	145	129	139	0.770286	0.92638	10968	-0.0693608	0.237536	136.019	-0.292001	0	7.08766	ns
CDC73|ENSG00000134371.14|chr1	191	212	155	240	215	206	0.453279	0.757708	7203	0.150409	0.200557	201.536	0.74996	0	7.6549	ns
ASPM|ENSG00000066279.19|chr1	100	147	163	112	144	119	0.393331	0.715639	6497	-0.233222	0.273224	131.158	-0.853593	0	7.03516	ns
ZBTB41|ENSG00000177888.8|chr1	111	101	75	110	127	110	0.485063	0.779534	7582	0.187485	0.268533	104.619	0.698183	0	6.709	ns
DENND1B|ENSG00000213047.13|chr1	131	88	83	126	91	137	0.58778	0.841229	8875	0.154612	0.285233	108.239	0.542055	0	6.75808	ns
C1orf53|ENSG00000203724.11|chr1	27	16	30	39	22	40	0.461559	1	7288	0.386289	0.524648	28.7253	0.736283	0	4.84425	ns
LHX9|ENSG00000143355.16|chr1	44	17	20	17	26	34	0.828118	1	11684	-0.124139	0.571765	26.0515	-0.217116	0	4.70329	ns
NEK7|ENSG00000151414.15|chr1	394	335	382	375	361	326	0.275176	0.612931	5090	-0.156639	0.143545	360.106	-1.09122	0	8.49228	ns
ZNF281|ENSG00000162702.8|chr1	1707	1280	1529	1459	1605	1474	0.386431	0.710215	6412	-0.0787266	0.0908969	1498.61	-0.866109	0	10.5494	ns
KIF14|ENSG00000118193.12|chr1	209	157	221	204	228	216	0.785203	0.932734	11110	0.0549253	0.201528	204.427	0.272545	0	7.67544	ns
DDX59|ENSG00000118197.14|chr1	35	49	33	58	78	69	0.0624089	0.301105	2084	0.714164	0.383263	53.1217	1.86338	0	5.73123	ns
CAMSAP2|ENSG00000118200.15|chr1	176	163	225	221	193	217	0.745527	0.917814	10709	0.0682945	0.210433	198.228	0.324543	0	7.63101	ns
TMEM9|ENSG00000116857.17|chr1	308	204	272	299	238	256	0.709004	0.899562	10328	-0.0689977	0.184884	260.578	-0.373194	0	8.02557	ns
CSRP1|ENSG00000159176.14|chr1	23	23	15	26	42	19	0.458269	1	7260	0.416427	0.561449	24.2857	0.7417	0	4.60204	ns
NAV1|ENSG00000134369.16|chr1	105	76	94	77	86	83	0.394839	0.716739	6513	-0.245118	0.288078	86.4036	-0.850875	0	6.43302	ns
IPO9|ENSG00000198700.10|chr1	856	581	727	846	745	684	0.904376	0.97223	12583	-0.0147016	0.122376	732.472	-0.120135	0	9.51663	ns
TIMM17A|ENSG00000134375.11|chr1	581	392	456	531	478	541	0.796891	0.936269	11359	0.0367741	0.142882	492.072	0.257373	0	8.94273	ns
RNPEP|ENSG00000176393.11|chr1	150	118	73	88	43	112	0.125906	0.432036	3086	-0.556021	0.363306	97.1439	-1.53045	0	6.60205	ns
ARL8A|ENSG00000143862.8|chr1	462	291	378	343	319	254	0.0224942	0.161551	1319	-0.391164	0.171419	338.552	-2.28192	0	8.40323	ns
UBE2T|ENSG00000077152.12|chr1	543	431	457	641	565	686	0.0161404	0.131214	1152	0.31974	0.132908	548.503	2.40573	0	9.09936	ns
PPP1R12B|ENSG00000077157.22|chr1	44	44	49	45	57	50	0.880882	0.966622	12339	0.0573589	0.382773	47.9359	0.149851	0	5.58304	ns
KDM5B|ENSG00000117139.18|chr1	294	167	284	286	281	320	0.402879	0.722912	6612	0.172065	0.205698	269.508	0.83649	0	8.07418	ns
RABIF|ENSG00000183155.5|chr1	209	196	204	248	258	233	0.294035	0.632113	5328	0.187107	0.178314	222.808	1.04931	0	7.79965	ns
KLHL12|ENSG00000117153.16|chr1	254	185	270	333	263	341	0.102214	0.390733	2729	0.316574	0.193716	271.872	1.63421	0	8.08678	ns
ADIPOR1|ENSG00000159346.13|chr1	159	158	109	151	190	119	0.944963	0.98243	13033	0.0172325	0.249623	146.244	0.069034	0	7.19223	ns
CYB5R1|ENSG00000159348.13|chr1	48	17	76	65	79	61	0.323001	0.658365	5668	0.448921	0.454231	56.9559	0.98831	0	5.83177	ns
TMEM183A|ENSG00000163444.12|chr1	92	82	101	67	77	81	0.203761	0.534582	4205	-0.377863	0.297317	83.341	-1.27091	0	6.38095	ns
BTG2|ENSG00000159388.6|chr1	228	134	158	155	83	150	0.0723074	0.324414	2271	-0.496455	0.276242	150.517	-1.79718	0	7.23378	ns
ATP2B4|ENSG00000058668.15|chr1	201	197	178	107	71	102	3.40119e-06	0.000138041	216	-1.12979	0.243229	143.565	-4.64497	0	7.16556	down
ZC3H11A|ENSG00000058673.17|chr1	332	231	358	353	335	403	0.380684	0.70762	6339	0.160572	0.183169	332.996	0.876636	0	8.37936	ns
SNRPE|ENSG00000182004.13|chr1	1288	1112	1179	1124	1103	1096	0.0222306	0.160086	1313	-0.195788	0.0856312	1145.07	-2.2864	0	10.1612	ns
SOX13|ENSG00000143842.15|chr1	106	47	51	56	74	71	0.820522	0.94333	11614	-0.0844132	0.372072	66.6112	-0.226873	0	6.05769	ns
ETNK2|ENSG00000143845.15|chr1	59	35	63	50	46	35	0.380375	0.707557	6337	-0.353081	0.402506	47.6754	-0.877206	0	5.57517	ns
PPP1R15B|ENSG00000158615.10|chr1	433	384	367	624	636	510	0.000147144	0.00390266	334	0.487954	0.12855	485.534	3.79584	0	8.92343	ns
PIK3C2B|ENSG00000133056.14|chr1	25	51	18	21	22	15	0.165254	1	3676	-0.807038	0.5816	25.5179	-1.38762	0	4.67344	ns
MDM4|ENSG00000198625.14|chr1	1029	837	873	1236	1277	1115	0.000457634	0.00964569	424	0.316882	0.0904239	1048.85	3.5044	0	10.0346	ns
TMEM81|ENSG00000174529.7|chr1	10	37	24	16	35	22	0.900204	1	12542	-0.0786442	0.627129	24.168	-0.125403	0	4.59503	ns
RBBP5|ENSG00000117222.14|chr1	267	159	275	224	234	244	0.705671	0.899024	10283	-0.0805931	0.213392	232.315	-0.377676	0	7.85994	ns
DSTYK|ENSG00000133059.17|chr1	372	316	299	237	209	177	9.27384e-06	0.000347311	234	-0.755199	0.170341	267.948	-4.43345	0	8.06581	down
TMCC2|ENSG00000133069.17|chr1	24	27	28	21	34	30	0.978325	1	13400	0.013943	0.51319	27.2816	0.0271692	0	4.76986	ns
NUAK2|ENSG00000163545.11|chr1	19	13	9	16	18	17	0.723573	1	10470	0.239461	0.67704	15.1258	0.353688	0	3.91894	ns
ELK4|ENSG00000158711.14|chr1	155	158	175	216	126	163	0.840971	0.951051	11942	-0.0480693	0.239565	164.648	-0.200652	0	7.36324	ns
SLC45A3|ENSG00000158715.6|chr1	58	28	64	46	57	31	0.558158	0.826486	8507	-0.254807	0.435135	46.8879	-0.58558	0	5.55114	ns
NUCKS1|ENSG00000069275.13|chr1	7833	5983	7042	6885	6301	5640	0.000266793	0.00622469	382	-0.237493	0.0651455	6571.53	-3.64558	0	12.682	ns
RAB29|ENSG00000117280.13|chr1	295	196	230	178	121	204	0.0104352	0.0991911	978	-0.594842	0.232263	203.654	-2.56106	0	7.66998	ns
SLC41A1|ENSG00000133065.11|chr1	208	180	187	153	198	222	0.689037	0.890691	10122	-0.0866283	0.216483	190.757	-0.400163	0	7.57559	ns
SRGAP2|ENSG00000266028.8|chr1	104	56	138	81	80	110	0.525735	0.807376	8083	-0.217718	0.343116	94.694	-0.634531	0	6.5652	ns
RASSF5|ENSG00000266094.8|chr1	244	220	170	171	170	102	0.00841709	0.0865107	904	-0.612665	0.232522	178.628	-2.63486	0	7.48081	ns
EIF2D|ENSG00000143486.16|chr1	322	233	218	363	352	297	0.0749082	0.329748	2317	0.303508	0.170412	293.3	1.78103	0	8.19623	ns
DYRK3|ENSG00000143479.18|chr1	359	175	154	234	233	214	0.740137	0.914404	10656	-0.0817419	0.246454	224.694	-0.331672	0	7.81181	ns
MAPKAPK2|ENSG00000162889.11|chr1	477	369	343	404	367	345	0.228633	0.5633	4511	-0.177204	0.147193	381.105	-1.20389	0	8.57405	ns
PFKFB2|ENSG00000123836.15|chr1	28	20	10	44	37	61	0.0174695	1	1190	1.22657	0.516085	32.7667	2.37668	0	5.03416	ns
YOD1|ENSG00000180667.11|chr1	458	348	410	435	496	365	0.991058	0.996296	13556	0.00165505	0.14768	414.762	0.011207	0	8.69614	ns
CD55|ENSG00000196352.18|chr1	224	163	153	188	190	202	0.910414	0.973562	12653	0.02334	0.207436	185.007	0.112517	0	7.53144	ns
PLXNA2|ENSG00000076356.7|chr1	60	39	60	54	71	59	0.730648	0.909634	10558	0.12535	0.364109	56.6563	0.344264	0	5.82417	ns
G0S2|ENSG00000123689.6|chr1	45	23	16	24	21	36	0.847387	1	11992	-0.107232	0.557184	27.204	-0.192454	0	4.76575	ns
C1orf74|ENSG00000162757.4|chr1	133	97	129	183	138	131	0.32561	0.660301	5702	0.240184	0.244339	133.516	0.982996	0	7.06087	ns
ENSG00000289700|ENSG00000289700.1|chr1	109	72	123	176	118	116	0.232908	0.568809	4563	0.336916	0.282434	117.398	1.1929	0	6.87527	ns
UTP25|ENSG00000117597.18|chr1	347	211	318	379	358	427	0.0703573	0.319754	2240	0.330847	0.182829	336.459	1.8096	0	8.39429	ns
SYT14|ENSG00000143469.21|chr1	37	18	32	44	32	53	0.296883	0.634019	5377	0.495665	0.475166	35.5795	1.04314	0	5.15298	ns
RCOR3|ENSG00000117625.14|chr1	105	70	74	152	37	110	0.648015	0.872278	9614	0.182716	0.400235	90.2115	0.456522	0	6.49524	ns
TRAF5|ENSG00000082512.15|chr1	110	85	92	64	53	46	0.00346897	0.0460734	686	-0.906775	0.310242	74.9535	-2.9228	0	6.22792	down
SLC30A1|ENSG00000170385.10|chr1	390	346	443	648	768	678	1.11415e-07	6.1145e-06	159	0.736931	0.138859	538.406	5.30705	0	9.07255	up
NEK2|ENSG00000117650.13|chr1	148	90	142	120	66	95	0.0807122	0.343224	2412	-0.520961	0.298277	109.723	-1.74657	0	6.77773	ns
LPGAT1|ENSG00000123684.13|chr1	534	454	505	519	533	464	0.576937	0.836132	8757	-0.0689524	0.123601	498.138	-0.557865	0	8.9604	ns
INTS7|ENSG00000143493.13|chr1	205	174	163	191	209	144	0.677908	0.884019	10016	-0.0869875	0.209447	179.364	-0.41532	0	7.48675	ns
DTL|ENSG00000143476.18|chr1	648	529	564	1004	935	859	9.9962e-09	6.8146e-07	128	0.594809	0.103792	745.487	5.73079	0	9.54204	up
PPP2R5A|ENSG00000066027.12|chr1	135	103	170	109	148	143	0.663214	0.878281	9812	-0.116063	0.266516	134.331	-0.43548	0	7.06965	ns
PACC1|ENSG00000065600.13|chr1	136	80	143	89	114	72	0.11181	0.407147	2881	-0.474906	0.298663	105.116	-1.59011	0	6.71583	ns
NENF|ENSG00000117691.10|chr1	507	553	444	465	307	488	0.0532032	0.274056	1932	-0.343626	0.177744	460.723	-1.93327	0	8.84776	ns
ATF3|ENSG00000162772.17|chr1	270	178	186	2089	2256	1891	4.40703e-170	5.49368e-167	7	3.2134	0.115592	1107.47	27.7994	0	10.113	up
BATF3|ENSG00000123685.9|chr1	109	92	83	78	41	88	0.116046	0.415683	2940	-0.535063	0.34046	81.8352	-1.57159	0	6.35465	ns
NSL1|ENSG00000117697.15|chr1	558	363	496	547	395	402	0.310743	0.647381	5533	-0.164326	0.162111	456.108	-1.01366	0	8.83323	ns
TATDN3|ENSG00000203705.11|chr1	75	64	41	100	75	111	0.0789416	0.339332	2386	0.590565	0.336148	76.6924	1.75686	0	6.26101	ns
FLVCR1|ENSG00000162769.13|chr1	289	264	321	434	353	239	0.507831	0.795259	7844	0.127729	0.192881	313.099	0.662219	0	8.29048	ns
VASH2|ENSG00000143494.16|chr1	58	27	82	66	72	81	0.444588	0.752127	7085	0.307326	0.402012	63.8243	0.764469	0	5.99603	ns
ANGEL2|ENSG00000174606.14|chr1	100	97	103	129	77	105	0.883284	0.967407	12361	-0.0417398	0.284316	101.288	-0.146808	0	6.66231	ns
RPS6KC1|ENSG00000136643.12|chr1	46	39	61	40	88	32	0.947577	0.982679	13057	0.0293033	0.445679	50.562	0.0657498	0	5.65998	ns
PROX1|ENSG00000117707.16|chr1	72	52	102	107	79	122	0.281752	0.619613	5170	0.359261	0.333764	88.4318	1.07639	0	6.46649	ns
SMYD2|ENSG00000143499.14|chr1	229	147	215	261	301	253	0.0552833	0.28112	1962	0.378047	0.197245	231.377	1.91664	0	7.8541	ns
PTPN14|ENSG00000152104.12|chr1	870	736	704	845	789	760	0.719162	0.905277	10428	-0.0366049	0.101799	777.979	-0.359579	0	9.60359	ns
CENPF|ENSG00000117724.14|chr1	400	303	475	293	272	276	0.00116114	0.0199844	523	-0.5773	0.177726	336.563	-3.24826	0	8.39473	ns
KCTD3|ENSG00000136636.13|chr1	203	178	180	246	196	195	0.636045	0.864796	9455	0.0914486	0.193241	197.848	0.473235	0	7.62825	ns
GPATCH2|ENSG00000092978.11|chr1	39	23	55	41	54	79	0.270071	0.608027	5027	0.495895	0.449629	48.275	1.1029	0	5.59321	ns
RRP15|ENSG00000067533.6|chr1	445	412	437	489	521	498	0.312334	0.648151	5557	0.130421	0.129087	463.726	1.01034	0	8.85713	ns
TGFB2|ENSG00000092969.12|chr1	9	14	9	12	8	18	0.838434	1	11918	0.160587	0.787585	11.687	0.203897	0	3.54683	ns
LYPLAL1|ENSG00000143353.12|chr1	84	60	54	112	75	77	0.307695	0.645157	5491	0.328706	0.322239	75.7977	1.02007	0	6.24408	ns
SLC30A10|ENSG00000196660.12|chr1	161	78	110	96	96	101	0.261363	0.597218	4939	-0.325058	0.28941	106.043	-1.12318	0	6.7285	ns
EPRS1|ENSG00000136628.18|chr1	279	219	245	351	479	404	0.000142017	0.00378972	332	0.64675	0.16999	325.108	3.80463	0	8.34478	up
BPNT1|ENSG00000162813.18|chr1	255	179	225	223	216	182	0.365033	0.693652	6184	-0.174102	0.192205	211.638	-0.905816	0	7.72546	ns
IARS2|ENSG00000067704.10|chr1	169	113	171	183	172	137	0.90577	0.97241	12599	0.0275868	0.233045	155.902	0.118376	0	7.28449	ns
RAB3GAP2|ENSG00000118873.17|chr1	268	277	329	345	290	319	0.85956	0.9591	12125	0.0304931	0.172341	303.339	0.176935	0	8.24479	ns
MARK1|ENSG00000116141.17|chr1	131	82	87	174	132	111	0.149866	0.465883	3435	0.388703	0.269932	117.371	1.44	0	6.87493	ns
C1orf115|ENSG00000162817.7|chr1	172	163	135	111	94	110	0.00555082	0.0644102	796	-0.664636	0.239664	130.905	-2.7732	0	7.03238	ns
MTARC1|ENSG00000186205.14|chr1	177	200	138	167	131	107	0.0661073	0.310959	2154	-0.446001	0.242696	152.83	-1.8377	0	7.25578	ns
HLX|ENSG00000136630.13|chr1	66	65	50	44	86	42	0.666614	0.878803	9865	-0.167229	0.388183	58.4295	-0.430799	0	5.86862	ns
DUSP10|ENSG00000143507.18|chr1	29	10	11	22	4	23	0.919377	1	12746	-0.0782873	0.773444	16.2602	-0.101219	0	4.02328	ns
TAF1A|ENSG00000143498.18|chr1	37	30	34	48	65	58	0.0918115	0.36771	2584	0.674202	0.399902	44.7594	1.68592	0	5.48412	ns
MIA3|ENSG00000154305.18|chr1	167	169	174	240	191	187	0.372037	0.700434	6256	0.180486	0.202188	186.394	0.892664	0	7.54221	ns
AIDA|ENSG00000186063.13|chr1	73	27	18	36	38	54	0.885256	0.967407	12387	0.0741517	0.513838	40.3079	0.144309	0	5.33299	ns
BROX|ENSG00000162819.12|chr1	132	96	143	140	118	131	0.935884	0.979473	12937	-0.0202627	0.251887	125.846	-0.0804437	0	6.97551	ns
DISP1|ENSG00000154309.9|chr1	21	13	10	20	17	13	0.878916	1	12317	0.102795	0.674762	15.4021	0.152343	0	3.94506	ns
CAPN2|ENSG00000162909.18|chr1	169	128	192	196	219	212	0.211449	0.543637	4296	0.270192	0.216225	184.44	1.24959	0	7.527	ns
TP53BP2|ENSG00000143514.18|chr1	266	253	241	269	339	294	0.356943	0.687872	6062	0.157701	0.171189	274.958	0.921205	0	8.10307	ns
FBXO28|ENSG00000143756.12|chr1	428	432	408	445	407	428	0.565324	0.832333	8623	-0.0782024	0.136016	422.785	-0.574952	0	8.72378	ns
DEGS1|ENSG00000143753.13|chr1	899	759	690	580	646	628	0.000268466	0.00624703	383	-0.425144	0.116671	698.286	-3.64397	0	9.44767	ns
NVL|ENSG00000143748.18|chr1	256	172	248	274	318	258	0.199958	0.531152	4149	0.24304	0.189627	251.501	1.28167	0	7.97442	ns
CNIH4|ENSG00000143771.12|chr1	1077	721	763	945	771	824	0.451689	0.757559	7180	-0.0932609	0.123918	842.028	-0.752603	0	9.71772	ns
WDR26|ENSG00000162923.17|chr1	670	487	616	569	469	671	0.392325	0.714852	6486	-0.132807	0.155255	577.903	-0.855409	0	9.17468	ns
CNIH3|ENSG00000143786.8|chr1	71	43	45	89	57	59	0.438239	0.748067	7017	0.282875	0.364919	59.6591	0.775171	0	5.89867	ns
LBR|ENSG00000143815.15|chr1	1140	912	1071	936	870	746	0.000168845	0.00438862	339	-0.383048	0.101832	941.601	-3.76158	0	9.87897	ns
ENAH|ENSG00000154380.19|chr1	1685	1414	1600	1726	1552	1545	0.511339	0.797202	7882	-0.0525048	0.0799458	1576.49	-0.656755	0	10.6225	ns
SRP9|ENSG00000143742.14|chr1	536	478	491	472	559	543	0.865951	0.961513	12178	-0.0222189	0.131626	510.5	-0.168804	0	8.99577	ns
EPHX1|ENSG00000143819.13|chr1	29	36	36	27	13	24	0.151754	1	3463	-0.755613	0.527161	27.6846	-1.43336	0	4.79101	ns
PYCR2|ENSG00000143811.20|chr1	569	560	555	907	998	835	2.54347e-08	1.62002e-06	137	0.608676	0.109272	727.802	5.57027	0	9.5074	up
SDE2|ENSG00000143751.10|chr1	646	543	514	620	647	648	0.477591	0.774537	7510	0.0840617	0.118366	598.201	0.710182	0	9.22449	ns
H3-3A|ENSG00000163041.13|chr1	17	18	11	9	17	18	0.837613	1	11914	-0.142701	0.696279	14.984	-0.204948	0	3.90535	ns
ACBD3|ENSG00000182827.9|chr1	762	589	697	953	746	805	0.0891847	0.362394	2538	0.201318	0.118442	750.872	1.69971	0	9.55242	ns
LIN9|ENSG00000183814.16|chr1	241	251	222	234	271	256	0.994041	0.997241	13587	0.00133739	0.179057	244.675	0.00746906	0	7.93472	ns
PARP1|ENSG00000143799.14|chr1	1064	987	998	1048	1211	962	0.89094	0.968959	12444	-0.013425	0.0979107	1037.86	-0.137115	0	10.0194	ns
ITPKB|ENSG00000143772.11|chr1	9	11	24	10	31	27	0.446434	1	7116	0.532193	0.698991	18.6557	0.761374	0	4.22154	ns
PSEN2|ENSG00000143801.18|chr1	72	40	72	70	67	91	0.51121	0.797202	7878	0.232559	0.353996	68.1212	0.656955	0	6.09003	ns
COQ8A|ENSG00000163050.18|chr1	189	201	164	197	187	166	0.603078	0.850271	9021	-0.105007	0.201945	182.996	-0.51998	0	7.51567	ns
CDC42BPA|ENSG00000143776.20|chr1	97	64	117	87	70	109	0.653181	0.874985	9690	-0.145585	0.323993	90.4761	-0.449348	0	6.49946	ns
ZNF678|ENSG00000181450.18|chr1	541	427	504	696	813	794	9.8873e-06	0.000365579	237	0.560716	0.12687	621.797	4.41962	0	9.2803	ns
SNAP47|ENSG00000143740.15|chr1	467	327	345	376	411	357	0.611715	0.854736	9109	-0.0768612	0.151413	377.04	-0.507626	0	8.55858	ns
JMJD4|ENSG00000081692.13|chr1	237	243	181	254	284	267	0.292689	0.630965	5310	0.195578	0.185868	242.376	1.05224	0	7.92111	ns
WNT9A|ENSG00000143816.8|chr1	24	6	4	8	20	20	0.575176	1	8738	0.467366	0.833921	13.3748	0.560444	0	3.74144	ns
ARF1|ENSG00000143761.17|chr1	2549	1880	2208	2534	2810	2460	0.0691521	0.317423	2213	0.147913	0.0813862	2383.08	1.81742	0	11.2186	ns
C1orf35|ENSG00000143793.13|chr1	462	338	383	522	374	472	0.426024	0.737742	6887	0.125431	0.157574	421.117	0.796014	0	8.71808	ns
MRPL55|ENSG00000162910.19|chr1	476	302	295	396	355	394	0.91807	0.976604	12728	0.017639	0.171477	365.673	0.102865	0	8.51441	ns
GUK1|ENSG00000143774.17|chr1	222	146	163	196	160	154	0.510307	0.796733	7868	-0.142645	0.216668	171.781	-0.658359	0	7.42443	ns
IBA57|ENSG00000181873.13|chr1	262	257	258	278	300	247	0.962811	0.987481	13221	-0.00778812	0.16703	265.3	-0.046627	0	8.05148	ns
TRIM11|ENSG00000154370.16|chr1	1329	979	979	1508	1565	1338	0.000444363	0.00939487	422	0.339298	0.0966048	1265.9	3.51223	0	10.3059	ns
CCSAP|ENSG00000154429.11|chr1	530	533	560	466	492	549	0.152529	0.469964	3475	-0.196493	0.137345	521.052	-1.43066	0	9.02528	ns
NUP133|ENSG00000069248.12|chr1	334	307	294	323	434	270	0.816751	0.941849	11582	0.0409912	0.176896	324.058	0.231725	0	8.34011	ns
ABCB10|ENSG00000135776.5|chr1	133	168	181	157	133	156	0.375822	0.703636	6291	-0.210716	0.23793	154.807	-0.885621	0	7.27432	ns
TAF5L|ENSG00000135801.11|chr1	506	426	424	482	437	509	0.940666	0.980742	12991	-0.010131	0.13611	461.106	-0.0744324	0	8.84895	ns
URB2|ENSG00000135763.10|chr1	933	693	823	913	826	841	0.917307	0.976238	12721	-0.0111533	0.107422	831.413	-0.103827	0	9.69942	ns
GALNT2|ENSG00000143641.10|chr1	143	104	138	118	114	107	0.271125	0.608497	5045	-0.271801	0.246985	120.038	-1.10048	0	6.90735	ns
PGBD5|ENSG00000177614.11|chr1	213	211	167	185	231	214	0.980111	0.992613	13428	0.00504682	0.202441	202.358	0.0249298	0	7.66076	ns
COG2|ENSG00000135775.14|chr1	178	131	126	147	143	103	0.327652	0.661674	5729	-0.235361	0.240445	136.681	-0.978854	0	7.09467	ns
C1orf198|ENSG00000119280.17|chr1	404	448	334	445	413	264	0.315598	0.651814	5587	-0.182348	0.181704	381.917	-1.00354	0	8.57712	ns
TTC13|ENSG00000143643.13|chr1	60	31	67	60	86	98	0.147661	0.463726	3397	0.551243	0.380735	66.3725	1.44784	0	6.05251	ns
FAM89A|ENSG00000182118.8|chr1	1181	859	885	1064	1308	1065	0.18297	0.510805	3898	0.149357	0.112158	1048.88	1.33167	0	10.0346	ns
C1orf131|ENSG00000143633.13|chr1	339	269	293	366	398	343	0.165311	0.487168	3677	0.209021	0.150653	331.21	1.38743	0	8.3716	ns
GNPAT|ENSG00000116906.13|chr1	97	56	86	96	45	63	0.379278	0.706873	6323	-0.31554	0.358884	73.2128	-0.879228	0	6.19402	ns
EXOC8|ENSG00000116903.7|chr1	449	378	419	487	426	489	0.547449	0.820508	8390	0.0829859	0.137945	438.252	0.601587	0	8.77562	ns
SPRTN|ENSG00000010072.16|chr1	389	320	286	313	410	385	0.660161	0.8776	9773	0.073575	0.167334	347.837	0.439691	0	8.44227	ns
EGLN1|ENSG00000135766.9|chr1	395	366	256	251	251	225	0.00149161	0.0243742	553	-0.571733	0.179999	289.863	-3.17631	0	8.17923	ns
ENSG00000287856|ENSG00000287856.1|chr1	82	61	81	62	108	44	0.655951	0.876275	9718	-0.162585	0.364941	72.3325	-0.445511	0	6.17657	ns
TSNAX|ENSG00000116918.15|chr1	535	407	509	559	607	497	0.418723	0.732808	6802	0.106968	0.132281	514.089	0.808638	0	9.00587	ns
DISC1|ENSG00000162946.23|chr1	7	22	12	16	5	23	0.998083	1	13617	0.00192112	0.799519	14.3185	0.00240285	0	3.8398	ns
SIPA1L2|ENSG00000116991.12|chr1	237	157	200	340	264	233	0.0403819	0.235488	1667	0.405164	0.197658	234.747	2.04982	0	7.87496	ns
NTPCR|ENSG00000135778.12|chr1	277	220	158	204	207	195	0.356034	0.68703	6049	-0.193572	0.209732	208.452	-0.922949	0	7.70357	ns
PCNX2|ENSG00000135749.19|chr1	65	37	69	80	77	91	0.188104	0.517613	3971	0.454908	0.34562	69.0713	1.31621	0	6.11001	ns
MAP3K21|ENSG00000143674.11|chr1	437	300	435	411	511	368	0.770886	0.926696	10975	0.0488358	0.167696	406.451	0.291216	0	8.66694	ns
KCNK1|ENSG00000135750.15|chr1	122	125	133	129	79	138	0.420187	0.733712	6817	-0.224328	0.278289	120.986	-0.806097	0	6.9187	ns
COA6|ENSG00000168275.16|chr1	674	469	431	602	670	531	0.429844	0.740829	6936	0.11363	0.143934	555.802	0.789459	0	9.11843	ns
TARBP1|ENSG00000059588.10|chr1	146	110	145	133	142	153	0.968738	0.989895	13289	0.00929283	0.237119	137.362	0.0391906	0	7.10184	ns
IRF2BP2|ENSG00000168264.11|chr1	2544	2265	2507	4259	4157	3870	9.50513e-27	2.36976e-24	35	0.656128	0.0612841	3222.31	10.7063	0	11.6539	up
TOMM20|ENSG00000173726.11|chr1	1746	1493	1259	1587	1329	1359	0.100401	0.387483	2697	-0.160383	0.0976209	1451.75	-1.64291	0	10.5036	ns
RBM34|ENSG00000188739.15|chr1	338	345	244	493	385	429	0.0154188	0.12724	1135	0.405555	0.16742	368.096	2.42239	0	8.52394	ns
ARID4B|ENSG00000054267.22|chr1	141	132	108	174	184	105	0.471189	0.771437	7379	0.183407	0.254539	138.802	0.720546	0	7.11688	ns
GGPS1|ENSG00000152904.11|chr1	194	186	199	225	242	245	0.266135	0.604134	4989	0.208224	0.187251	213.707	1.11201	0	7.73949	ns
LYST|ENSG00000143669.16|chr1	36	17	19	31	25	34	0.631198	1	9388	0.255167	0.531552	26.6101	0.480041	0	4.7339	ns
NID1|ENSG00000116962.15|chr1	73	110	115	66	129	116	0.914502	0.975305	12692	-0.0356031	0.331617	101.797	-0.107362	0	6.66956	ns
GPR137B|ENSG00000077585.14|chr1	94	57	80	59	53	53	0.0903706	0.364743	2559	-0.568587	0.335757	65.7089	-1.69345	0	6.03802	ns
ERO1B|ENSG00000086619.15|chr1	72	30	93	97	81	123	0.150605	0.466788	3443	0.548571	0.381642	81.855	1.4374	0	6.355	ns
EDARADD|ENSG00000186197.15|chr1	262	206	185	200	178	193	0.157516	0.4755	3558	-0.276787	0.19582	202.8	-1.41348	0	7.66392	ns
LGALS8|ENSG00000116977.19|chr1	204	135	156	181	206	167	0.713033	0.901598	10369	0.0786949	0.213969	172.884	0.367786	0	7.43366	ns
HEATR1|ENSG00000119285.11|chr1	391	273	313	474	404	397	0.049649	0.265359	1849	0.298298	0.151962	370.497	1.96298	0	8.53332	ns
ACTN2|ENSG00000077522.15|chr1	22	8	3	10	37	14	0.309202	1	5511	0.833508	0.819657	15.2188	1.0169	0	3.92778	ns
MTR|ENSG00000116984.15|chr1	514	418	516	754	587	633	0.00740504	0.0785735	872	0.355994	0.13293	563.966	2.67806	0	9.13946	ns
FMN2|ENSG00000155816.21|chr1	43	20	62	38	65	56	0.569162	0.83375	8671	0.263142	0.462232	46.9907	0.569286	0	5.5543	ns
GREM2|ENSG00000180875.5|chr1	5	3	2	13	8	2	0.357016	1	6078	1.1011	1.19547	5.29527	0.921065	0	2.4047	ns
FH|ENSG00000091483.8|chr1	127	117	120	169	169	141	0.177611	0.504666	3825	0.302572	0.224435	138.978	1.34815	0	7.11871	ns
CHML|ENSG00000203668.3|chr1	507	450	584	412	447	384	0.00488338	0.0589115	761	-0.404156	0.143591	463.41	-2.81463	0	8.85615	ns
EXO1|ENSG00000174371.17|chr1	291	209	234	306	329	260	0.249763	0.586658	4784	0.198844	0.172769	268.209	1.15092	0	8.06722	ns
ZBTB18|ENSG00000179456.12|chr1	257	261	218	234	249	203	0.279126	0.616733	5139	-0.194989	0.180164	235.833	-1.08228	0	7.88162	ns
ADSS2|ENSG00000035687.10|chr1	231	206	246	242	285	246	0.630368	0.862297	9385	0.0869924	0.180779	241.052	0.481209	0	7.9132	ns
DESI2|ENSG00000121644.19|chr1	777	684	755	731	743	659	0.161883	0.483268	3611	-0.146804	0.104953	720.947	-1.39877	0	9.49375	ns
COX20|ENSG00000203667.10|chr1	183	157	137	189	171	195	0.523994	0.806308	8059	0.134215	0.210632	170.565	0.637201	0	7.41418	ns
HNRNPU|ENSG00000153187.20|chr1	3761	3032	3239	3651	3229	3311	0.321093	0.65648	5649	-0.0647448	0.0652528	3346.3	-0.992214	0	11.7084	ns
SMYD3|ENSG00000185420.19|chr1	2	7	4	5	19	24	0.0606045	1	2046	1.79378	0.955986	10.1177	1.87637	0	3.33881	ns
TFB2M|ENSG00000162851.8|chr1	130	99	39	131	159	93	0.219598	0.554628	4378	0.43451	0.353951	106.341	1.2276	0	6.73256	ns
CNST|ENSG00000162852.14|chr1	25	39	50	40	39	41	0.944176	0.98243	13019	-0.0316016	0.451307	39.0603	-0.0700224	0	5.28763	ns
SCCPDH|ENSG00000143653.10|chr1	104	50	72	49	94	72	0.695306	0.893687	10187	-0.142707	0.36436	72.7914	-0.391664	0	6.1857	ns
AHCTF1|ENSG00000153207.16|chr1	111	96	103	126	161	122	0.215862	0.550365	4333	0.309086	0.249745	118.557	1.23761	0	6.88944	ns
ZNF695|ENSG00000197472.15|chr1	32	21	20	21	39	31	0.644317	1	9520	0.242995	0.526337	27.0268	0.461671	0	4.75632	ns
ZNF670|ENSG00000277462.2|chr1	27	21	25	56	32	40	0.128772	1	3130	0.718629	0.473106	32.9425	1.51896	0	5.04188	ns
ZNF669|ENSG00000188295.15|chr1	16	4	7	23	5	30	0.207208	1	4250	1.05996	0.840381	13.9178	1.26128	0	3.79886	ns
ZNF124|ENSG00000196418.13|chr1	43	32	31	55	81	33	0.183258	0.511062	3904	0.578634	0.434805	44.9149	1.33079	0	5.48912	ns
ZNF496|ENSG00000162714.13|chr1	74	50	33	55	33	34	0.299828	0.636723	5412	-0.445388	0.429579	45.9792	-1.0368	0	5.52291	ns
TRIM58|ENSG00000162722.9|chr1	9	6	13	9	6	5	0.528013	1	8110	-0.586917	0.930075	7.9834	-0.631043	0	2.997	ns
SH3BP5L|ENSG00000175137.11|chr1	18	12	30	23	13	4	0.341683	1	5869	-0.705605	0.742082	16.5878	-0.950845	0	4.05205	ns
ZNF672|ENSG00000171161.13|chr1	19	23	35	13	56	24	0.779508	1	11063	0.168586	0.602181	28.2379	0.27996	0	4.81956	ns
ACP1|ENSG00000143727.16|chr2	418	356	299	433	331	345	0.799856	0.936999	11391	-0.0405568	0.159966	360.433	-0.253534	0	8.49359	ns
TMEM18|ENSG00000151353.15|chr2	194	105	133	195	312	239	0.00340457	0.0454255	683	0.713367	0.243584	193.005	2.92863	0	7.59249	up
PXDN|ENSG00000130508.11|chr2	136	125	108	74	100	63	0.00896167	0.0898846	927	-0.73112	0.279746	100.906	-2.61351	0	6.65687	ns
EIPR1|ENSG00000032389.13|chr2	65	34	42	91	53	54	0.299051	0.636171	5400	0.406195	0.391148	55.3994	1.03847	0	5.7918	ns
RNASEH1|ENSG00000171865.10|chr2	717	467	570	783	701	715	0.0584509	0.291248	2008	0.243649	0.128758	650.877	1.8923	0	9.34624	ns
RPS7|ENSG00000171863.15|chr2	24	13	25	14	25	26	0.990986	1	13555	-0.0068031	0.602195	21.0697	-0.0112972	0	4.3971	ns
RNF144A|ENSG00000151692.15|chr2	33	20	24	26	29	18	0.75936	1	10851	-0.163772	0.534642	24.7023	-0.306321	0	4.62657	ns
KIDINS220|ENSG00000134313.17|chr2	79	69	39	81	92	65	0.451894	0.757559	7181	0.26146	0.347566	69.8256	0.752262	0	6.12568	ns
MBOAT2|ENSG00000143797.12|chr2	237	188	174	220	151	164	0.23784	0.573953	4627	-0.25109	0.212716	187.582	-1.1804	0	7.55138	ns
ASAP2|ENSG00000151693.11|chr2	25	28	62	30	21	44	0.483956	0.778976	7569	-0.370344	0.529097	35.3337	-0.699954	0	5.14297	ns
ITGB1BP1|ENSG00000119185.13|chr2	211	176	149	187	173	161	0.536177	0.814348	8204	-0.127941	0.206822	174.768	-0.618605	0	7.4493	ns
CPSF3|ENSG00000119203.14|chr2	125	135	139	126	94	97	0.0890713	0.362179	2536	-0.430442	0.253154	119.27	-1.70032	0	6.89809	ns
IAH1|ENSG00000134330.19|chr2	168	154	95	158	142	159	0.823453	0.944212	11642	0.0558365	0.250269	144.751	0.223106	0	7.17743	ns
ADAM17|ENSG00000151694.15|chr2	205	155	188	231	287	207	0.114487	0.413327	2913	0.313975	0.198927	209.581	1.57834	0	7.71137	ns
YWHAQ|ENSG00000134308.14|chr2	200	260	230	255	186	215	0.401577	0.721772	6599	-0.173183	0.206464	224.042	-0.838808	0	7.80763	ns
TAF1B|ENSG00000115750.17|chr2	48	83	42	67	53	81	0.755051	0.921594	10810	0.121521	0.389507	62.3143	0.311987	0	5.96149	ns
GRHL1|ENSG00000134317.18|chr2	59	68	27	99	68	107	0.0507405	0.267821	1876	0.74873	0.383243	70.4537	1.95367	0	6.1386	ns
KLF11|ENSG00000172059.11|chr2	87	77	89	115	89	124	0.31045	0.647303	5526	0.28768	0.283631	96.1343	1.01428	0	6.58698	ns
RRM2|ENSG00000171848.16|chr2	973	846	987	1325	1428	1236	1.01497e-05	0.000372127	239	0.41572	0.094183	1119.85	4.41396	0	10.1291	ns
HPCAL1|ENSG00000115756.13|chr2	110	85	64	46	53	87	0.131095	0.440901	3153	-0.543918	0.360258	74.1709	-1.5098	0	6.21278	ns
ODC1|ENSG00000115758.14|chr2	705	559	729	758	688	626	0.766527	0.924527	10934	-0.03619	0.121884	672.494	-0.296921	0	9.39338	ns
NOL10|ENSG00000115761.17|chr2	97	109	60	75	73	71	0.24768	0.584281	4757	-0.370439	0.320448	80.618	-1.156	0	6.33303	ns
PDIA6|ENSG00000143870.13|chr2	698	588	546	1926	1912	1735	2.47851e-65	1.20153e-62	18	1.51679	0.0888569	1206.17	17.0701	0	10.2362	up
ROCK2|ENSG00000134318.16|chr2	162	143	205	129	163	187	0.470015	0.770683	7366	-0.177158	0.245217	164.859	-0.722455	0	7.36509	ns
E2F6|ENSG00000169016.17|chr2	178	183	139	109	184	190	0.61282	0.855506	9118	-0.130985	0.258836	163.614	-0.506053	0	7.35415	ns
LPIN1|ENSG00000134324.12|chr2	101	77	123	177	65	166	0.307939	0.645157	5495	0.351902	0.345153	117.264	1.01956	0	6.87362	ns
TRIB2|ENSG00000071575.12|chr2	231	186	193	157	188	159	0.0704662	0.319754	2245	-0.362153	0.200206	184.901	-1.8089	0	7.53061	ns
NBAS|ENSG00000151779.14|chr2	34	14	20	23	8	47	0.816357	1	11576	0.154478	0.665187	24.2117	0.232232	0	4.59763	ns
DDX1|ENSG00000079785.16|chr2	137	170	123	231	192	230	0.0218123	0.158582	1301	0.509458	0.222119	178.852	2.29362	0	7.48262	ns
SMC6|ENSG00000163029.16|chr2	82	28	62	59	45	83	0.886971	0.967949	12404	0.0601269	0.423017	59.2646	0.142139	0	5.8891	ns
GEN1|ENSG00000178295.15|chr2	79	53	91	115	105	61	0.484294	0.778976	7575	0.233184	0.333399	82.7905	0.699414	0	6.37139	ns
KCNS3|ENSG00000170745.12|chr2	30	27	31	32	20	21	0.474382	1	7442	-0.366677	0.512572	26.7246	-0.715367	0	4.7401	ns
RDH14|ENSG00000240857.2|chr2	307	224	255	323	228	297	0.890165	0.968959	12433	0.0257384	0.186382	270.059	0.138095	0	8.07713	ns
OSR1|ENSG00000143867.7|chr2	3	14	2	12	7	3	0.950197	1	13084	0.0698092	1.11767	6.79813	0.0624596	0	2.76514	ns
TTC32|ENSG00000183891.6|chr2	55	40	79	50	38	36	0.149583	0.465168	3433	-0.5871	0.407423	49.6647	-1.44101	0	5.63415	ns
WDR35|ENSG00000118965.16|chr2	43	16	17	38	72	32	0.112557	0.409237	2890	0.832796	0.524825	35.3653	1.58681	0	5.14426	ns
LAPTM4A|ENSG00000068697.7|chr2	545	455	449	598	511	548	0.398585	0.719945	6556	0.106259	0.125876	513.125	0.844151	0	9.00317	ns
SDC1|ENSG00000115884.11|chr2	135	88	99	99	57	63	0.0378508	0.226068	1616	-0.643041	0.30968	89.6146	-2.07647	0	6.48566	ns
PUM2|ENSG00000055917.16|chr2	308	295	393	323	313	316	0.348963	0.679821	5972	-0.160147	0.170987	323.94	-0.936602	0	8.33958	ns
RHOB|ENSG00000143878.10|chr2	195	141	213	175	238	174	0.977954	0.992163	13392	0.00621222	0.224802	187.92	0.0276342	0	7.55397	ns
HS1BP3|ENSG00000118960.13|chr2	7	34	19	20	4	3	0.133846	1	3194	-1.30603	0.871207	14.7688	-1.49911	0	3.88448	ns
GDF7|ENSG00000143869.7|chr2	72	76	31	60	56	53	0.668724	0.880014	9884	-0.169401	0.395889	57.5788	-0.427899	0	5.84747	ns
LDAH|ENSG00000118961.15|chr2	101	72	84	143	109	73	0.42026	0.733712	6818	0.242579	0.300977	95.4288	0.805971	0	6.57635	ns
KLHL29|ENSG00000119771.15|chr2	20	17	15	11	22	17	0.830464	1	11713	-0.138532	0.647022	16.9189	-0.214107	0	4.08056	ns
ATAD2B|ENSG00000119778.15|chr2	59	92	75	83	104	112	0.332935	0.668116	5776	0.307167	0.31725	87.2888	0.968219	0	6.44772	ns
UBXN2A|ENSG00000173960.14|chr2	230	285	193	226	171	264	0.406961	0.725612	6655	-0.187625	0.226258	228.177	-0.829253	0	7.83401	ns
WDCP|ENSG00000163026.12|chr2	100	85	123	121	121	130	0.492294	0.785043	7669	0.181725	0.264648	112.639	0.686665	0	6.81556	ns
FKBP1B|ENSG00000119782.14|chr2	21	32	15	32	13	17	0.69693	1	10209	-0.24	0.616226	21.5764	-0.389468	0	4.43139	ns
SF3B6|ENSG00000115128.7|chr2	388	243	259	382	318	305	0.597484	0.846718	8971	0.0935911	0.177248	311.719	0.528023	0	8.2841	ns
TP53I3|ENSG00000115129.14|chr2	7	11	5	2	16	5	0.922894	1	12785	-0.100339	1.03668	7.64478	-0.096789	0	2.93448	ns
ITSN2|ENSG00000198399.16|chr2	21	2	6	6	7	2	0.362706	1	6158	-1.00441	1.10348	7.12325	-0.910221	0	2.83254	ns
NCOA1|ENSG00000084676.16|chr2	186	231	160	79	167	164	0.0443963	0.249937	1745	-0.577579	0.287306	165.434	-2.01033	0	7.37011	ns
PTRHD1|ENSG00000184924.6|chr2	302	227	211	289	250	242	0.967361	0.989568	13268	-0.00731965	0.178884	250.933	-0.0409183	0	7.97116	ns
ADCY3|ENSG00000138031.15|chr2	57	43	96	51	83	59	0.761059	0.922998	10874	-0.118802	0.39068	64.6903	-0.30409	0	6.01548	ns
DNAJC27|ENSG00000115137.12|chr2	51	50	23	78	74	49	0.13715	0.448885	3244	0.604446	0.406627	53.1415	1.48649	0	5.73177	ns
EFR3B|ENSG00000084710.14|chr2	37	29	20	49	26	39	0.504632	1	7814	0.32474	0.486707	32.8741	0.667219	0	5.03888	ns
DNMT3A|ENSG00000119772.19|chr2	59	55	28	38	35	24	0.15748	0.4755	3556	-0.640347	0.452991	39.6028	-1.4136	0	5.30753	ns
ASXL2|ENSG00000143970.18|chr2	349	244	210	216	275	288	0.566639	0.832463	8642	-0.117044	0.204262	261.718	-0.573008	0	8.03187	ns
KIF3C|ENSG00000084731.15|chr2	46	52	33	51	11	20	0.152579	0.469964	3476	-0.782004	0.546673	35.4228	-1.43048	0	5.14661	ns
RAB10|ENSG00000084733.11|chr2	608	391	455	545	569	489	0.681746	0.88565	10055	0.0580826	0.141637	503.748	0.410082	0	8.97656	ns
GAREM2|ENSG00000157833.13|chr2	21	34	22	27	5	40	0.787251	1	11128	-0.180203	0.667711	25.0295	-0.269882	0	4.64556	ns
HADHA|ENSG00000084754.12|chr2	62	38	49	51	51	44	0.767051	0.924527	10939	-0.113071	0.381693	48.6832	-0.296234	0	5.60535	ns
HADHB|ENSG00000138029.14|chr2	103	76	71	106	113	101	0.324939	0.65986	5696	0.272801	0.277136	93.8226	0.984359	0	6.55186	ns
SELENOI|ENSG00000138018.19|chr2	209	137	186	214	269	151	0.48778	0.781333	7611	0.161338	0.232527	191.688	0.693844	0	7.58262	ns
SLC35F6|ENSG00000213699.9|chr2	125	114	142	105	90	93	0.0529099	0.273352	1922	-0.497644	0.257093	111.496	-1.93566	0	6.80085	ns
DPYSL5|ENSG00000157851.17|chr2	122	59	78	53	59	98	0.322875	0.658365	5665	-0.361033	0.365209	77.8026	-0.988567	0	6.28175	ns
TMEM214|ENSG00000119777.20|chr2	60	80	52	124	115	113	0.00902041	0.0902662	930	0.777834	0.297875	89.4852	2.61128	0	6.48358	ns
AGBL5|ENSG00000084693.16|chr2	15	2	2	12	4	9	0.741154	1	10666	0.363162	1.09941	7.10273	0.330326	0	2.82837	ns
KHK|ENSG00000138030.13|chr2	15	17	23	30	9	16	0.870215	1	12220	-0.108676	0.665152	18.2493	-0.163385	0	4.18977	ns
PREB|ENSG00000138073.14|chr2	242	195	163	214	230	207	0.863825	0.96071	12161	0.0335317	0.195511	206.534	0.171508	0	7.69024	ns
SLC5A6|ENSG00000138074.15|chr2	166	164	105	139	182	130	0.881591	0.96667	12346	-0.0373073	0.250463	146.463	-0.148953	0	7.19439	ns
ATRAID|ENSG00000138085.18|chr2	161	131	108	161	180	168	0.243295	0.579119	4700	0.26462	0.226793	149.83	1.16679	0	7.22719	ns
CAD|ENSG00000084774.14|chr2	159	113	165	163	201	113	0.903779	0.972003	12578	0.030684	0.253819	150.684	0.12089	0	7.23539	ns
SLC30A3|ENSG00000115194.11|chr2	14	23	21	27	33	22	0.485805	1	7589	0.390815	0.560712	23.157	0.696997	0	4.53338	ns
UCN|ENSG00000163794.6|chr2	32	15	39	25	33	34	0.974204	1	13350	0.0169724	0.524884	29.4908	0.0323356	0	4.88219	ns
MPV17|ENSG00000115204.15|chr2	49	33	51	61	62	66	0.255633	0.592144	4858	0.422035	0.371257	53.0932	1.13677	0	5.73046	ns
GTF3C2|ENSG00000115207.15|chr2	215	136	171	145	88	115	0.00854428	0.0874215	908	-0.66816	0.254076	144.424	-2.62977	0	7.17416	ns
EIF2B4|ENSG00000115211.17|chr2	34	35	27	49	50	37	0.341934	0.675324	5874	0.407051	0.428317	38.1629	0.950351	0	5.2541	ns
SNX17|ENSG00000115234.11|chr2	142	79	127	177	247	125	0.0418976	0.240276	1698	0.567648	0.279006	146.674	2.03454	0	7.19647	ns
ZNF513|ENSG00000163795.14|chr2	69	90	52	114	81	84	0.348724	0.679821	5970	0.304359	0.324799	80.8626	0.937067	0	6.3374	ns
PPM1G|ENSG00000115241.11|chr2	490	458	434	491	495	412	0.553585	0.823657	8460	-0.0763033	0.128804	460.175	-0.592397	0	8.84604	ns
NRBP1|ENSG00000115216.14|chr2	147	105	82	103	119	76	0.388693	0.711515	6430	-0.249326	0.289244	104.176	-0.861991	0	6.70288	ns
IFT172|ENSG00000138002.16|chr2	41	62	60	46	39	58	0.474307	0.773323	7441	-0.285625	0.399203	51.2798	-0.715489	0	5.68032	ns
FNDC4|ENSG00000115226.10|chr2	7	6	3	3	16	6	0.598843	1	8987	0.562167	1.06863	6.72278	0.526065	0	2.74906	ns
ZNF512|ENSG00000243943.10|chr2	38	71	55	77	33	35	0.501827	0.790851	7790	-0.297954	0.443636	51.4706	-0.671618	0	5.68568	ns
CCDC121|ENSG00000176714.10|chr2	6	7	13	26	7	16	0.322732	1	5663	0.805042	0.814112	12.3344	0.98886	0	3.62461	ns
GPN1|ENSG00000198522.14|chr2	180	118	169	166	162	160	0.923686	0.976754	12795	-0.0215363	0.224825	157.875	-0.0957914	0	7.30264	ns
SUPT7L|ENSG00000119760.16|chr2	190	131	143	196	170	206	0.307224	0.644891	5485	0.222174	0.217591	170.883	1.02106	0	7.41686	ns
SLC4A1AP|ENSG00000163798.14|chr2	117	83	89	122	91	113	0.73872	0.91431	10635	0.0913572	0.273895	101.501	0.333549	0	6.66535	ns
MRPL33|ENSG00000243147.8|chr2	264	206	173	184	201	190	0.22648	0.561711	4483	-0.24305	0.200954	201.654	-1.20948	0	7.65574	ns
BABAM2|ENSG00000158019.21|chr2	48	17	19	67	44	51	0.0646978	0.305825	2140	0.882518	0.477724	39.9624	1.84734	0	5.32057	ns
FOSL2|ENSG00000075426.12|chr2	67	66	84	69	106	75	0.737196	0.913408	10621	0.108414	0.323073	77.3921	0.335569	0	6.27411	ns
PPP1CB|ENSG00000213639.11|chr2	263	325	327	385	352	314	0.565547	0.832343	8626	0.0978594	0.170302	325.899	0.574623	0	8.34828	ns
TRMT61B|ENSG00000171103.11|chr2	63	58	44	109	126	68	0.0188979	0.145033	1228	0.780481	0.332468	76.4183	2.34754	0	6.25585	ns
WDR43|ENSG00000163811.12|chr2	573	358	518	512	588	589	0.36463	0.693457	6179	0.140909	0.15543	518.284	0.906577	0	9.0176	ns
CLIP4|ENSG00000115295.21|chr2	32	27	24	39	31	29	0.731325	1	10570	0.163956	0.4775	29.9818	0.343364	0	4.90601	ns
YPEL5|ENSG00000119801.13|chr2	56	41	58	115	119	106	0.00056445	0.0112968	447	1.04366	0.302673	81.0051	3.44815	0	6.33994	up
LBH|ENSG00000213626.13|chr2	60	32	14	366	344	425	2.62772e-11	2.38849e-09	96	3.36433	0.504696	200.674	6.66605	0	7.64871	up
LCLAT1|ENSG00000172954.14|chr2	107	95	123	147	132	125	0.376172	0.704092	6293	0.219261	0.24776	120.444	0.884972	0	6.91222	ns
GALNT14|ENSG00000158089.15|chr2	8	14	25	13	8	20	0.693302	1	10165	-0.296287	0.751278	14.8491	-0.394378	0	3.8923	ns
EHD3|ENSG00000013016.16|chr2	22	34	17	8	35	40	0.865854	1	12177	0.107192	0.63455	26.1137	0.168927	0	4.70673	ns
DPY30|ENSG00000162961.14|chr2	187	165	165	174	208	166	0.975486	0.992085	13364	-0.00626313	0.203821	176.197	-0.0307286	0	7.46105	ns
SPAST|ENSG00000021574.13|chr2	108	101	75	84	81	69	0.205927	0.536214	4234	-0.369478	0.292113	85.9035	-1.26484	0	6.42465	ns
SLC30A6|ENSG00000152683.14|chr2	84	63	126	121	106	90	0.70973	0.899562	10338	0.115959	0.311534	97.5527	0.372219	0	6.60811	ns
YIPF4|ENSG00000119820.11|chr2	400	254	289	389	411	355	0.197494	0.529056	4100	0.210764	0.163545	345.15	1.28873	0	8.43108	ns
BIRC6|ENSG00000115760.16|chr2	109	82	94	101	99	97	0.921413	0.976754	12768	-0.0265403	0.269024	96.2458	-0.098654	0	6.58865	ns
TTC27|ENSG00000018699.13|chr2	67	49	69	96	62	42	0.977752	0.992163	13389	0.0103922	0.372651	63.3285	0.0278872	0	5.98478	ns
LTBP1|ENSG00000049323.16|chr2	83	35	44	41	29	34	0.106117	0.396759	2796	-0.708485	0.438447	43.8782	-1.61589	0	5.45543	ns
FAM98A|ENSG00000119812.20|chr2	88	73	91	128	138	56	0.453844	0.757941	7210	0.248272	0.331462	94.1697	0.749022	0	6.55719	ns
CRIM1|ENSG00000150938.10|chr2	165	124	108	133	153	169	0.622491	0.859185	9297	0.119871	0.24348	140.789	0.492323	0	7.13739	ns
FEZ2|ENSG00000171055.15|chr2	89	84	73	128	62	102	0.623781	0.859879	9312	0.15735	0.320795	88.8847	0.490499	0	6.47386	ns
STRN|ENSG00000115808.12|chr2	137	136	93	168	110	149	0.608005	0.852418	9074	0.134901	0.263003	131.054	0.512923	0	7.03402	ns
HEATR5B|ENSG00000008869.12|chr2	30	28	38	60	26	19	0.976657	1	13375	0.0152897	0.522537	33.0765	0.0292605	0	5.04774	ns
GPATCH11|ENSG00000152133.17|chr2	364	244	226	324	296	355	0.417989	0.732257	6793	0.150194	0.185444	298.287	0.809915	0	8.22056	ns
EIF2AK2|ENSG00000055332.19|chr2	512	282	446	314	246	252	0.000269621	0.00625721	384	-0.694027	0.190517	340.532	-3.64286	0	8.41165	down
CEBPZ|ENSG00000115816.15|chr2	161	215	208	225	202	231	0.72819	0.90917	10528	0.0736334	0.211874	206.538	0.347534	0	7.69027	ns
NDUFAF7|ENSG00000003509.16|chr2	45	84	58	25	50	54	0.146521	0.462069	3381	-0.630722	0.434403	53.3055	-1.45193	0	5.73621	ns
PRKD3|ENSG00000115825.11|chr2	224	181	278	258	371	278	0.128312	0.435466	3119	0.316484	0.208105	262.629	1.52079	0	8.03688	ns
QPCT|ENSG00000115828.17|chr2	69	65	76	80	89	150	0.115956	0.415683	2936	0.525505	0.334296	87.8354	1.57198	0	6.45673	ns
CDC42EP3|ENSG00000163171.8|chr2	256	118	189	125	157	125	0.0360177	0.220092	1578	-0.543589	0.259256	160.416	-2.09673	0	7.32567	ns
CYP1B1|ENSG00000138061.12|chr2	98	112	114	177	123	146	0.152275	0.469855	3468	0.363005	0.253576	127.23	1.43154	0	6.9913	ns
ATL2|ENSG00000119787.14|chr2	276	151	284	186	205	206	0.146447	0.462003	3380	-0.333504	0.229655	217.009	-1.4522	0	7.76161	ns
HNRNPLL|ENSG00000143889.16|chr2	81	76	92	145	85	123	0.163511	0.48517	3633	0.410169	0.294374	99.367	1.39336	0	6.63469	ns
GALM|ENSG00000143891.17|chr2	106	75	49	43	32	82	0.148963	0.464566	3422	-0.607595	0.421005	64.4683	-1.4432	0	6.01052	ns
SRSF7|ENSG00000115875.19|chr2	1404	1162	1224	1832	1877	1677	5.81198e-08	3.38102e-06	150	0.418068	0.0770704	1510.61	5.42449	0	10.5609	ns
GEMIN6|ENSG00000152147.11|chr2	335	297	274	159	235	168	6.25294e-05	0.00186222	295	-0.777618	0.194256	244.802	-4.00306	0	7.93547	down
DHX57|ENSG00000163214.21|chr2	51	37	29	21	51	37	0.712284	0.901174	10362	-0.176311	0.478081	37.4033	-0.36879	0	5.22509	ns
MORN2|ENSG00000188010.16|chr2	43	31	13	60	43	37	0.218587	0.553027	4370	0.605479	0.492142	36.9958	1.23029	0	5.20929	ns
SOS1|ENSG00000115904.15|chr2	92	77	57	66	31	40	0.0336752	0.211894	1527	-0.811876	0.38225	60.2966	-2.12394	0	5.91401	ns
MAP4K3|ENSG00000011566.15|chr2	51	48	45	77	66	38	0.552142	0.822463	8448	0.227648	0.382889	53.3887	0.594554	0	5.73846	ns
THUMPD2|ENSG00000138050.15|chr2	146	133	150	207	322	225	0.00111112	0.0193525	517	0.721594	0.221296	194.452	3.26077	0	7.60327	up
PKDCC|ENSG00000162878.13|chr2	112	71	104	138	147	124	0.103711	0.392446	2764	0.424545	0.260917	114.409	1.62712	0	6.83805	ns
EML4|ENSG00000143924.19|chr2	207	154	151	264	81	125	0.494383	0.786936	7695	-0.2183	0.319453	161.807	-0.683354	0	7.33813	ns
COX7A2L|ENSG00000115944.15|chr2	334	271	309	371	450	334	0.119557	0.420968	2992	0.246802	0.158548	341.073	1.55663	0	8.41394	ns
KCNG3|ENSG00000171126.8|chr2	46	39	24	77	70	35	0.135667	0.446671	3225	0.643478	0.43125	47.402	1.49212	0	5.56687	ns
ZFP36L2|ENSG00000152518.8|chr2	960	649	844	933	1245	859	0.104331	0.393596	2771	0.221124	0.136142	903.964	1.62421	0	9.82012	ns
THADA|ENSG00000115970.19|chr2	43	44	42	29	64	33	0.770902	0.926696	10977	-0.129145	0.443501	42.2948	-0.291196	0	5.40241	ns
PLEKHH2|ENSG00000152527.14|chr2	10	31	4	7	1	14	0.261633	1	4946	-1.11942	0.997216	11.4393	-1.12254	0	3.51592	ns
C1GALT1C1L|ENSG00000223658.8|chr2	18	12	15	28	21	20	0.38378	1	6384	0.527915	0.606135	18.6858	0.870952	0	4.22387	ns
DYNC2LI1|ENSG00000138036.18|chr2	79	63	92	129	102	139	0.0467551	0.254991	1804	0.573784	0.28855	99.6564	1.98851	0	6.63889	ns
LRPPRC|ENSG00000138095.20|chr2	195	189	210	230	243	231	0.411524	0.727503	6708	0.15259	0.18581	214.904	0.821215	0	7.74755	ns
PPM1B|ENSG00000138032.21|chr2	63	27	36	78	90	32	0.193473	0.524463	4046	0.580377	0.446316	52.888	1.30037	0	5.72487	ns
PREPL|ENSG00000138078.16|chr2	177	173	136	193	255	205	0.110653	0.405267	2862	0.337271	0.21142	187.89	1.59526	0	7.55374	ns
CAMKMT|ENSG00000143919.15|chr2	7	9	4	6	10	7	0.9103	1	12651	0.110053	0.97686	7.11901	0.11266	0	2.83168	ns
SIX2|ENSG00000170577.8|chr2	48	26	55	40	12	27	0.132018	1	3170	-0.796659	0.528923	34.6314	-1.50619	0	5.11401	ns
SRBD1|ENSG00000068784.13|chr2	44	12	40	33	101	48	0.106631	0.397632	2804	0.848075	0.525604	45.3994	1.61352	0	5.5046	ns
PRKCE|ENSG00000171132.14|chr2	28	15	32	41	8	18	0.686872	1	10088	-0.261184	0.647932	23.4263	-0.403104	0	4.55006	ns
EPAS1|ENSG00000116016.14|chr2	23	4	3	7	21	2	0.960821	1	13190	-0.0514243	1.04685	9.63626	-0.0491228	0	3.26847	ns
RHOQ|ENSG00000119729.12|chr2	406	326	295	370	471	348	0.439774	0.748415	7039	0.124702	0.161411	365.382	0.772575	0	8.51326	ns
PIGF|ENSG00000151665.13|chr2	18	47	40	17	19	49	0.49812	1	7754	-0.39544	0.583718	32.2487	-0.67745	0	5.01117	ns
CRIPT|ENSG00000119878.6|chr2	159	75	133	69	44	120	0.0550803	0.280804	1956	-0.714858	0.372663	100.077	-1.91824	0	6.64497	ns
SOCS5|ENSG00000171150.9|chr2	100	26	48	76	52	72	0.73648	0.912873	10616	0.144745	0.430127	61.1604	0.336518	0	5.93453	ns
MCFD2|ENSG00000180398.13|chr2	217	196	212	327	295	326	0.00270984	0.0386373	637	0.511775	0.170656	259.306	2.99887	0	8.01851	ns
TTC7A|ENSG00000068724.18|chr2	29	22	15	9	34	10	0.554089	1	8468	-0.402172	0.679754	19.6427	-0.591644	0	4.29592	ns
CALM2|ENSG00000143933.20|chr2	1581	1406	1465	1263	1159	1208	3.01163e-06	0.000125507	210	-0.3839	0.0822052	1343.91	-4.67002	0	10.3922	ns
EPCAM|ENSG00000119888.11|chr2	163	156	155	144	151	146	0.364689	0.693457	6180	-0.194685	0.214773	151.975	-0.906467	0	7.24769	ns
MSH2|ENSG00000095002.15|chr2	133	69	86	107	136	144	0.216842	0.55101	4350	0.356954	0.289039	111.063	1.23497	0	6.79523	ns
MSH6|ENSG00000116062.19|chr2	685	476	720	739	532	729	0.982029	0.993646	13439	0.00361776	0.160608	642.757	0.0225254	0	9.32813	ns
[truncated: 9,654 more rows]

## Sheet: P-TRAP-seq (Total reads)
rownames(readCount)	DMSO.P0.1	DMSO.P0.2	DMSO.P0.3	TPG.P0.1	TPG.P0.2	TPG.P0.3	p.value	q.value	ranking	log2FC	lfcSE	baseMean	stat	zero	log2_baseMean	deg
[truncated: 10,568 more rows]

[truncated: 3 more sheets: P-TRAP-seq (T>C reads), L10a-TRAP-seq (Total reads), L10a-TRAP-seq (T>C reads)]
