# Supplementary material for: Simultaneous measurement of nascent transcriptome and translatome using 4-thiouridine metabolic RNA labeling and translating ribosome affinity purification
Source: Nucleic Acids Res. 2023 Jun 28;51(14):e76. doi: 10.1093/nar/gkad545 (PMC10415123; doi:10.1093/nar/gkad545)
Supplement: gkad545_Supplemental_Files [file gkad545_supplemental_files.zip › Supplementary_Table_S2.xlsx]

## Sheet: deltaTE (Total reads)
	log2FC_total	padj_total	log2FC_trap	padj_trap	gene	regulation
SAMD11|ENSG00000187634.13|chr1	0.184831	0.129807	0.09177	0.616788	SAMD11|ENSG00000187634.13|chr1	ns
EHD4|ENSG00000103966.11|chr15	-0.011607	0.968433	-0.130913	0.599364	EHD4|ENSG00000103966.11|chr15	ns
JMJD7|ENSG00000243789.11|chr15	0.00775782	0.972189	0.113964	0.571893	JMJD7|ENSG00000243789.11|chr15	ns
TYRO3|ENSG00000092445.12|chr15	-0.605731	0.0225908	-0.33159	0.219338	TYRO3|ENSG00000092445.12|chr15	ns
RPAP1|ENSG00000103932.12|chr15	-0.121626	0.541254	0.0654406	0.824621	RPAP1|ENSG00000103932.12|chr15	ns
RTF1|ENSG00000137815.15|chr15	-0.0353341	0.883401	0.0746904	0.801375	RTF1|ENSG00000137815.15|chr15	ns
NDUFAF1|ENSG00000137806.10|chr15	-0.157964	0.423663	0.303573	0.24588	NDUFAF1|ENSG00000137806.10|chr15	ns
NUSAP1|ENSG00000137804.14|chr15	0.0831307	0.641274	0.0691276	0.798784	NUSAP1|ENSG00000137804.14|chr15	ns
OIP5|ENSG00000104147.9|chr15	0.0290915	0.897334	-0.111938	0.623737	OIP5|ENSG00000104147.9|chr15	ns
ENSG00000285920|ENSG00000285920.2|chr15	0.0819887	0.647582	0.0669101	0.805323	ENSG00000285920|ENSG00000285920.2|chr15	ns
CHP1|ENSG00000187446.12|chr15	-0.263821	0.139464	-0.266268	0.292441	CHP1|ENSG00000187446.12|chr15	ns
RHOV|ENSG00000104140.7|chr15	-0.0474245	0.775868	-0.186644	0.376506	RHOV|ENSG00000104140.7|chr15	ns
ZFYVE19|ENSG00000166140.17|chr15	0.172665	0.275701	0.146956	0.407326	ZFYVE19|ENSG00000166140.17|chr15	ns
GCHFR|ENSG00000137880.6|chr15	-0.136199	0.489537	-0.512274	0.0801757	GCHFR|ENSG00000137880.6|chr15	ns
RMDN3|ENSG00000137824.16|chr15	-0.0276142	0.914127	-0.210705	0.395536	RMDN3|ENSG00000137824.16|chr15	ns
RAD51|ENSG00000051180.17|chr15	0.252911	0.22138	0.701396	0.0274691	RAD51|ENSG00000051180.17|chr15	ns
RPUSD2|ENSG00000166133.18|chr15	-0.113346	0.571032	0.00855351	0.980144	RPUSD2|ENSG00000166133.18|chr15	ns
CCDC32|ENSG00000128891.17|chr15	0.103625	0.562538	0.197815	0.404134	CCDC32|ENSG00000128891.17|chr15	ns
CHST14|ENSG00000169105.8|chr15	-0.308032	0.0987405	-0.195775	0.415655	CHST14|ENSG00000169105.8|chr15	ns
BAHD1|ENSG00000140320.12|chr15	-0.10643	0.597907	-0.0722959	0.804067	BAHD1|ENSG00000140320.12|chr15	ns
IVD|ENSG00000128928.10|chr15	-0.110908	0.514546	-0.0563879	0.831455	IVD|ENSG00000128928.10|chr15	ns
KNSTRN|ENSG00000128944.14|chr15	0.116236	0.533982	0.0835516	0.766381	KNSTRN|ENSG00000128944.14|chr15	ns
INAFM2|ENSG00000259330.3|chr15	0.122699	0.514991	0.163422	0.51958	INAFM2|ENSG00000259330.3|chr15	ns
BUB1B|ENSG00000156970.13|chr15	-0.184955	0.314585	0.0286429	0.93347	BUB1B|ENSG00000156970.13|chr15	ns
SRP14|ENSG00000140319.11|chr15	-0.175691	0.0874904	0.0467903	0.7638	SRP14|ENSG00000140319.11|chr15	ns
EIF2AK4|ENSG00000128829.12|chr15	-0.0108905	0.969752	-0.229307	0.324179	EIF2AK4|ENSG00000128829.12|chr15	ns
FAM98B|ENSG00000171262.11|chr15	-0.182306	0.226582	0.134179	0.553213	FAM98B|ENSG00000171262.11|chr15	ns
MEIS2|ENSG00000134138.21|chr15	-0.0154817	0.953552	0.128921	0.625998	MEIS2|ENSG00000134138.21|chr15	ns
VPS39|ENSG00000166887.16|chr15	-0.112334	0.555539	0.0450984	0.862273	VPS39|ENSG00000166887.16|chr15	ns
TMEM87A|ENSG00000103978.16|chr15	0.193943	0.196018	0.184226	0.419042	TMEM87A|ENSG00000103978.16|chr15	ns
ZNF106|ENSG00000103994.18|chr15	0.0842075	0.636429	0.186993	0.395536	ZNF106|ENSG00000103994.18|chr15	ns
SNAP23|ENSG00000092531.10|chr15	-0.0410173	0.83258	-0.141124	0.570022	SNAP23|ENSG00000092531.10|chr15	ns
SLC27A2|ENSG00000140284.11|chr15	-0.346443	0.128383	0.388984	0.163257	SLC27A2|ENSG00000140284.11|chr15	ns
DTWD1|ENSG00000104047.15|chr15	0.311561	0.161975	0.172862	0.423368	DTWD1|ENSG00000104047.15|chr15	ns
GALK2|ENSG00000156958.15|chr15	-0.0907614	0.636904	0.0574435	0.826067	GALK2|ENSG00000156958.15|chr15	ns
COPS2|ENSG00000166200.15|chr15	0.0408177	0.83608	-0.0319213	0.919929	COPS2|ENSG00000166200.15|chr15	ns
DUT|ENSG00000128951.14|chr15	-0.221972	0.0170995	-0.129099	0.384776	DUT|ENSG00000128951.14|chr15	ns
MYEF2|ENSG00000104177.19|chr15	-0.351496	0.0604875	-0.251156	0.324179	MYEF2|ENSG00000104177.19|chr15	ns
BLOC1S6|ENSG00000104164.12|chr15	-0.0729798	0.720621	-0.174503	0.465517	BLOC1S6|ENSG00000104164.12|chr15	ns
SPATA5L1|ENSG00000171763.20|chr15	0.0367097	0.879872	-0.00779372	0.980144	SPATA5L1|ENSG00000171763.20|chr15	ns
SORD|ENSG00000140263.15|chr15	0.0035342	0.988017	0.0188347	0.940118	SORD|ENSG00000140263.15|chr15	ns
EIF3J|ENSG00000104131.13|chr15	0.0458649	0.813225	-0.113565	0.601729	EIF3J|ENSG00000104131.13|chr15	ns
CTDSPL2|ENSG00000137770.14|chr15	0.461958	0.0386259	0.271192	0.286974	CTDSPL2|ENSG00000137770.14|chr15	ns
GOLM2|ENSG00000166734.20|chr15	0.00286385	0.993606	-0.310589	0.186552	GOLM2|ENSG00000166734.20|chr15	ns
WDR76|ENSG00000092470.12|chr15	0.208875	0.250138	0.534408	0.0345797	WDR76|ENSG00000092470.12|chr15	ns
CDIN1|ENSG00000186073.14|chr15	-0.151492	0.424855	-0.647198	0.0706091	CDIN1|ENSG00000186073.14|chr15	ns
MFAP1|ENSG00000140259.7|chr15	-0.163422	0.398047	-0.0898112	0.747552	MFAP1|ENSG00000140259.7|chr15	ns
PDIA3|ENSG00000167004.14|chr15	0.0665128	0.756127	0.0701681	0.753419	PDIA3|ENSG00000167004.14|chr15	ns
CKMT1A|ENSG00000223572.10|chr15	0.0646823	0.770661	0.124334	0.636291	CKMT1A|ENSG00000223572.10|chr15	ns
CKMT1B|ENSG00000237289.10|chr15	0.0601613	0.781964	0.126037	0.630962	CKMT1B|ENSG00000237289.10|chr15	ns
TP53BP1|ENSG00000067369.14|chr15	-0.0466018	0.839024	0.0691799	0.78633	TP53BP1|ENSG00000067369.14|chr15	ns
TUBGCP4|ENSG00000137822.13|chr15	-0.4127	0.00242341	0.0912122	0.704525	TUBGCP4|ENSG00000137822.13|chr15	ns
ZSCAN29|ENSG00000140265.14|chr15	0.0644971	0.770348	-0.0695102	0.808058	ZSCAN29|ENSG00000140265.14|chr15	ns
ADAL|ENSG00000168803.16|chr15	-0.138705	0.487723	0.00839725	0.980144	ADAL|ENSG00000168803.16|chr15	ns
LCMT2|ENSG00000168806.8|chr15	-0.0916446	0.658912	0.0719403	0.803908	LCMT2|ENSG00000168806.8|chr15	ns
CCNDBP1|ENSG00000166946.14|chr15	0.0702881	0.744534	0.0813773	0.777095	CCNDBP1|ENSG00000166946.14|chr15	ns
TMEM62|ENSG00000137842.7|chr15	-0.00099695	0.996841	0.00534264	0.987091	TMEM62|ENSG00000137842.7|chr15	ns
TTBK2|ENSG00000128881.18|chr15	0.103003	0.617064	0.104315	0.607964	TTBK2|ENSG00000128881.18|chr15	ns
HAUS2|ENSG00000137814.12|chr15	0.292013	0.0516383	0.165183	0.497495	HAUS2|ENSG00000137814.12|chr15	ns
LRRC57|ENSG00000180979.10|chr15	0.0305471	0.900254	-0.026342	0.934655	LRRC57|ENSG00000180979.10|chr15	ns
SERF2|ENSG00000140264.21|chr15	-0.128308	0.190306	-0.0763353	0.540952	SERF2|ENSG00000140264.21|chr15	ns
GABPB1|ENSG00000104064.18|chr15	-0.283912	0.185621	-0.0720602	0.756359	GABPB1|ENSG00000104064.18|chr15	ns
DPH6|ENSG00000134146.12|chr15	-0.0228955	0.916529	-0.0483871	0.843916	DPH6|ENSG00000134146.12|chr15	ns
AQR|ENSG00000021776.11|chr15	-0.0827899	0.65639	0.1914	0.431089	AQR|ENSG00000021776.11|chr15	ns
WDR25|ENSG00000176473.14|chr14	0.339137	0.138056	0.108891	0.617887	WDR25|ENSG00000176473.14|chr14	ns
WARS1|ENSG00000140105.18|chr14	0.070426	0.674104	0.0827812	0.700853	WARS1|ENSG00000140105.18|chr14	ns
YY1|ENSG00000100811.14|chr14	0.142736	0.077417	-0.0485976	0.783177	YY1|ENSG00000100811.14|chr14	ns
EVL|ENSG00000196405.13|chr14	0.0114399	0.969553	-0.393787	0.144674	EVL|ENSG00000196405.13|chr14	ns
EML1|ENSG00000066629.19|chr14	-0.096122	0.642522	-0.188791	0.447967	EML1|ENSG00000066629.19|chr14	ns
CCNK|ENSG00000090061.17|chr14	-0.0547372	0.797082	0.118773	0.651443	CCNK|ENSG00000090061.17|chr14	ns
SETD3|ENSG00000183576.13|chr14	0.156142	0.333704	0.0130436	0.97063	SETD3|ENSG00000183576.13|chr14	ns
BCL11B|ENSG00000127152.18|chr14	-0.176021	0.359727	-0.041317	0.88916	BCL11B|ENSG00000127152.18|chr14	ns
VRK1|ENSG00000100749.9|chr14	0.0713636	0.702274	0.198687	0.364778	VRK1|ENSG00000100749.9|chr14	ns
GSKIP|ENSG00000100744.15|chr14	0.0487865	0.83258	-0.0530076	0.855318	GSKIP|ENSG00000100744.15|chr14	ns
ATG2B|ENSG00000066739.12|chr14	0.0646498	0.769317	-0.0865165	0.533329	ATG2B|ENSG00000066739.12|chr14	ns
C14orf132|ENSG00000227051.7|chr14	-0.0246741	0.91517	0.0406038	0.891705	C14orf132|ENSG00000227051.7|chr14	ns
GOLGA5|ENSG00000066455.13|chr14	0.0685631	0.72409	0.0391173	0.844967	GOLGA5|ENSG00000066455.13|chr14	ns
LGMN|ENSG00000100600.15|chr14	0.0186669	0.938584	0.311188	0.135624	LGMN|ENSG00000100600.15|chr14	ns
CPSF2|ENSG00000165934.13|chr14	-0.0141137	0.948554	0.0401576	0.89228	CPSF2|ENSG00000165934.13|chr14	ns
NDUFB1|ENSG00000183648.11|chr14	-0.290138	0.00526166	-0.145617	0.351294	NDUFB1|ENSG00000183648.11|chr14	ns
ATXN3|ENSG00000066427.25|chr14	-0.0708111	0.741169	-0.0545713	0.849562	ATXN3|ENSG00000066427.25|chr14	ns
FBLN5|ENSG00000140092.15|chr14	-0.0968695	0.564975	-0.12695	0.562286	FBLN5|ENSG00000140092.15|chr14	ns
PPP4R3A|ENSG00000100796.18|chr14	0.63115	0.000388195	0.120866	0.635792	PPP4R3A|ENSG00000100796.18|chr14	ns
DGLUCY|ENSG00000133943.21|chr14	-0.0293096	0.884492	0.0255565	0.919305	DGLUCY|ENSG00000133943.21|chr14	ns
RPS6KA5|ENSG00000100784.12|chr14	0.188106	0.293195	0.21941	0.378494	RPS6KA5|ENSG00000100784.12|chr14	ns
TTC7B|ENSG00000165914.15|chr14	-0.00860536	0.974143	-0.0937762	0.684008	TTC7B|ENSG00000165914.15|chr14	ns
NRDE2|ENSG00000119720.18|chr14	-0.133934	0.499022	0.137674	0.583724	NRDE2|ENSG00000119720.18|chr14	ns
TDP1|ENSG00000042088.14|chr14	0.0164817	0.952212	-0.0746438	0.793696	TDP1|ENSG00000042088.14|chr14	ns
EFCAB11|ENSG00000140025.16|chr14	-0.153463	0.395567	0.0616128	0.822024	EFCAB11|ENSG00000140025.16|chr14	ns
FOXN3|ENSG00000053254.16|chr14	0.102718	0.503744	-0.0522913	0.858913	FOXN3|ENSG00000053254.16|chr14	ns
TTC8|ENSG00000165533.19|chr14	0.0860862	0.636485	0.116449	0.609714	TTC8|ENSG00000165533.19|chr14	ns
PPP2R5C|ENSG00000078304.20|chr14	-0.133724	0.492704	-0.27194	0.26737	PPP2R5C|ENSG00000078304.20|chr14	ns
WDR20|ENSG00000140153.18|chr14	0.00975976	0.97251	0.0145042	0.959542	WDR20|ENSG00000140153.18|chr14	ns
MOK|ENSG00000080823.23|chr14	0.227622	0.25582	0.104058	0.643124	MOK|ENSG00000080823.23|chr14	ns
ZNF839|ENSG00000022976.16|chr14	-0.0700777	0.745302	-0.0583554	0.765191	ZNF839|ENSG00000022976.16|chr14	ns
SLC12A6|ENSG00000140199.13|chr15	-0.00362629	0.989571	-0.0953323	0.650206	SLC12A6|ENSG00000140199.13|chr15	ns
EMC4|ENSG00000128463.13|chr15	-0.165771	0.190145	-0.116522	0.514359	EMC4|ENSG00000128463.13|chr15	ns
KATNBL1|ENSG00000134152.11|chr15	0.136857	0.491021	-0.239648	0.24869	KATNBL1|ENSG00000134152.11|chr15	ns
AVEN|ENSG00000169857.9|chr15	0.0904402	0.652915	-0.104331	0.688193	AVEN|ENSG00000169857.9|chr15	ns
GABRB3|ENSG00000166206.15|chr15	-0.204953	0.259429	-0.153589	0.543826	GABRB3|ENSG00000166206.15|chr15	ns
NIPA2|ENSG00000140157.16|chr15	0.0240887	0.920476	-0.175004	0.486929	NIPA2|ENSG00000140157.16|chr15	ns
TMEM121|ENSG00000184986.11|chr14	-0.00103021	0.996841	-0.303015	0.179557	TMEM121|ENSG00000184986.11|chr14	ns
TEDC1|ENSG00000185347.18|chr14	0.339401	0.135678	0.617162	0.042046	TEDC1|ENSG00000185347.18|chr14	ns
MTA1|ENSG00000182979.18|chr14	-0.0975937	0.408633	-0.349744	0.068363	MTA1|ENSG00000182979.18|chr14	ns
PACS2|ENSG00000179364.15|chr14	0.054244	0.812107	-0.394347	0.16631	PACS2|ENSG00000179364.15|chr14	ns
BTBD6|ENSG00000184887.14|chr14	0.128263	0.37823	-0.342794	0.139222	BTBD6|ENSG00000184887.14|chr14	ns
BRF1|ENSG00000185024.18|chr14	0.106839	0.492704	0.229835	0.276838	BRF1|ENSG00000185024.18|chr14	ns
NUDT14|ENSG00000183828.15|chr14	-0.0302669	0.884492	-0.307445	0.242187	NUDT14|ENSG00000183828.15|chr14	ns
ZNF770|ENSG00000198146.4|chr15	0.341667	0.0209765	-0.0559326	0.843891	ZNF770|ENSG00000198146.4|chr15	ns
JAG2|ENSG00000184916.9|chr14	-0.294637	0.158591	-0.0215067	0.946572	JAG2|ENSG00000184916.9|chr14	ns
CEP170B|ENSG00000099814.17|chr14	-0.569003	0.00132827	-0.421115	0.13216	CEP170B|ENSG00000099814.17|chr14	ns
AKT1|ENSG00000142208.18|chr14	-0.225641	0.0527091	-0.651277	0.000155534	AKT1|ENSG00000142208.18|chr14	ns
ZFYVE21|ENSG00000100711.14|chr14	-0.204155	0.288082	-0.236734	0.324251	ZFYVE21|ENSG00000100711.14|chr14	ns
COA8|ENSG00000256053.9|chr14	0.0853495	0.685104	-0.191032	0.435215	COA8|ENSG00000256053.9|chr14	ns
BAG5|ENSG00000166170.12|chr14	0.33812	0.0117544	0.215141	0.358605	BAG5|ENSG00000166170.12|chr14	ns
TRMT61A|ENSG00000166166.13|chr14	0.349828	0.0566713	0.133659	0.596911	TRMT61A|ENSG00000166166.13|chr14	ns
CKB|ENSG00000166165.14|chr14	-0.0798039	0.341525	0.146263	0.0702444	CKB|ENSG00000166165.14|chr14	ns
MARK3|ENSG00000075413.19|chr14	0.376452	0.0155079	0.200648	0.398032	MARK3|ENSG00000075413.19|chr14	ns
CDC42BPB|ENSG00000198752.11|chr14	-0.234131	0.240919	-0.0733352	0.760087	CDC42BPB|ENSG00000198752.11|chr14	ns
TRAF3|ENSG00000131323.17|chr14	-0.134163	0.478136	-0.0993229	0.68897	TRAF3|ENSG00000131323.17|chr14	ns
RCOR1|ENSG00000089902.10|chr14	0.157725	0.423663	0.0377785	0.895946	RCOR1|ENSG00000089902.10|chr14	ns
ANKRD9|ENSG00000156381.9|chr14	-0.210262	0.291191	0.0325594	0.911966	ANKRD9|ENSG00000156381.9|chr14	ns
CINP|ENSG00000100865.15|chr14	-0.604182	0.00825899	-0.425806	0.0917039	CINP|ENSG00000100865.15|chr14	ns
CDCA4|ENSG00000170779.11|chr14	0.444313	0.000532451	0.0862556	0.750832	CDCA4|ENSG00000170779.11|chr14	ns
ZC3H14|ENSG00000100722.20|chr14	0.164926	0.302594	0.0754428	0.792827	ZC3H14|ENSG00000100722.20|chr14	ns
USP8|ENSG00000138592.14|chr15	0.0974135	0.630606	-0.0845062	0.724786	USP8|ENSG00000138592.14|chr15	ns
SPPL2A|ENSG00000138600.11|chr15	-0.452967	0.00636749	-0.205787	0.407326	SPPL2A|ENSG00000138600.11|chr15	ns
FAM219B|ENSG00000178761.15|chr15	0.0020959	0.995131	0.0154532	0.962859	FAM219B|ENSG00000178761.15|chr15	ns
MPI|ENSG00000178802.18|chr15	0.0324456	0.87378	-0.0295766	0.919305	MPI|ENSG00000178802.18|chr15	ns
SCAMP2|ENSG00000140497.16|chr15	-0.18397	0.1808	-0.10087	0.599935	SCAMP2|ENSG00000140497.16|chr15	ns
ULK3|ENSG00000140474.14|chr15	-0.11918	0.451293	-0.291719	0.183014	ULK3|ENSG00000140474.14|chr15	ns
CSK|ENSG00000103653.17|chr15	-0.0859443	0.67048	-0.0218654	0.942302	CSK|ENSG00000103653.17|chr15	ns
EDC3|ENSG00000179151.13|chr15	0.134175	0.478703	0.384909	0.0998256	EDC3|ENSG00000179151.13|chr15	ns
CLK3|ENSG00000179335.20|chr15	0.0526771	0.810241	0.164731	0.441623	CLK3|ENSG00000179335.20|chr15	ns
ARID3B|ENSG00000179361.18|chr15	0.0808705	0.702274	-0.182565	0.468568	ARID3B|ENSG00000179361.18|chr15	ns
STOML1|ENSG00000067221.14|chr15	0.169734	0.344127	-0.107617	0.545359	STOML1|ENSG00000067221.14|chr15	ns
LOXL1|ENSG00000129038.16|chr15	-0.33368	0.144812	-0.0977292	0.685741	LOXL1|ENSG00000129038.16|chr15	ns
CD276|ENSG00000103855.18|chr15	-0.295576	0.124229	-0.286804	0.261419	CD276|ENSG00000103855.18|chr15	ns
NEO1|ENSG00000067141.17|chr15	-0.172634	0.266639	-0.00128508	0.995214	NEO1|ENSG00000067141.17|chr15	ns
ADPGK|ENSG00000159322.18|chr15	-0.0245197	0.914636	-0.0312586	0.922357	ADPGK|ENSG00000159322.18|chr15	ns
BBS4|ENSG00000140463.14|chr15	0.0702249	0.733779	0.190143	0.448669	BBS4|ENSG00000140463.14|chr15	ns
ARIH1|ENSG00000166233.15|chr15	0.194872	0.142302	0.257085	0.246085	ARIH1|ENSG00000166233.15|chr15	ns
HEXA|ENSG00000213614.11|chr15	0.0458751	0.832605	0.0313529	0.920708	HEXA|ENSG00000213614.11|chr15	ns
PARP6|ENSG00000137817.17|chr15	0.185302	0.303036	-0.0296271	0.913022	PARP6|ENSG00000137817.17|chr15	ns
SENP8|ENSG00000166192.15|chr15	-0.165601	0.364707	0.00120291	0.997983	SENP8|ENSG00000166192.15|chr15	ns
MYO9A|ENSG00000066933.16|chr15	0.0932061	0.648887	0.0281885	0.9246	MYO9A|ENSG00000066933.16|chr15	ns
THAP10|ENSG00000129028.9|chr15	0.0766962	0.693408	0.112235	0.644653	THAP10|ENSG00000129028.9|chr15	ns
LRRC49|ENSG00000137821.12|chr15	0.0763524	0.702274	-0.0636255	0.79106	LRRC49|ENSG00000137821.12|chr15	ns
LARP6|ENSG00000166173.11|chr15	0.207644	0.290452	0.0979803	0.692047	LARP6|ENSG00000166173.11|chr15	ns
UACA|ENSG00000137831.15|chr15	0.147561	0.452649	0.233949	0.360992	UACA|ENSG00000137831.15|chr15	ns
TLE3|ENSG00000140332.18|chr15	-0.0262583	0.894488	-0.109712	0.623559	TLE3|ENSG00000140332.18|chr15	ns
RPLP1|ENSG00000137818.12|chr15	0.085506	0.454843	0.365354	0.111721	RPLP1|ENSG00000137818.12|chr15	ns
KIF23|ENSG00000137807.16|chr15	-0.099374	0.57451	-0.189212	0.439447	KIF23|ENSG00000137807.16|chr15	ns
PAQR5|ENSG00000137819.14|chr15	-0.00936205	0.973544	-0.10587	0.607642	PAQR5|ENSG00000137819.14|chr15	ns
RPP25|ENSG00000178718.7|chr15	0.050525	0.747348	-0.111935	0.607964	RPP25|ENSG00000178718.7|chr15	ns
PPCDC|ENSG00000138621.12|chr15	0.498532	0.0142665	0.401351	0.0801757	PPCDC|ENSG00000138621.12|chr15	ns
C15orf39|ENSG00000167173.19|chr15	-0.232164	0.215997	-0.305584	0.219262	C15orf39|ENSG00000167173.19|chr15	ns
COMMD4|ENSG00000140365.16|chr15	-0.216766	0.115622	-0.057531	0.772555	COMMD4|ENSG00000140365.16|chr15	ns
EFL1|ENSG00000140598.16|chr15	0.175275	0.343275	-0.000792656	0.997983	EFL1|ENSG00000140598.16|chr15	ns
MEX3B|ENSG00000183496.6|chr15	0.0154052	0.94825	0.0815138	0.691599	MEX3B|ENSG00000183496.6|chr15	ns
TLNRD1|ENSG00000140406.4|chr15	0.00677593	0.980479	0.0254099	0.936902	TLNRD1|ENSG00000140406.4|chr15	ns
MESD|ENSG00000117899.11|chr15	-0.0437799	0.834203	0.0417221	0.886056	MESD|ENSG00000117899.11|chr15	ns
ABHD17C|ENSG00000136379.12|chr15	0.00234694	0.995287	-0.105604	0.625889	ABHD17C|ENSG00000136379.12|chr15	ns
FAH|ENSG00000103876.14|chr15	-0.135236	0.423663	0.0119527	0.970422	FAH|ENSG00000103876.14|chr15	ns
ZFAND6|ENSG00000086666.19|chr15	0.21615	0.240983	0.261231	0.279081	ZFAND6|ENSG00000086666.19|chr15	ns
ST20-MTHFS|ENSG00000259332.3|chr15	0.0246901	0.920459	0.120056	0.654233	ST20-MTHFS|ENSG00000259332.3|chr15	ns
MTHFS|ENSG00000136371.11|chr15	0.149327	0.371651	0.0843215	0.735889	MTHFS|ENSG00000136371.11|chr15	ns
TMED3|ENSG00000166557.14|chr15	-0.0390943	0.851345	-0.241953	0.175249	TMED3|ENSG00000166557.14|chr15	ns
CTSH|ENSG00000103811.18|chr15	-0.0352543	0.831875	-0.123793	0.516919	CTSH|ENSG00000103811.18|chr15	ns
MORF4L1|ENSG00000185787.15|chr15	-0.259272	0.000151271	-0.0376105	0.849685	MORF4L1|ENSG00000185787.15|chr15	ns
CHRNA5|ENSG00000169684.13|chr15	-0.161981	0.409243	-0.0474319	0.876527	CHRNA5|ENSG00000169684.13|chr15	ns
ANP32A|ENSG00000140350.15|chr15	-0.407949	9.06354e-08	-0.134493	0.217681	ANP32A|ENSG00000140350.15|chr15	ns
PSMA4|ENSG00000041357.16|chr15	-0.162755	0.0504543	-0.16941	0.179252	PSMA4|ENSG00000041357.16|chr15	ns
WDR61|ENSG00000140395.9|chr15	-0.0268638	0.898257	-0.00973348	0.973132	WDR61|ENSG00000140395.9|chr15	ns
IDH3A|ENSG00000166411.14|chr15	-0.105684	0.503479	-0.078174	0.760087	IDH3A|ENSG00000166411.14|chr15	ns
CIB2|ENSG00000136425.14|chr15	0.00922007	0.972189	-0.161857	0.448669	CIB2|ENSG00000136425.14|chr15	ns
TSPAN3|ENSG00000140391.15|chr15	-0.166715	0.0965872	-0.283808	0.00650983	TSPAN3|ENSG00000140391.15|chr15	ns
RCN2|ENSG00000117906.14|chr15	-0.269254	0.0294904	-0.34426	0.0521839	RCN2|ENSG00000117906.14|chr15	ns
ETFA|ENSG00000140374.17|chr15	-0.0874596	0.353985	0.0907704	0.470159	ETFA|ENSG00000140374.17|chr15	ns
FBXO22|ENSG00000167196.14|chr15	0.198974	0.191382	-0.059844	0.838449	FBXO22|ENSG00000167196.14|chr15	ns
UBE2Q2|ENSG00000140367.12|chr15	-0.101535	0.618258	0.00674928	0.979197	UBE2Q2|ENSG00000140367.12|chr15	ns
IMP3|ENSG00000177971.9|chr15	0.00648511	0.972189	0.0138277	0.949798	IMP3|ENSG00000177971.9|chr15	ns
SNUPN|ENSG00000169371.14|chr15	-0.0474904	0.83608	0.291644	0.226645	SNUPN|ENSG00000169371.14|chr15	ns
PTPN9|ENSG00000169410.11|chr15	0.315654	0.055036	-0.0459827	0.881644	PTPN9|ENSG00000169410.11|chr15	ns
SIN3A|ENSG00000169375.16|chr15	0.120079	0.51543	0.0469623	0.878764	SIN3A|ENSG00000169375.16|chr15	ns
MAN2C1|ENSG00000140400.18|chr15	-0.0503998	0.773595	-0.0558526	0.746417	MAN2C1|ENSG00000140400.18|chr15	ns
IREB2|ENSG00000136381.13|chr15	0.0953055	0.483036	-0.127203	0.592828	IREB2|ENSG00000136381.13|chr15	ns
TRPM7|ENSG00000092439.16|chr15	0.221233	0.236312	0.00538664	0.986856	TRPM7|ENSG00000092439.16|chr15	ns
FEM1B|ENSG00000169018.6|chr15	0.252947	0.066827	-0.106327	0.68897	FEM1B|ENSG00000169018.6|chr15	ns
CALML4|ENSG00000129007.16|chr15	-0.148676	0.441861	-0.0807616	0.754892	CALML4|ENSG00000129007.16|chr15	ns
ANXA2|ENSG00000182718.18|chr15	-0.140223	0.362922	0.290348	0.117983	ANXA2|ENSG00000182718.18|chr15	ns
FOXB1|ENSG00000171956.7|chr15	0.108316	0.594447	0.0425319	0.869631	FOXB1|ENSG00000171956.7|chr15	ns
BNIP2|ENSG00000140299.14|chr15	0.227136	0.149059	-0.0247758	0.940321	BNIP2|ENSG00000140299.14|chr15	ns
GTF2A2|ENSG00000140307.11|chr15	-0.194366	0.109976	-0.235432	0.146043	GTF2A2|ENSG00000140307.11|chr15	ns
MYO1E|ENSG00000157483.9|chr15	-0.000612145	0.997698	-0.0118898	0.961978	MYO1E|ENSG00000157483.9|chr15	ns
CCNB2|ENSG00000157456.8|chr15	-0.0890309	0.563336	-0.0588593	0.809231	CCNB2|ENSG00000157456.8|chr15	ns
SLTM|ENSG00000137776.17|chr15	0.0122049	0.966833	0.406425	0.12745	SLTM|ENSG00000137776.17|chr15	ns
MINDY2|ENSG00000128923.11|chr15	-0.0753884	0.69865	0.0845641	0.767961	MINDY2|ENSG00000128923.11|chr15	ns
ADAM10|ENSG00000137845.15|chr15	-0.0455627	0.841986	-0.526934	0.0982131	ADAM10|ENSG00000137845.15|chr15	ns
ALDH1A2|ENSG00000128918.15|chr15	-0.150341	0.27069	0.219774	0.152626	ALDH1A2|ENSG00000128918.15|chr15	ns
POLR2M|ENSG00000255529.9|chr15	0.223814	0.215997	-0.0176924	0.959981	POLR2M|ENSG00000255529.9|chr15	ns
RFX7|ENSG00000181827.16|chr15	0.306385	0.129666	-0.122667	0.584703	RFX7|ENSG00000181827.16|chr15	ns
PYGO1|ENSG00000171016.13|chr15	-0.0325007	0.888208	-0.0605304	0.803109	PYGO1|ENSG00000171016.13|chr15	ns
PIGB|ENSG00000069943.10|chr15	0.124884	0.52178	-0.0279682	0.909815	PIGB|ENSG00000069943.10|chr15	ns
PIGBOS1|ENSG00000225973.4|chr15	0.100925	0.546081	0.375135	0.176707	PIGBOS1|ENSG00000225973.4|chr15	ns
RAB27A|ENSG00000069974.17|chr15	0.037849	0.860366	-0.395251	0.15101	RAB27A|ENSG00000069974.17|chr15	ns
RSL24D1|ENSG00000137876.11|chr15	0.26513	0.0151258	0.0985678	0.662899	RSL24D1|ENSG00000137876.11|chr15	ns
ARPP19|ENSG00000128989.11|chr15	-0.0979589	0.591005	-0.251259	0.306117	ARPP19|ENSG00000128989.11|chr15	ns
MYO5A|ENSG00000197535.16|chr15	-0.02477	0.914562	-0.0979605	0.663174	MYO5A|ENSG00000197535.16|chr15	ns
MYO5C|ENSG00000128833.13|chr15	-0.0499049	0.817694	-0.16019	0.435087	MYO5C|ENSG00000128833.13|chr15	ns
GNB5|ENSG00000069966.19|chr15	-0.198139	0.297943	-0.0141096	0.96794	GNB5|ENSG00000069966.19|chr15	ns
MAPK6|ENSG00000069956.14|chr15	-0.0217359	0.929162	-0.308922	0.234753	MAPK6|ENSG00000069956.14|chr15	ns
LEO1|ENSG00000166477.13|chr15	0.00822912	0.97379	0.201829	0.33674	LEO1|ENSG00000166477.13|chr15	ns
TMOD3|ENSG00000138594.14|chr15	-0.181289	0.277809	0.0436394	0.888328	TMOD3|ENSG00000138594.14|chr15	ns
TMOD2|ENSG00000128872.10|chr15	-0.126376	0.526721	-0.0827777	0.706637	TMOD2|ENSG00000128872.10|chr15	ns
LYSMD2|ENSG00000140280.14|chr15	-0.0221775	0.911907	0.169489	0.487143	LYSMD2|ENSG00000140280.14|chr15	ns
AP4E1|ENSG00000081014.11|chr15	-0.00941708	0.97251	-0.147104	0.491062	AP4E1|ENSG00000081014.11|chr15	ns
ICE2|ENSG00000128915.12|chr15	0.0547516	0.80704	-0.117922	0.636282	ICE2|ENSG00000128915.12|chr15	ns
TPM1|ENSG00000140416.23|chr15	-0.139451	0.444842	-0.869812	0.0243122	TPM1|ENSG00000140416.23|chr15	ns
RAB8B|ENSG00000166128.13|chr15	0.0177941	0.945524	-0.0545399	0.820611	RAB8B|ENSG00000166128.13|chr15	ns
APH1B|ENSG00000138613.14|chr15	-0.0919637	0.593654	-0.0731534	0.748228	APH1B|ENSG00000138613.14|chr15	ns
ENSG00000260007|ENSG00000260007.3|chr15	-0.112085	0.566963	-0.0438504	0.87154	ENSG00000260007|ENSG00000260007.3|chr15	ns
PIAS1|ENSG00000033800.14|chr15	0.141054	0.436404	-0.109735	0.685113	PIAS1|ENSG00000033800.14|chr15	ns
MAP2K5|ENSG00000137764.20|chr15	-0.0332952	0.884492	-0.0242053	0.941725	MAP2K5|ENSG00000137764.20|chr15	ns
C15orf61|ENSG00000189227.6|chr15	0.353375	0.00640382	0.148331	0.499989	C15orf61|ENSG00000189227.6|chr15	ns
AAGAB|ENSG00000103591.13|chr15	-0.0865022	0.609435	0.145558	0.491378	AAGAB|ENSG00000103591.13|chr15	ns
SMAD3|ENSG00000166949.17|chr15	-0.0239836	0.923376	-0.103931	0.69198	SMAD3|ENSG00000166949.17|chr15	ns
SMAD6|ENSG00000137834.15|chr15	0.114475	0.562364	0.111384	0.682459	SMAD6|ENSG00000137834.15|chr15	ns
SNAPC5|ENSG00000174446.13|chr15	-0.186856	0.325803	0.0320061	0.920071	SNAPC5|ENSG00000174446.13|chr15	ns
MAP2K1|ENSG00000169032.11|chr15	0.121899	0.453172	0.104791	0.663093	MAP2K1|ENSG00000169032.11|chr15	ns
TIPIN|ENSG00000075131.10|chr15	0.354959	0.0165789	0.288489	0.122282	TIPIN|ENSG00000075131.10|chr15	ns
DIS3L|ENSG00000166938.13|chr15	0.00420389	0.989181	0.0557414	0.851959	DIS3L|ENSG00000166938.13|chr15	ns
RAB11A|ENSG00000103769.10|chr15	-0.166713	0.156643	-0.0210424	0.937735	RAB11A|ENSG00000103769.10|chr15	ns
DENND4A|ENSG00000174485.16|chr15	0.262636	0.203727	0.0817692	0.702071	DENND4A|ENSG00000174485.16|chr15	ns
CLN6|ENSG00000128973.13|chr15	-0.0408383	0.860366	0.210012	0.389015	CLN6|ENSG00000128973.13|chr15	ns
INTS14|ENSG00000138614.16|chr15	0.0888812	0.635246	-0.0835567	0.760316	INTS14|ENSG00000138614.16|chr15	ns
DPP8|ENSG00000074603.19|chr15	0.062703	0.733299	-0.109669	0.682459	DPP8|ENSG00000074603.19|chr15	ns
CLPX|ENSG00000166855.9|chr15	0.156363	0.425829	0.184626	0.448669	CLPX|ENSG00000166855.9|chr15	ns
PDCD7|ENSG00000090470.15|chr15	0.130445	0.500208	0.12439	0.639281	PDCD7|ENSG00000090470.15|chr15	ns
MTFMT|ENSG00000103707.10|chr15	-0.0172594	0.943795	-0.154286	0.508097	MTFMT|ENSG00000103707.10|chr15	ns
OAZ2|ENSG00000180304.14|chr15	-0.251862	0.175543	-0.303844	0.196045	OAZ2|ENSG00000180304.14|chr15	ns
TRIP4|ENSG00000103671.10|chr15	0.105351	0.584737	0.12174	0.638653	TRIP4|ENSG00000103671.10|chr15	ns
CSNK1G1|ENSG00000169118.18|chr15	0.0489471	0.832461	0.611291	0.0567112	CSNK1G1|ENSG00000169118.18|chr15	ns
PPIB|ENSG00000166794.6|chr15	-0.0155655	0.931696	0.0672484	0.70924	PPIB|ENSG00000166794.6|chr15	ns
SNX22|ENSG00000157734.14|chr15	-0.0766317	0.718331	-0.117776	0.651011	SNX22|ENSG00000157734.14|chr15	ns
SNX1|ENSG00000028528.15|chr15	0.0262869	0.913167	0.326795	0.170335	SNX1|ENSG00000028528.15|chr15	ns
CIAO2A|ENSG00000166797.11|chr15	-0.225356	0.0549266	-0.532469	0.000303858	CIAO2A|ENSG00000166797.11|chr15	ns
USP3|ENSG00000140455.17|chr15	0.41029	0.0480583	0.140425	0.539283	USP3|ENSG00000140455.17|chr15	ns
CA12|ENSG00000074410.14|chr15	-0.329075	0.142565	0.0562627	0.846345	CA12|ENSG00000074410.14|chr15	ns
HACD3|ENSG00000074696.13|chr15	-0.0748796	0.444896	-0.0433421	0.79231	HACD3|ENSG00000074696.13|chr15	ns
SEL1L|ENSG00000071537.14|chr14	1.36708	2.87584e-15	0.524318	0.104206	SEL1L|ENSG00000071537.14|chr14	ns
STON2|ENSG00000140022.14|chr14	0.0189173	0.940036	1.25887	0.0191132	STON2|ENSG00000140022.14|chr14	ns
GTF2A1|ENSG00000165417.12|chr14	0.0765763	0.707821	0.0353961	0.907962	GTF2A1|ENSG00000165417.12|chr14	ns
PABPN1|ENSG00000100836.11|chr14	-0.0582604	0.626756	-0.177404	0.14211	PABPN1|ENSG00000100836.11|chr14	ns
BCL2L2-PABPN1|ENSG00000258643.6|chr14	-0.0582604	0.626756	-0.177404	0.14211	BCL2L2-PABPN1|ENSG00000258643.6|chr14	ns
BCL2L2|ENSG00000129473.11|chr14	0.235062	0.249239	0.0549963	0.803178	BCL2L2|ENSG00000129473.11|chr14	ns
SLC7A8|ENSG00000092068.21|chr14	-0.36077	0.113183	0.142352	0.493832	SLC7A8|ENSG00000092068.21|chr14	ns
CEBPE|ENSG00000092067.7|chr14	0.547742	0.00505577	0.30307	0.23555	CEBPE|ENSG00000092067.7|chr14	ns
C14orf119|ENSG00000179933.6|chr14	-0.149982	0.421202	-0.231523	0.340798	C14orf119|ENSG00000179933.6|chr14	ns
ACIN1|ENSG00000100813.15|chr14	-0.0958134	0.561944	0.124557	0.6187	ACIN1|ENSG00000100813.15|chr14	ns
PSMB5|ENSG00000100804.19|chr14	-0.18395	0.0334594	0.045392	0.717314	PSMB5|ENSG00000100804.19|chr14	ns
AJUBA|ENSG00000129474.16|chr14	0.183839	0.347024	0.128874	0.57271	AJUBA|ENSG00000129474.16|chr14	ns
ENSG00000259132|ENSG00000259132.1|chr14	0.00501106	0.988579	0.166636	0.514359	ENSG00000259132|ENSG00000259132.1|chr14	ns
HAUS4|ENSG00000092036.19|chr14	0.00501106	0.988579	0.166636	0.514359	HAUS4|ENSG00000092036.19|chr14	ns
PRMT5|ENSG00000100462.16|chr14	0.111776	0.291682	0.0840977	0.582019	PRMT5|ENSG00000100462.16|chr14	ns
RBM23|ENSG00000100461.18|chr14	0.0292777	0.88121	0.247811	0.183003	RBM23|ENSG00000100461.18|chr14	ns
LRP10|ENSG00000197324.9|chr14	-0.367173	0.0607587	-0.446104	0.09477	LRP10|ENSG00000197324.9|chr14	ns
MRPL52|ENSG00000172590.18|chr14	-0.152041	0.244323	-0.32167	0.02567	MRPL52|ENSG00000172590.18|chr14	ns
OXA1L|ENSG00000155463.14|chr14	-0.0450383	0.785624	0.17483	0.30904	OXA1L|ENSG00000155463.14|chr14	ns
ABHD4|ENSG00000100439.11|chr14	0.0368027	0.849197	0.0196646	0.946952	ABHD4|ENSG00000100439.11|chr14	ns
SALL2|ENSG00000165821.12|chr14	-0.246858	0.16438	-0.0881516	0.744007	SALL2|ENSG00000165821.12|chr14	ns
METTL3|ENSG00000165819.12|chr14	0.138759	0.449643	0.244564	0.32087	METTL3|ENSG00000165819.12|chr14	ns
TOX4|ENSG00000092203.15|chr14	-0.0250156	0.920711	0.171093	0.505597	TOX4|ENSG00000092203.15|chr14	ns
RAB2B|ENSG00000129472.15|chr14	0.28646	0.0948777	-0.0342588	0.910501	RAB2B|ENSG00000129472.15|chr14	ns
CHD8|ENSG00000100888.15|chr14	0.0229933	0.92462	0.124615	0.634427	CHD8|ENSG00000100888.15|chr14	ns
SUPT16H|ENSG00000092201.10|chr14	-0.180245	0.180306	0.0835216	0.717721	SUPT16H|ENSG00000092201.10|chr14	ns
HNRNPC|ENSG00000092199.19|chr14	-0.0551387	0.534164	0.125177	0.163257	HNRNPC|ENSG00000092199.19|chr14	ns
ZNF219|ENSG00000165804.16|chr14	0.0443808	0.847606	-0.024515	0.927523	ZNF219|ENSG00000165804.16|chr14	ns
NDRG2|ENSG00000165795.25|chr14	-0.159696	0.409243	-0.0259979	0.931623	NDRG2|ENSG00000165795.25|chr14	ns
METTL17|ENSG00000165792.18|chr14	0.2368	0.170056	0.87999	1.47707e-06	METTL17|ENSG00000165792.18|chr14	ns
SLC22A17|ENSG00000092096.19|chr14	-0.207043	0.199219	-0.170678	0.410252	SLC22A17|ENSG00000092096.19|chr14	ns
THTPA|ENSG00000259431.6|chr14	0.0689508	0.752346	0.102372	0.706135	THTPA|ENSG00000259431.6|chr14	ns
AP1G2|ENSG00000213983.12|chr14	0.0512798	0.805243	0.0608426	0.809913	AP1G2|ENSG00000213983.12|chr14	ns
KHNYN|ENSG00000100441.10|chr14	-0.0419875	0.855591	-0.0121307	0.971475	KHNYN|ENSG00000100441.10|chr14	ns
NKX2-1|ENSG00000136352.20|chr14	0.0386085	0.869902	-0.0316351	0.895946	NKX2-1|ENSG00000136352.20|chr14	ns
MBIP|ENSG00000151332.20|chr14	0.0083404	0.975414	0.045354	0.86098	MBIP|ENSG00000151332.20|chr14	ns
BRMS1L|ENSG00000100916.14|chr14	0.093791	0.654298	0.0478063	0.842192	BRMS1L|ENSG00000100916.14|chr14	ns
NFKBIA|ENSG00000100906.12|chr14	0.243155	0.0885725	0.353957	0.0856331	NFKBIA|ENSG00000100906.12|chr14	ns
PSMA6|ENSG00000100902.11|chr14	-0.0205008	0.922492	-0.241307	0.178741	PSMA6|ENSG00000100902.11|chr14	ns
PRORP|ENSG00000100890.16|chr14	-0.216444	0.241002	-0.0868123	0.757089	PRORP|ENSG00000100890.16|chr14	ns
PPP2R3C|ENSG00000092020.11|chr14	-0.0607105	0.781252	-0.0582446	0.841439	PPP2R3C|ENSG00000092020.11|chr14	ns
FAM177A1|ENSG00000151327.14|chr14	-0.00948577	0.97251	-0.205985	0.409202	FAM177A1|ENSG00000151327.14|chr14	ns
SRP54|ENSG00000100883.13|chr14	-0.108475	0.564678	0.0253625	0.939706	SRP54|ENSG00000100883.13|chr14	ns
BAZ1A|ENSG00000198604.11|chr14	0.202308	0.265129	0.0452298	0.883616	BAZ1A|ENSG00000198604.11|chr14	ns
CFL2|ENSG00000165410.15|chr14	-0.124734	0.364707	-0.178126	0.3669	CFL2|ENSG00000165410.15|chr14	ns
SNX6|ENSG00000129515.20|chr14	0.110261	0.583645	0.0289821	0.926744	SNX6|ENSG00000129515.20|chr14	ns
EAPP|ENSG00000129518.10|chr14	0.00285219	0.995276	0.149684	0.544522	EAPP|ENSG00000129518.10|chr14	ns
PNP|ENSG00000198805.13|chr14	0.0416919	0.81559	0.204607	0.193506	PNP|ENSG00000198805.13|chr14	ns
SPTSSA|ENSG00000165389.7|chr14	-0.109583	0.502735	-0.26689	0.182458	SPTSSA|ENSG00000165389.7|chr14	ns
NUBPL|ENSG00000151413.17|chr14	-0.240787	0.157625	0.0588689	0.830758	NUBPL|ENSG00000151413.17|chr14	ns
DTD2|ENSG00000129480.13|chr14	-0.214648	0.249239	-0.108999	0.681002	DTD2|ENSG00000129480.13|chr14	ns
HEATR5A|ENSG00000129493.15|chr14	0.149318	0.43627	-0.0876074	0.713248	HEATR5A|ENSG00000129493.15|chr14	ns
HECTD1|ENSG00000092148.14|chr14	-0.0352885	0.88252	0.0140368	0.96794	HECTD1|ENSG00000092148.14|chr14	ns
AP4S1|ENSG00000100478.16|chr14	-0.150381	0.40318	-0.255441	0.193954	AP4S1|ENSG00000100478.16|chr14	ns
STRN3|ENSG00000196792.12|chr14	0.00751714	0.976742	-0.0430838	0.890556	STRN3|ENSG00000196792.12|chr14	ns
COCH|ENSG00000100473.18|chr14	-0.126834	0.26734	0.00835802	0.976068	COCH|ENSG00000100473.18|chr14	ns
SCFD1|ENSG00000092108.22|chr14	-0.0375865	0.865982	0.0271278	0.936373	SCFD1|ENSG00000092108.22|chr14	ns
G2E3|ENSG00000092140.16|chr14	0.0124379	0.964559	0.161935	0.532466	G2E3|ENSG00000092140.16|chr14	ns
PRKD1|ENSG00000184304.17|chr14	0.0479401	0.802416	0.512742	0.111096	PRKD1|ENSG00000184304.17|chr14	ns
FOXG1|ENSG00000176165.12|chr14	0.236941	0.228102	0.126915	0.608717	FOXG1|ENSG00000176165.12|chr14	ns
STXBP6|ENSG00000168952.16|chr14	0.119037	0.491138	-0.0771023	0.69646	STXBP6|ENSG00000168952.16|chr14	ns
SDR39U1|ENSG00000100445.18|chr14	0.150555	0.308391	0.0742672	0.735882	SDR39U1|ENSG00000100445.18|chr14	ns
EGLN3|ENSG00000129521.15|chr14	-0.0370269	0.860279	-0.317297	0.119489	EGLN3|ENSG00000129521.15|chr14	ns
SLC25A21|ENSG00000183032.12|chr14	-0.0483745	0.818741	-0.0994008	0.670895	SLC25A21|ENSG00000183032.12|chr14	ns
PIP4P1|ENSG00000165782.11|chr14	0.172911	0.37823	1.02519	0.0156914	PIP4P1|ENSG00000165782.11|chr14	ns
OSGEP|ENSG00000092094.11|chr14	-0.00759179	0.975414	0.043832	0.899408	OSGEP|ENSG00000092094.11|chr14	ns
IPO5|ENSG00000065150.21|chr13	0.034144	0.825841	-0.0212966	0.94046	IPO5|ENSG00000065150.21|chr13	ns
MBNL2|ENSG00000139793.20|chr13	0.62596	0.00527366	0.116355	0.591318	MBNL2|ENSG00000139793.20|chr13	ns
HS6ST3|ENSG00000185352.9|chr13	-0.410843	0.0968432	-0.0152632	0.69646	HS6ST3|ENSG00000185352.9|chr13	ns
UGGT2|ENSG00000102595.21|chr13	-0.0604188	0.755687	0.0672186	0.734286	UGGT2|ENSG00000102595.21|chr13	ns
DNAJC3|ENSG00000102580.15|chr13	1.08077	6.55097e-15	0.524518	0.0567112	DNAJC3|ENSG00000102580.15|chr13	ns
DZIP1|ENSG00000134874.18|chr13	0.0110712	0.969553	-0.108096	0.654233	DZIP1|ENSG00000134874.18|chr13	ns
ABCC4|ENSG00000125257.16|chr13	-0.16116	0.369234	-0.927677	0.00363295	ABCC4|ENSG00000125257.16|chr13	ns
GPR180|ENSG00000152749.8|chr13	0.011055	0.969553	-0.269596	0.266406	GPR180|ENSG00000152749.8|chr13	ns
TGDS|ENSG00000088451.11|chr13	1.00679	5.04372e-05	0.126565	0.590958	TGDS|ENSG00000088451.11|chr13	ns
GPC6|ENSG00000183098.11|chr13	-0.087796	0.667973	-0.136514	0.522378	GPC6|ENSG00000183098.11|chr13	ns
SPRY2|ENSG00000136158.12|chr13	0.154954	0.389455	-0.0299052	0.887639	SPRY2|ENSG00000136158.12|chr13	ns
RBM26|ENSG00000139746.16|chr13	0.0791659	0.664529	0.0469703	0.880052	RBM26|ENSG00000139746.16|chr13	ns
OBI1|ENSG00000152193.8|chr13	0.352711	0.0815956	0.105255	0.699658	OBI1|ENSG00000152193.8|chr13	ns
POU4F1|ENSG00000152192.8|chr13	-0.2617	0.132696	-0.122859	0.635921	POU4F1|ENSG00000152192.8|chr13	ns
SLAIN1|ENSG00000139737.22|chr13	-0.015056	0.958777	-0.152848	0.539836	SLAIN1|ENSG00000139737.22|chr13	ns
MYCBP2|ENSG00000005810.20|chr13	-0.0222058	0.929255	-0.036866	0.89779	MYCBP2|ENSG00000005810.20|chr13	ns
FBXL3|ENSG00000005812.11|chr13	0.308734	0.0524498	-0.0690139	0.812512	FBXL3|ENSG00000005812.11|chr13	ns
CLN5|ENSG00000102805.16|chr13	-0.0732712	0.728096	-0.261814	0.31098	CLN5|ENSG00000102805.16|chr13	ns
KCTD12|ENSG00000178695.6|chr13	-0.178251	0.204577	-0.456583	0.0475893	KCTD12|ENSG00000178695.6|chr13	ns
UCHL3|ENSG00000118939.18|chr13	-0.0890186	0.584732	-0.225472	0.183205	UCHL3|ENSG00000118939.18|chr13	ns
COMMD6|ENSG00000188243.14|chr13	-0.185533	0.0849546	-0.245608	0.0819506	COMMD6|ENSG00000188243.14|chr13	ns
TBC1D4|ENSG00000136111.14|chr13	0.122703	0.529873	0.146874	0.534549	TBC1D4|ENSG00000136111.14|chr13	ns
KLF12|ENSG00000118922.18|chr13	0.373842	0.0927801	0.0943978	0.628017	KLF12|ENSG00000118922.18|chr13	ns
KLF5|ENSG00000102554.14|chr13	0.225073	0.22881	-0.241443	0.341708	KLF5|ENSG00000102554.14|chr13	ns
PIBF1|ENSG00000083535.16|chr13	0.305724	0.160752	-0.010485	0.955562	PIBF1|ENSG00000083535.16|chr13	ns
DIS3|ENSG00000083520.15|chr13	-0.0468934	0.803538	-0.106188	0.682459	DIS3|ENSG00000083520.15|chr13	ns
BORA|ENSG00000136122.18|chr13	0.424935	0.0740259	-0.00189632	0.989966	BORA|ENSG00000136122.18|chr13	ns
FARP1|ENSG00000152767.17|chr13	-0.28193	0.116892	-0.733621	0.0134935	FARP1|ENSG00000152767.17|chr13	ns
STK24|ENSG00000102572.15|chr13	-0.0266799	0.883868	-0.0651591	0.763831	STK24|ENSG00000102572.15|chr13	ns
UBAC2|ENSG00000134882.16|chr13	0.00571849	0.983211	-0.295324	0.200202	UBAC2|ENSG00000134882.16|chr13	ns
TM9SF2|ENSG00000125304.10|chr13	-0.374377	0.00146514	-0.250227	0.125005	TM9SF2|ENSG00000125304.10|chr13	ns
PARP2|ENSG00000129484.14|chr14	0.37648	0.0740796	0.0797237	0.781329	PARP2|ENSG00000129484.14|chr14	ns
TTC5|ENSG00000136319.12|chr14	-0.0863658	0.678157	0.0238334	0.942302	TTC5|ENSG00000136319.12|chr14	ns
UPF3A|ENSG00000169062.15|chr13	0.00946844	0.970649	0.094022	0.682459	UPF3A|ENSG00000169062.15|chr13	ns
CDC16|ENSG00000130177.16|chr13	0.165645	0.245549	0.15438	0.494681	CDC16|ENSG00000130177.16|chr13	ns
GAS6|ENSG00000183087.15|chr13	-0.312116	0.13728	-0.605132	0.0535148	GAS6|ENSG00000183087.15|chr13	ns
TMCO3|ENSG00000150403.18|chr13	-0.246034	0.231656	-0.0973037	0.709112	TMCO3|ENSG00000150403.18|chr13	ns
DCUN1D2|ENSG00000150401.15|chr13	0.575735	0.0293916	0.126508	0.539283	DCUN1D2|ENSG00000150401.15|chr13	ns
LAMP1|ENSG00000185896.11|chr13	-0.213436	0.0443114	-0.0263557	0.936051	LAMP1|ENSG00000185896.11|chr13	ns
CUL4A|ENSG00000139842.15|chr13	-0.0835512	0.677339	0.273172	0.260843	CUL4A|ENSG00000139842.15|chr13	ns
PCID2|ENSG00000126226.22|chr13	0.204823	0.212919	0.495605	0.0245665	PCID2|ENSG00000126226.22|chr13	ns
ARHGEF7|ENSG00000102606.20|chr13	-0.0878641	0.672449	0.0217106	0.940118	ARHGEF7|ENSG00000102606.20|chr13	ns
ANKRD10|ENSG00000088448.14|chr13	0.106773	0.596886	0.145373	0.491802	ANKRD10|ENSG00000088448.14|chr13	ns
ING1|ENSG00000153487.13|chr13	0.209407	0.265129	0.261495	0.303024	ING1|ENSG00000153487.13|chr13	ns
APEX1|ENSG00000100823.12|chr14	-0.0159522	0.928647	-0.0964797	0.565174	APEX1|ENSG00000100823.12|chr14	ns
CARS2|ENSG00000134905.17|chr13	-0.105829	0.580476	-0.0777196	0.777385	CARS2|ENSG00000134905.17|chr13	ns
IRS2|ENSG00000185950.9|chr13	0.29351	0.0201163	0.146755	0.522735	IRS2|ENSG00000185950.9|chr13	ns
ABHD13|ENSG00000139826.6|chr13	0.204839	0.297605	-0.118175	0.530173	ABHD13|ENSG00000139826.6|chr13	ns
EFNB2|ENSG00000125266.8|chr13	0.642898	5.15942e-09	0.228109	0.268684	EFNB2|ENSG00000125266.8|chr13	ns
ERCC5|ENSG00000134899.24|chr13	0.0715155	0.73528	0.0781218	0.750832	ERCC5|ENSG00000134899.24|chr13	ns
BIVM|ENSG00000134897.14|chr13	0.0660842	0.741594	-0.0293356	0.928864	BIVM|ENSG00000134897.14|chr13	ns
BIVM-ERCC5|ENSG00000270181.3|chr13	0.0715155	0.73528	0.0781218	0.750832	BIVM-ERCC5|ENSG00000270181.3|chr13	ns
POGLUT2|ENSG00000134901.13|chr13	0.050379	0.824086	-0.0720565	0.75603	POGLUT2|ENSG00000134901.13|chr13	ns
TEX30|ENSG00000151287.17|chr13	0.0923121	0.640593	-0.167873	0.499756	TEX30|ENSG00000151287.17|chr13	ns
TPP2|ENSG00000134900.13|chr13	0.203368	0.278776	-0.110779	0.677873	TPP2|ENSG00000134900.13|chr13	ns
TMTC4|ENSG00000125247.16|chr13	-0.288426	0.16438	-0.661794	0.0641937	TMTC4|ENSG00000125247.16|chr13	ns
PCCA|ENSG00000175198.17|chr13	-0.0204263	0.914186	0.063244	0.784743	PCCA|ENSG00000175198.17|chr13	ns
ZIC2|ENSG00000043355.12|chr13	0.0298132	0.878084	0.00786078	0.980144	ZIC2|ENSG00000043355.12|chr13	ns
ZIC5|ENSG00000139800.9|chr13	0.178176	0.306636	0.0438113	0.894162	ZIC5|ENSG00000139800.9|chr13	ns
NAXD|ENSG00000213995.12|chr13	0.458713	0.0171847	0.378722	0.146358	NAXD|ENSG00000213995.12|chr13	ns
FOXA1|ENSG00000129514.8|chr14	-0.0315361	0.893243	-0.0930726	0.689581	FOXA1|ENSG00000129514.8|chr14	ns
SEC23A|ENSG00000100934.15|chr14	0.043137	0.84869	-0.289224	0.266632	SEC23A|ENSG00000100934.15|chr14	ns
GEMIN2|ENSG00000092208.19|chr14	0.127738	0.523297	0.465506	0.0843106	GEMIN2|ENSG00000092208.19|chr14	ns
NUMB|ENSG00000133961.21|chr14	0.133943	0.496618	0.130015	0.564378	NUMB|ENSG00000133961.21|chr14	ns
PSEN1|ENSG00000080815.20|chr14	0.00302702	0.990402	-0.00326608	0.988129	PSEN1|ENSG00000080815.20|chr14	ns
RBM25|ENSG00000119707.14|chr14	-0.0285033	0.89559	0.210396	0.372962	RBM25|ENSG00000119707.14|chr14	ns
DCAF4|ENSG00000119599.17|chr14	0.00787849	0.973637	0.0459675	0.843892	DCAF4|ENSG00000119599.17|chr14	ns
SIPA1L1|ENSG00000197555.10|chr14	0.110453	0.588593	-0.166047	0.489905	SIPA1L1|ENSG00000197555.10|chr14	ns
MED6|ENSG00000133997.12|chr14	-0.0155772	0.953552	-0.000178853	0.998169	MED6|ENSG00000133997.12|chr14	ns
SYNJ2BP|ENSG00000213463.5|chr14	-0.193599	0.215997	-0.389001	0.104265	SYNJ2BP|ENSG00000213463.5|chr14	ns
SMOC1|ENSG00000198732.11|chr14	0.0540717	0.812906	-0.063926	0.810473	SMOC1|ENSG00000198732.11|chr14	ns
SLC39A9|ENSG00000029364.12|chr14	-0.0479192	0.830806	-0.246839	0.302405	SLC39A9|ENSG00000029364.12|chr14	ns
ERH|ENSG00000100632.11|chr14	-0.187575	0.0957024	-0.164243	0.142886	ERH|ENSG00000100632.11|chr14	ns
GALNT16|ENSG00000100626.17|chr14	-0.00873244	0.971669	0.0875492	0.69542	GALNT16|ENSG00000100626.17|chr14	ns
EXD2|ENSG00000081177.19|chr14	-0.025497	0.914636	-0.06202	0.781329	EXD2|ENSG00000081177.19|chr14	ns
DCAF5|ENSG00000139990.18|chr14	0.158173	0.414422	0.931541	0.00816138	DCAF5|ENSG00000139990.18|chr14	ns
ACTN1|ENSG00000072110.16|chr14	0.0122989	0.956262	-0.0549553	0.817697	ACTN1|ENSG00000072110.16|chr14	ns
ZFP36L1|ENSG00000185650.10|chr14	0.417727	0.000191495	0.374348	0.0793113	ZFP36L1|ENSG00000185650.10|chr14	ns
RDH11|ENSG00000072042.13|chr14	-0.156624	0.252228	-0.166799	0.448185	RDH11|ENSG00000072042.13|chr14	ns
ARG2|ENSG00000081181.8|chr14	0.03243	0.893463	0.672752	0.00706748	ARG2|ENSG00000081181.8|chr14	ns
PIGH|ENSG00000100564.9|chr14	0.0852318	0.674104	-0.0468986	0.875007	PIGH|ENSG00000100564.9|chr14	ns
EIF2S1|ENSG00000134001.15|chr14	-0.0557706	0.69773	-0.018335	0.948022	EIF2S1|ENSG00000134001.15|chr14	ns
ATP6V1D|ENSG00000100554.12|chr14	-0.30656	0.0686179	0.17528	0.415463	ATP6V1D|ENSG00000100554.12|chr14	ns
PALS1|ENSG00000072415.10|chr14	0.256278	0.192063	0.0254641	0.93347	PALS1|ENSG00000072415.10|chr14	ns
GPHN|ENSG00000171723.16|chr14	-0.171083	0.380372	-0.134976	0.532526	GPHN|ENSG00000171723.16|chr14	ns
MAX|ENSG00000125952.20|chr14	0.139401	0.40808	0.0109237	0.974757	MAX|ENSG00000125952.20|chr14	ns
FNTB|ENSG00000257365.8|chr14	-0.00838074	0.97251	-0.107246	0.652167	FNTB|ENSG00000257365.8|chr14	ns
CHURC1|ENSG00000258289.10|chr14	-0.264142	0.0503579	-0.188483	0.282444	CHURC1|ENSG00000258289.10|chr14	ns
PLEKHG3|ENSG00000126822.18|chr14	-0.089783	0.663745	0.137691	0.526205	PLEKHG3|ENSG00000126822.18|chr14	ns
ZBTB1|ENSG00000126804.14|chr14	0.257136	0.220347	0.611021	0.0838713	ZBTB1|ENSG00000126804.14|chr14	ns
RIOX1|ENSG00000170468.8|chr14	-0.00835359	0.974509	0.0306332	0.929741	RIOX1|ENSG00000170468.8|chr14	ns
ACOT2|ENSG00000119673.16|chr14	-0.0635459	0.754552	-0.00540605	0.986856	ACOT2|ENSG00000119673.16|chr14	ns
DNAL1|ENSG00000119661.15|chr14	-0.073036	0.733299	-0.0156855	0.963451	DNAL1|ENSG00000119661.15|chr14	ns
PNMA1|ENSG00000176903.5|chr14	0.233441	0.0751415	-0.0984386	0.684634	PNMA1|ENSG00000176903.5|chr14	ns
NRXN3|ENSG00000021645.20|chr14	-0.147861	0.448391	-0.025746	0.93347	NRXN3|ENSG00000021645.20|chr14	ns
SNW1|ENSG00000100603.14|chr14	-0.00411546	0.987822	0.274659	0.18584	SNW1|ENSG00000100603.14|chr14	ns
SLIRP|ENSG00000119705.10|chr14	-0.289538	0.00142774	-0.172903	0.0560032	SLIRP|ENSG00000119705.10|chr14	ns
SPTLC2|ENSG00000100596.8|chr14	0.000434425	0.998882	-0.0186112	0.955234	SPTLC2|ENSG00000100596.8|chr14	ns
AHSA1|ENSG00000100591.8|chr14	-0.0371709	0.856807	0.0446167	0.863751	AHSA1|ENSG00000100591.8|chr14	ns
TMED8|ENSG00000100580.8|chr14	-0.10864	0.568529	-0.00737101	0.981586	TMED8|ENSG00000100580.8|chr14	ns
GSTZ1|ENSG00000100577.19|chr14	-0.231722	0.222912	-0.0646371	0.812889	GSTZ1|ENSG00000100577.19|chr14	ns
POMT2|ENSG00000009830.13|chr14	-0.151604	0.439596	0.11549	0.657884	POMT2|ENSG00000009830.13|chr14	ns
IRF2BPL|ENSG00000119669.5|chr14	0.330892	0.0788694	-0.0666494	0.816858	IRF2BPL|ENSG00000119669.5|chr14	ns
ANGEL1|ENSG00000013523.11|chr14	-0.0556651	0.801915	-0.0566738	0.841772	ANGEL1|ENSG00000013523.11|chr14	ns
VASH1|ENSG00000071246.11|chr14	-0.203206	0.294478	-0.13059	0.550596	VASH1|ENSG00000071246.11|chr14	ns
GPATCH2L|ENSG00000089916.18|chr14	0.0197026	0.939792	0.0594576	0.799389	GPATCH2L|ENSG00000089916.18|chr14	ns
IFT43|ENSG00000119650.13|chr14	-0.257862	0.203501	0.040656	0.897415	IFT43|ENSG00000119650.13|chr14	ns
WDR89|ENSG00000140006.12|chr14	0.0755373	0.723845	0.0446499	0.882833	WDR89|ENSG00000140006.12|chr14	ns
ERG28|ENSG00000133935.7|chr14	-0.137615	0.479175	-0.548242	0.0390987	ERG28|ENSG00000133935.7|chr14	ns
TMED10|ENSG00000170348.9|chr14	-0.0618067	0.724195	0.124071	0.526962	TMED10|ENSG00000170348.9|chr14	ns
NEK9|ENSG00000119638.14|chr14	-0.00566792	0.982045	0.0324603	0.901451	NEK9|ENSG00000119638.14|chr14	ns
ACYP1|ENSG00000119640.9|chr14	-0.0686837	0.741893	-0.257234	0.317633	ACYP1|ENSG00000119640.9|chr14	ns
EIF2B2|ENSG00000119718.11|chr14	0.0627246	0.750301	0.330417	0.0801757	EIF2B2|ENSG00000119718.11|chr14	ns
DLST|ENSG00000119689.15|chr14	0.0605879	0.740731	0.0562608	0.823306	DLST|ENSG00000119689.15|chr14	ns
FCF1|ENSG00000119616.11|chr14	-0.0371967	0.874471	-0.178928	0.476784	FCF1|ENSG00000119616.11|chr14	ns
AREL1|ENSG00000119682.18|chr14	-0.0418701	0.846289	-0.0988661	0.625407	AREL1|ENSG00000119682.18|chr14	ns
ISCA2|ENSG00000165898.14|chr14	0.130915	0.511808	0.188346	0.450381	ISCA2|ENSG00000165898.14|chr14	ns
ABCD4|ENSG00000119688.21|chr14	-0.014448	0.957594	0.121123	0.618182	ABCD4|ENSG00000119688.21|chr14	ns
LIN52|ENSG00000205659.12|chr14	-0.00190353	0.995276	0.369862	0.177576	LIN52|ENSG00000205659.12|chr14	ns
ALDH6A1|ENSG00000119711.13|chr14	-0.034179	0.883868	-0.185835	0.404806	ALDH6A1|ENSG00000119711.13|chr14	ns
COQ6|ENSG00000119723.17|chr14	-0.0376383	0.872725	0.226003	0.369473	COQ6|ENSG00000119723.17|chr14	ns
PTGR2|ENSG00000140043.12|chr14	0.00457604	0.984729	-0.107396	0.541725	PTGR2|ENSG00000140043.12|chr14	ns
TTLL5|ENSG00000119685.20|chr14	-0.00291439	0.990269	-0.272822	0.164346	TTLL5|ENSG00000119685.20|chr14	ns
PPP2R5E|ENSG00000154001.14|chr14	0.0251014	0.889557	-0.403707	0.0394647	PPP2R5E|ENSG00000154001.14|chr14	ns
SNAPC1|ENSG00000023608.5|chr14	0.243898	0.203821	0.371495	0.171972	SNAPC1|ENSG00000023608.5|chr14	ns
HIF1A|ENSG00000100644.17|chr14	-0.0013429	0.994425	0.066293	0.810473	HIF1A|ENSG00000100644.17|chr14	ns
FERMT2|ENSG00000073712.15|chr14	0.00231252	0.995644	0.0716259	0.804067	FERMT2|ENSG00000073712.15|chr14	ns
GNPNAT1|ENSG00000100522.10|chr14	0.0313603	0.882947	-0.147299	0.534544	GNPNAT1|ENSG00000100522.10|chr14	ns
STYX|ENSG00000198252.12|chr14	0.12569	0.529693	0.0153856	0.962699	STYX|ENSG00000198252.12|chr14	ns
PSMC6|ENSG00000100519.12|chr14	0.0287768	0.914853	0.47275	0.0546388	PSMC6|ENSG00000100519.12|chr14	ns
ERO1A|ENSG00000197930.13|chr14	-0.197494	0.271999	-0.312955	0.202857	ERO1A|ENSG00000197930.13|chr14	ns
TXNDC16|ENSG00000087301.9|chr14	-0.00649449	0.975863	-0.0105223	0.96794	TXNDC16|ENSG00000087301.9|chr14	ns
RTRAF|ENSG00000087302.9|chr14	-0.00949019	0.964036	-0.129079	0.377949	RTRAF|ENSG00000087302.9|chr14	ns
FRMD6|ENSG00000139926.16|chr14	0.547831	0.0179087	-0.0590268	0.780149	FRMD6|ENSG00000139926.16|chr14	ns
TMX1|ENSG00000139921.13|chr14	0.0365471	0.847888	-0.106977	0.653285	TMX1|ENSG00000139921.13|chr14	ns
TRIM9|ENSG00000100505.14|chr14	-0.0556815	0.79339	-0.0689577	0.719301	TRIM9|ENSG00000100505.14|chr14	ns
PYGL|ENSG00000100504.17|chr14	-0.128938	0.473072	0.325034	0.215808	PYGL|ENSG00000100504.17|chr14	ns
NIN|ENSG00000100503.26|chr14	-0.0913079	0.659179	0.0696288	0.733204	NIN|ENSG00000100503.26|chr14	ns
SAV1|ENSG00000151748.15|chr14	0.156023	0.380837	0.00131367	0.997487	SAV1|ENSG00000151748.15|chr14	ns
DDHD1|ENSG00000100523.16|chr14	-0.17843	0.359721	-0.319295	0.228145	DDHD1|ENSG00000100523.16|chr14	ns
MAP4K5|ENSG00000012983.12|chr14	0.171858	0.362922	-0.067997	0.8015	MAP4K5|ENSG00000012983.12|chr14	ns
L2HGDH|ENSG00000087299.12|chr14	0.0536206	0.813049	0.130025	0.599073	L2HGDH|ENSG00000087299.12|chr14	ns
ARF6|ENSG00000165527.8|chr14	0.0387181	0.858785	0.320949	0.212196	ARF6|ENSG00000165527.8|chr14	ns
NEMF|ENSG00000165525.18|chr14	0.0571056	0.800488	-0.00744046	0.980144	NEMF|ENSG00000165525.18|chr14	ns
KLHDC2|ENSG00000165516.11|chr14	0.253275	0.147305	0.0315633	0.9246	KLHDC2|ENSG00000165516.11|chr14	ns
DNAAF2|ENSG00000165506.15|chr14	0.0602365	0.746793	0.318604	0.175249	DNAAF2|ENSG00000165506.15|chr14	ns
MGAT2|ENSG00000168282.6|chr14	0.0101374	0.972213	-0.333574	0.15381	MGAT2|ENSG00000168282.6|chr14	ns
RPL36AL|ENSG00000165502.7|chr14	-0.362949	7.02541e-05	-0.0687261	0.652119	RPL36AL|ENSG00000165502.7|chr14	ns
LRR1|ENSG00000165501.17|chr14	-0.0745405	0.717398	-0.0668567	0.810084	LRR1|ENSG00000165501.17|chr14	ns
FKBP3|ENSG00000100442.11|chr14	-0.0875979	0.515306	0.0702395	0.69646	FKBP3|ENSG00000100442.11|chr14	ns
PRPF39|ENSG00000185246.18|chr14	0.0801014	0.69873	-0.076023	0.73984	PRPF39|ENSG00000185246.18|chr14	ns
FBXO33|ENSG00000165355.8|chr14	-0.102388	0.583471	-0.0995245	0.712887	FBXO33|ENSG00000165355.8|chr14	ns
PNN|ENSG00000100941.9|chr14	0.0669468	0.702274	0.437179	0.0293264	PNN|ENSG00000100941.9|chr14	ns
TRAPPC6B|ENSG00000182400.15|chr14	0.224565	0.251508	0.128055	0.509118	TRAPPC6B|ENSG00000182400.15|chr14	ns
DMAC2L|ENSG00000125375.18|chr14	-0.0269574	0.914066	-0.143131	0.569101	DMAC2L|ENSG00000125375.18|chr14	ns
WHAMM|ENSG00000156232.7|chr15	0.00791968	0.974143	0.00484631	0.988129	WHAMM|ENSG00000156232.7|chr15	ns
CDKN3|ENSG00000100526.21|chr14	-0.358943	0.0436807	-0.455149	0.0801757	CDKN3|ENSG00000100526.21|chr14	ns
GMFB|ENSG00000197045.13|chr14	-0.0493324	0.824086	-0.291318	0.26322	GMFB|ENSG00000197045.13|chr14	ns
PRKCH|ENSG00000027075.17|chr14	-0.0199226	0.930041	-0.0417588	0.882833	PRKCH|ENSG00000027075.17|chr14	ns
SLC38A6|ENSG00000139974.17|chr14	-0.0413879	0.84906	-0.074661	0.72846	SLC38A6|ENSG00000139974.17|chr14	ns
TRMT5|ENSG00000126814.7|chr14	-0.0211061	0.89559	-0.340373	0.00184945	TRMT5|ENSG00000126814.7|chr14	ns
MNAT1|ENSG00000020426.11|chr14	0.192977	0.328653	-0.129239	0.615682	MNAT1|ENSG00000020426.11|chr14	ns
SIX1|ENSG00000126778.12|chr14	-0.0488827	0.78065	0.0693077	0.784743	SIX1|ENSG00000126778.12|chr14	ns
PPM1A|ENSG00000100614.18|chr14	0.118455	0.548359	0.0564067	0.848443	PPM1A|ENSG00000100614.18|chr14	ns
DHRS7|ENSG00000100612.14|chr14	-0.228362	0.242921	0.0460837	0.882833	DHRS7|ENSG00000100612.14|chr14	ns
PCNX4|ENSG00000126773.13|chr14	-0.00996994	0.972189	-0.143077	0.502972	PCNX4|ENSG00000126773.13|chr14	ns
JKAMP|ENSG00000050130.18|chr14	-0.241822	0.215997	-0.256773	0.316253	JKAMP|ENSG00000050130.18|chr14	ns
L3HYPDH|ENSG00000126790.12|chr14	-0.100779	0.51068	0.00388872	0.987091	L3HYPDH|ENSG00000126790.12|chr14	ns
DAAM1|ENSG00000100592.16|chr14	0.135904	0.496155	0.0519414	0.841772	DAAM1|ENSG00000100592.16|chr14	ns
KIAA0586|ENSG00000100578.18|chr14	0.0309652	0.896624	0.0472069	0.849271	KIAA0586|ENSG00000100578.18|chr14	ns
TIMM9|ENSG00000100575.14|chr14	0.422966	0.025626	0.178803	0.474145	TIMM9|ENSG00000100575.14|chr14	ns
CNIH1|ENSG00000100528.12|chr14	-0.0689463	0.691429	-0.160353	0.43363	CNIH1|ENSG00000100528.12|chr14	ns
PSMA3|ENSG00000100567.13|chr14	-0.156496	0.258382	0.248028	0.143512	PSMA3|ENSG00000100567.13|chr14	ns
NAA30|ENSG00000139977.14|chr14	0.146429	0.443013	0.292768	0.259362	NAA30|ENSG00000139977.14|chr14	ns
AP5M1|ENSG00000053770.12|chr14	-0.093493	0.648029	0.0202203	0.950848	AP5M1|ENSG00000053770.12|chr14	ns
EXOC5|ENSG00000070367.16|chr14	0.164083	0.284567	-0.401902	0.12674	EXOC5|ENSG00000070367.16|chr14	ns
TMEM260|ENSG00000070269.14|chr14	-0.0597255	0.765053	-0.0419108	0.867132	TMEM260|ENSG00000070269.14|chr14	ns
PELI2|ENSG00000139946.10|chr14	-0.0238829	0.923004	0.0550704	0.843891	PELI2|ENSG00000139946.10|chr14	ns
KTN1|ENSG00000126777.18|chr14	-0.0871614	0.636429	-0.260645	0.197774	KTN1|ENSG00000126777.18|chr14	ns
DLGAP5|ENSG00000126787.13|chr14	-0.129464	0.510048	0.0454597	0.870273	DLGAP5|ENSG00000126787.13|chr14	ns
LGALS3|ENSG00000131981.16|chr14	-0.10011	0.626912	0.0825197	0.773288	LGALS3|ENSG00000131981.16|chr14	ns
MAPK1IP1L|ENSG00000168175.15|chr14	-0.118466	0.322428	-0.038495	0.883892	MAPK1IP1L|ENSG00000168175.15|chr14	ns
SOCS4|ENSG00000180008.9|chr14	0.0757803	0.708313	0.254133	0.296382	SOCS4|ENSG00000180008.9|chr14	ns
WDHD1|ENSG00000198554.12|chr14	0.121299	0.521206	0.101974	0.509527	WDHD1|ENSG00000198554.12|chr14	ns
GCH1|ENSG00000131979.20|chr14	0.0820242	0.696679	-0.0576991	0.822465	GCH1|ENSG00000131979.20|chr14	ns
CGRRF1|ENSG00000100532.13|chr14	0.222569	0.261912	0.104956	0.617281	CGRRF1|ENSG00000100532.13|chr14	ns
ACTR10|ENSG00000131966.14|chr14	0.11778	0.555528	0.257711	0.311138	ACTR10|ENSG00000131966.14|chr14	ns
HOMER2|ENSG00000103942.13|chr15	-0.13249	0.492704	-0.305199	0.196751	HOMER2|ENSG00000103942.13|chr15	ns
RAMAC|ENSG00000169612.4|chr15	0.0290731	0.903384	-0.00196432	0.995504	RAMAC|ENSG00000169612.4|chr15	ns
C15orf40|ENSG00000169609.14|chr15	-0.0338775	0.884492	-0.336884	0.160653	C15orf40|ENSG00000169609.14|chr15	ns
CFDP1|ENSG00000153774.9|chr16	-0.0520828	0.818112	-0.108357	0.665952	CFDP1|ENSG00000153774.9|chr16	ns
RFWD3|ENSG00000168411.14|chr16	0.247558	0.0778761	0.675147	0.00632716	RFWD3|ENSG00000168411.14|chr16	ns
GLG1|ENSG00000090863.12|chr16	-0.227162	0.125377	-0.0231152	0.940321	GLG1|ENSG00000090863.12|chr16	ns
PSMD7|ENSG00000103035.11|chr16	0.0586797	0.747157	0.0134751	0.96794	PSMD7|ENSG00000103035.11|chr16	ns
ZFHX3|ENSG00000140836.17|chr16	-0.0739265	0.711927	0.00759926	0.982719	ZFHX3|ENSG00000140836.17|chr16	ns
DHX38|ENSG00000140829.12|chr16	-0.0210857	0.931803	0.225612	0.331046	DHX38|ENSG00000140829.12|chr16	ns
TXNL4B|ENSG00000140830.9|chr16	0.583507	0.0251662	0.232792	0.360573	TXNL4B|ENSG00000140830.9|chr16	ns
DHODH|ENSG00000102967.12|chr16	-0.00548566	0.981478	0.360479	0.190202	DHODH|ENSG00000102967.12|chr16	ns
IST1|ENSG00000182149.21|chr16	-0.0402768	0.862439	0.0465866	0.875047	IST1|ENSG00000182149.21|chr16	ns
AP1G1|ENSG00000166747.13|chr16	-0.0321596	0.889951	0.0777622	0.785164	AP1G1|ENSG00000166747.13|chr16	ns
PHLPP2|ENSG00000040199.18|chr16	-0.163909	0.398047	-0.00983708	0.97076	PHLPP2|ENSG00000040199.18|chr16	ns
MARVELD3|ENSG00000140832.11|chr16	-0.0675707	0.659528	0.0117194	0.96784	MARVELD3|ENSG00000140832.11|chr16	ns
ZNF23|ENSG00000167377.19|chr16	0.199476	0.313821	0.0495009	0.861549	ZNF23|ENSG00000167377.19|chr16	ns
VAC14|ENSG00000103043.15|chr16	0.107695	0.519351	-0.0535095	0.834647	VAC14|ENSG00000103043.15|chr16	ns
MTSS2|ENSG00000132613.16|chr16	0.24081	0.19226	-0.027154	0.931668	MTSS2|ENSG00000132613.16|chr16	ns
SF3B3|ENSG00000189091.13|chr16	-0.265492	0.0302599	-0.0962879	0.651443	SF3B3|ENSG00000189091.13|chr16	ns
COG4|ENSG00000103051.21|chr16	-0.0458785	0.837416	0.161886	0.524959	COG4|ENSG00000103051.21|chr16	ns
ST3GAL2|ENSG00000157350.13|chr16	-0.274368	0.140945	-0.249506	0.322704	ST3GAL2|ENSG00000157350.13|chr16	ns
DDX19A|ENSG00000168872.17|chr16	0.157646	0.30104	0.354204	0.0459888	DDX19A|ENSG00000168872.17|chr16	ns
DDX19B|ENSG00000157349.17|chr16	0.00957149	0.972673	0.362713	0.167248	DDX19B|ENSG00000157349.17|chr16	ns
EXOSC6|ENSG00000223496.3|chr16	-0.0359769	0.814385	0.0409689	0.850717	EXOSC6|ENSG00000223496.3|chr16	ns
PDPR|ENSG00000090857.14|chr16	0.0408451	0.842065	0.242708	0.326298	PDPR|ENSG00000090857.14|chr16	ns
WWP2|ENSG00000198373.13|chr16	0.0861621	0.677612	0.0880694	0.731835	WWP2|ENSG00000198373.13|chr16	ns
NQO1|ENSG00000181019.13|chr16	-0.0308648	0.888583	0.00460169	0.988029	NQO1|ENSG00000181019.13|chr16	ns
CYB5B|ENSG00000103018.18|chr16	-0.142052	0.296818	-0.0557979	0.816647	CYB5B|ENSG00000103018.18|chr16	ns
TERF2|ENSG00000132604.11|chr16	0.124607	0.514921	0.20698	0.404122	TERF2|ENSG00000132604.11|chr16	ns
NIP7|ENSG00000132603.15|chr16	-0.218464	0.10958	0.0184123	0.951909	NIP7|ENSG00000132603.15|chr16	ns
TMEM170A|ENSG00000166822.13|chr16	0.455397	0.00416627	0.169139	0.51708	TMEM170A|ENSG00000166822.13|chr16	ns
GABARAPL2|ENSG00000034713.8|chr16	-0.156623	0.252956	-0.152911	0.378677	GABARAPL2|ENSG00000034713.8|chr16	ns
ADAT1|ENSG00000065457.11|chr16	0.0265051	0.904375	0.135679	0.600079	ADAT1|ENSG00000065457.11|chr16	ns
KARS1|ENSG00000065427.15|chr16	-0.0796624	0.555528	0.0963728	0.660033	KARS1|ENSG00000065427.15|chr16	ns
SLC7A5|ENSG00000103257.9|chr16	0.00625896	0.981478	-0.241355	0.325299	SLC7A5|ENSG00000103257.9|chr16	ns
ZCCHC14|ENSG00000140948.13|chr16	-0.0941123	0.648887	-0.0260763	0.931818	ZCCHC14|ENSG00000140948.13|chr16	ns
MAP1LC3B|ENSG00000140941.14|chr16	0.0128818	0.959337	-0.0932806	0.698287	MAP1LC3B|ENSG00000140941.14|chr16	ns
FBXO31|ENSG00000103264.18|chr16	-0.17966	0.360721	0.0852768	0.743585	FBXO31|ENSG00000103264.18|chr16	ns
MTHFSD|ENSG00000103248.19|chr16	0.0252537	0.908841	0.0476914	0.8228	MTHFSD|ENSG00000103248.19|chr16	ns
COX4I1|ENSG00000131143.10|chr16	-0.0663002	0.503289	0.0558175	0.625889	COX4I1|ENSG00000131143.10|chr16	ns
EMC8|ENSG00000131148.9|chr16	0.094944	0.555403	0.0113058	0.968905	EMC8|ENSG00000131148.9|chr16	ns
GINS2|ENSG00000131153.9|chr16	-0.0597467	0.754869	-0.117136	0.587447	GINS2|ENSG00000131153.9|chr16	ns
GSE1|ENSG00000131149.19|chr16	-0.0761252	0.655031	-0.086845	0.749919	GSE1|ENSG00000131149.19|chr16	ns
ZDHHC7|ENSG00000153786.13|chr16	-0.0238345	0.922492	0.56224	0.0487406	ZDHHC7|ENSG00000153786.13|chr16	ns
USP10|ENSG00000103194.16|chr16	0.00953316	0.97251	0.0102131	0.98237	USP10|ENSG00000103194.16|chr16	ns
KLHL36|ENSG00000135686.13|chr16	-0.376806	0.0728459	-0.000390893	0.998169	KLHL36|ENSG00000135686.13|chr16	ns
COTL1|ENSG00000103187.8|chr16	-0.299549	0.055065	-0.177078	0.45037	COTL1|ENSG00000103187.8|chr16	ns
ENSG00000272617|ENSG00000272617.3|chr16	0.159758	0.306659	0.296033	0.114197	ENSG00000272617|ENSG00000272617.3|chr16	ns
MEAK7|ENSG00000140950.16|chr16	0.0687729	0.681577	-0.0840624	0.566982	MEAK7|ENSG00000140950.16|chr16	ns
HSDL1|ENSG00000103160.12|chr16	0.14866	0.453172	-0.0681118	0.75533	HSDL1|ENSG00000103160.12|chr16	ns
MBTPS1|ENSG00000140943.18|chr16	-0.224447	0.147818	-0.0868778	0.744658	MBTPS1|ENSG00000140943.18|chr16	ns
MLYCD|ENSG00000103150.7|chr16	-0.0125301	0.95642	-0.0937458	0.516438	MLYCD|ENSG00000103150.7|chr16	ns
MPHOSPH6|ENSG00000135698.10|chr16	0.0423171	0.855388	0.0495787	0.864768	MPHOSPH6|ENSG00000135698.10|chr16	ns
CMIP|ENSG00000153815.18|chr16	-0.197164	0.285735	-0.0568584	0.850443	CMIP|ENSG00000153815.18|chr16	ns
GAN|ENSG00000261609.8|chr16	0.458635	0.0149966	0.298526	0.252435	GAN|ENSG00000261609.8|chr16	ns
GCSH|ENSG00000140905.11|chr16	-0.078471	0.593654	0.0203978	0.93687	GCSH|ENSG00000140905.11|chr16	ns
ATMIN|ENSG00000166454.10|chr16	-0.0847195	0.684027	0.123843	0.602398	ATMIN|ENSG00000166454.10|chr16	ns
CENPN|ENSG00000166451.14|chr16	-0.00801422	0.975414	-0.228454	0.363424	CENPN|ENSG00000166451.14|chr16	ns
CMC2|ENSG00000103121.9|chr16	0.0432047	0.845426	-0.0684973	0.802816	CMC2|ENSG00000103121.9|chr16	ns
NUDT7|ENSG00000140876.11|chr16	0.0250514	0.887805	0.102238	0.63328	NUDT7|ENSG00000140876.11|chr16	ns
MON1B|ENSG00000103111.15|chr16	-0.029492	0.898686	0.0528684	0.858913	MON1B|ENSG00000103111.15|chr16	ns
TERF2IP|ENSG00000166848.7|chr16	0.147079	0.248517	0.440441	0.00211355	TERF2IP|ENSG00000166848.7|chr16	ns
TAF1C|ENSG00000103168.17|chr16	0.0474004	0.834861	0.355262	0.199389	TAF1C|ENSG00000103168.17|chr16	ns
BANP|ENSG00000172530.22|chr16	0.42251	0.0633552	0.404834	0.152508	BANP|ENSG00000172530.22|chr16	ns
PDF|ENSG00000258429.2|chr16	0.129382	0.340131	0.279171	0.0968544	PDF|ENSG00000258429.2|chr16	ns
SNTB2|ENSG00000168807.17|chr16	-0.206884	0.149426	-0.0522387	0.855784	SNTB2|ENSG00000168807.17|chr16	ns
PDP2|ENSG00000172840.7|chr16	0.0195752	0.932393	-0.107702	0.686634	PDP2|ENSG00000172840.7|chr16	ns
NAE1|ENSG00000159593.15|chr16	-0.0828766	0.503112	-0.0614634	0.727464	NAE1|ENSG00000159593.15|chr16	ns
DYNC1LI2|ENSG00000135720.13|chr16	-0.092952	0.398165	-0.038495	0.880695	DYNC1LI2|ENSG00000135720.13|chr16	ns
CMTM4|ENSG00000183723.13|chr16	-0.133802	0.450939	-0.147814	0.539283	CMTM4|ENSG00000183723.13|chr16	ns
CMTM3|ENSG00000140931.20|chr16	-0.172743	0.369244	-0.472097	0.0969691	CMTM3|ENSG00000140931.20|chr16	ns
CKLF|ENSG00000217555.13|chr16	-0.236815	0.143386	-0.757064	0.00061378	CKLF|ENSG00000217555.13|chr16	ns
TK2|ENSG00000166548.17|chr16	0.131361	0.430229	0.043672	0.851959	TK2|ENSG00000166548.17|chr16	ns
GOT2|ENSG00000125166.13|chr16	-0.0410795	0.742335	-0.0762047	0.601854	GOT2|ENSG00000125166.13|chr16	ns
SLC38A7|ENSG00000103042.9|chr16	-0.0859553	0.660532	-0.135027	0.562849	SLC38A7|ENSG00000103042.9|chr16	ns
CNOT1|ENSG00000125107.19|chr16	0.0883942	0.530035	0.234687	0.199255	CNOT1|ENSG00000125107.19|chr16	ns
SETD6|ENSG00000103037.12|chr16	0.0954762	0.563463	0.386531	0.0874689	SETD6|ENSG00000103037.12|chr16	ns
NDRG4|ENSG00000103034.15|chr16	0.0061908	0.983384	0.0716722	0.800459	NDRG4|ENSG00000103034.15|chr16	ns
GINS3|ENSG00000181938.14|chr16	0.167066	0.349469	0.384982	0.132127	GINS3|ENSG00000181938.14|chr16	ns
CCDC113|ENSG00000103021.10|chr16	0.0779687	0.611274	0.0567194	0.783222	CCDC113|ENSG00000103021.10|chr16	ns
CFAP20|ENSG00000070761.8|chr16	0.190273	0.157855	0.564914	0.000330907	CFAP20|ENSG00000070761.8|chr16	ns
KATNB1|ENSG00000140854.13|chr16	0.077432	0.655517	-0.261817	0.20424	KATNB1|ENSG00000140854.13|chr16	ns
POLR2C|ENSG00000102978.13|chr16	-0.0623816	0.710878	0.0405955	0.877081	POLR2C|ENSG00000102978.13|chr16	ns
COQ9|ENSG00000088682.14|chr16	0.063607	0.769166	-0.0936529	0.727281	COQ9|ENSG00000088682.14|chr16	ns
CIAPIN1|ENSG00000005194.15|chr16	-0.100677	0.546347	0.0942896	0.70739	CIAPIN1|ENSG00000005194.15|chr16	ns
ARL2BP|ENSG00000102931.8|chr16	-0.218828	0.109199	-0.313277	0.107503	ARL2BP|ENSG00000102931.8|chr16	ns
RSPRY1|ENSG00000159579.14|chr16	0.0234672	0.925871	-0.195824	0.434803	RSPRY1|ENSG00000159579.14|chr16	ns
PSME3IP1|ENSG00000172775.17|chr16	-0.0511979	0.793309	0.00923323	0.977878	PSME3IP1|ENSG00000172775.17|chr16	ns
CPNE2|ENSG00000140848.17|chr16	0.0480257	0.818	-1.32889	0.00385922	CPNE2|ENSG00000140848.17|chr16	ns
NUP93|ENSG00000102900.13|chr16	0.0863455	0.540056	0.503992	0.00162511	NUP93|ENSG00000102900.13|chr16	ns
MT2A|ENSG00000125148.7|chr16	-0.421032	0.000110782	-0.173752	0.160513	MT2A|ENSG00000125148.7|chr16	ns
BBS2|ENSG00000125124.14|chr16	-0.0200428	0.936756	0.059923	0.839143	BBS2|ENSG00000125124.14|chr16	ns
OGFOD1|ENSG00000087263.17|chr16	0.101453	0.508291	0.255505	0.186208	OGFOD1|ENSG00000087263.17|chr16	ns
CIAO2B|ENSG00000166595.12|chr16	-0.165468	0.111394	-0.294758	0.00304443	CIAO2B|ENSG00000166595.12|chr16	ns
CES2|ENSG00000172831.14|chr16	-0.059728	0.749907	-0.153009	0.523228	CES2|ENSG00000172831.14|chr16	ns
CBFB|ENSG00000067955.15|chr16	-0.0648929	0.688435	-0.572806	0.00873766	CBFB|ENSG00000067955.15|chr16	ns
PHAF1|ENSG00000125149.12|chr16	-0.266004	0.204614	-0.420877	0.145606	PHAF1|ENSG00000125149.12|chr16	ns
DERPC|ENSG00000286140.2|chr16	-0.0538259	0.800488	0.541549	0.0599001	DERPC|ENSG00000286140.2|chr16	ns
CHTF8|ENSG00000168802.14|chr16	-0.0519431	0.807897	0.541549	0.0599001	CHTF8|ENSG00000168802.14|chr16	ns
ZFP90|ENSG00000184939.16|chr16	0.303276	0.154461	0.039095	0.859613	ZFP90|ENSG00000184939.16|chr16	ns
PRMT7|ENSG00000132600.18|chr16	0.00759446	0.978551	0.320862	0.222287	PRMT7|ENSG00000132600.18|chr16	ns
SLC7A6OS|ENSG00000103061.13|chr16	0.184697	0.276393	0.0126982	0.97108	SLC7A6OS|ENSG00000103061.13|chr16	ns
SLC7A6|ENSG00000103064.15|chr16	-0.034295	0.887805	-0.199881	0.415693	SLC7A6|ENSG00000103064.15|chr16	ns
PLA2G15|ENSG00000103066.13|chr16	-0.102538	0.607881	-0.0477156	0.869631	PLA2G15|ENSG00000103066.13|chr16	ns
ESRP2|ENSG00000103067.14|chr16	0.0800031	0.708755	-0.0501128	0.86629	ESRP2|ENSG00000103067.14|chr16	ns
NFATC3|ENSG00000072736.19|chr16	0.210371	0.0647476	0.200714	0.304664	NFATC3|ENSG00000072736.19|chr16	ns
DDX28|ENSG00000182810.7|chr16	0.101522	0.608346	0.203006	0.398854	DDX28|ENSG00000182810.7|chr16	ns
DUS2|ENSG00000167264.18|chr16	-0.05222	0.789549	0.383669	0.141942	DUS2|ENSG00000167264.18|chr16	ns
PSMB10|ENSG00000205220.12|chr16	-0.0087042	0.973544	-0.151184	0.523035	PSMB10|ENSG00000205220.12|chr16	ns
PSKH1|ENSG00000159792.10|chr16	-0.123916	0.526549	-0.541135	0.0995544	PSKH1|ENSG00000159792.10|chr16	ns
VPS4A|ENSG00000132612.16|chr16	-0.0677546	0.711229	-0.459771	0.00431994	VPS4A|ENSG00000132612.16|chr16	ns
EDC4|ENSG00000038358.15|chr16	-0.174995	0.172952	-0.250113	0.224724	EDC4|ENSG00000038358.15|chr16	ns
THAP11|ENSG00000168286.3|chr16	-0.182153	0.25582	0.0445047	0.870632	THAP11|ENSG00000168286.3|chr16	ns
RANBP10|ENSG00000141084.12|chr16	0.0776204	0.711935	0.275404	0.252435	RANBP10|ENSG00000141084.12|chr16	ns
ENKD1|ENSG00000124074.12|chr16	0.0687476	0.705314	0.27428	0.283512	ENKD1|ENSG00000124074.12|chr16	ns
ACD|ENSG00000102977.18|chr16	0.0446642	0.847464	0.391584	0.126028	ACD|ENSG00000102977.18|chr16	ns
CARMIL2|ENSG00000159753.15|chr16	0.0736016	0.579011	-0.0285755	0.900767	CARMIL2|ENSG00000159753.15|chr16	ns
CTCF|ENSG00000102974.16|chr16	0.0416298	0.848484	0.18271	0.444242	CTCF|ENSG00000102974.16|chr16	ns
RIPOR1|ENSG00000039523.20|chr16	0.0629533	0.775868	-0.229823	0.35725	RIPOR1|ENSG00000039523.20|chr16	ns
ATP6V0D1|ENSG00000159720.13|chr16	0.0194161	0.9407	-0.035362	0.90992	ATP6V0D1|ENSG00000159720.13|chr16	ns
FHOD1|ENSG00000135723.14|chr16	-0.027749	0.902809	-0.320745	0.210189	FHOD1|ENSG00000135723.14|chr16	ns
TMEM208|ENSG00000168701.19|chr16	-0.0113802	0.965932	0.0499441	0.842703	TMEM208|ENSG00000168701.19|chr16	ns
E2F4|ENSG00000205250.9|chr16	0.0484767	0.832888	-0.196769	0.425946	E2F4|ENSG00000205250.9|chr16	ns
KIAA0895L|ENSG00000196123.13|chr16	-0.0581996	0.772919	-0.025096	0.929804	KIAA0895L|ENSG00000196123.13|chr16	ns
TRADD|ENSG00000102871.16|chr16	0.0492449	0.81559	0.136452	0.595183	TRADD|ENSG00000102871.16|chr16	ns
NUTF2|ENSG00000102898.13|chr16	-0.244803	0.0661093	-0.0863096	0.655857	NUTF2|ENSG00000102898.13|chr16	ns
ZC3H18|ENSG00000158545.16|chr16	0.020651	0.934599	0.417874	0.102848	ZC3H18|ENSG00000158545.16|chr16	ns
CYBA|ENSG00000051523.12|chr16	-0.0493039	0.824086	0.259339	0.31568	CYBA|ENSG00000051523.12|chr16	ns
MVD|ENSG00000167508.12|chr16	0.264422	0.164643	0.162687	0.404134	MVD|ENSG00000167508.12|chr16	ns
RANGRF|ENSG00000108961.14|chr17	0.0622575	0.719582	-0.154306	0.312875	RANGRF|ENSG00000108961.14|chr17	ns
PFAS|ENSG00000178921.14|chr17	-0.453331	0.000361926	-0.111201	0.65464	PFAS|ENSG00000178921.14|chr17	ns
AURKB|ENSG00000178999.13|chr17	0.136647	0.161521	0.40202	0.00111508	AURKB|ENSG00000178999.13|chr17	ns
BORCS6|ENSG00000196544.8|chr17	0.260057	0.210441	0.259292	0.31568	BORCS6|ENSG00000196544.8|chr17	ns
TMEM107|ENSG00000179029.15|chr17	-0.063113	0.773863	-0.087747	0.749619	TMEM107|ENSG00000179029.15|chr17	ns
VAMP2|ENSG00000220205.9|chr17	0.0608538	0.769641	0.00937399	0.979614	VAMP2|ENSG00000220205.9|chr17	ns
ALOX12B|ENSG00000179477.11|chr17	-0.0342159	0.846253	0.0485563	0.842192	ALOX12B|ENSG00000179477.11|chr17	ns
CNTROB|ENSG00000170037.14|chr17	0.0133144	0.964036	0.312919	0.240968	CNTROB|ENSG00000170037.14|chr17	ns
TRAPPC1|ENSG00000170043.12|chr17	-0.318908	0.0441454	-0.260239	0.129484	TRAPPC1|ENSG00000170043.12|chr17	ns
CHD3|ENSG00000170004.19|chr17	-0.117642	0.532363	0.12458	0.634984	CHD3|ENSG00000170004.19|chr17	ns
CYB5D1|ENSG00000182224.12|chr17	0.154212	0.43096	0.047926	0.875101	CYB5D1|ENSG00000182224.12|chr17	ns
NAA38|ENSG00000183011.14|chr17	-0.14389	0.270319	-0.371451	0.0045286	NAA38|ENSG00000183011.14|chr17	ns
EFNB3|ENSG00000108947.5|chr17	-0.324969	0.149205	-0.416521	0.145929	EFNB3|ENSG00000108947.5|chr17	ns
TP53|ENSG00000141510.18|chr17	-0.164039	0.304346	0.0236015	0.934556	TP53|ENSG00000141510.18|chr17	ns
ATP1B2|ENSG00000129244.9|chr17	-0.0825421	0.558335	-0.0335979	0.84564	ATP1B2|ENSG00000129244.9|chr17	ns
SAT2|ENSG00000141504.12|chr17	0.097742	0.623254	-0.0462692	0.875101	SAT2|ENSG00000141504.12|chr17	ns
FXR2|ENSG00000129245.12|chr17	0.390419	0.0146044	0.362137	0.104265	FXR2|ENSG00000129245.12|chr17	ns
MPDU1|ENSG00000129255.16|chr17	-0.020517	0.935061	0.0708462	0.804067	MPDU1|ENSG00000129255.16|chr17	ns
EIF4A1|ENSG00000161960.16|chr17	-0.121629	0.0655846	0.0771472	0.357218	EIF4A1|ENSG00000161960.16|chr17	ns
CTDNEP1|ENSG00000175826.12|chr17	-0.151423	0.104642	-0.181856	0.201279	CTDNEP1|ENSG00000175826.12|chr17	ns
GABARAP|ENSG00000170296.10|chr17	-0.271999	0.0394221	-0.248684	0.0755781	GABARAP|ENSG00000170296.10|chr17	ns
PHF23|ENSG00000040633.13|chr17	-0.244704	0.185932	-0.0631412	0.827096	PHF23|ENSG00000040633.13|chr17	ns
DVL2|ENSG00000004975.12|chr17	0.452335	0.00554597	0.261504	0.248387	DVL2|ENSG00000004975.12|chr17	ns
ACADVL|ENSG00000072778.20|chr17	-0.0456739	0.841534	0.023733	0.944205	ACADVL|ENSG00000072778.20|chr17	ns
C17orf49|ENSG00000258315.5|chr17	-0.0767411	0.698136	-0.111902	0.618091	C17orf49|ENSG00000258315.5|chr17	ns
RNASEK-C17orf49|ENSG00000161939.19|chr17	-0.0767411	0.698136	-0.111902	0.618091	RNASEK-C17orf49|ENSG00000161939.19|chr17	ns
C17orf100|ENSG00000256806.6|chr17	0.712851	0.0235494	0.14209	0.407326	C17orf100|ENSG00000256806.6|chr17	ns
NDEL1|ENSG00000166579.16|chr17	0.379757	0.0464666	0.157115	0.538762	NDEL1|ENSG00000166579.16|chr17	ns
MYH10|ENSG00000133026.14|chr17	-0.163647	0.183325	0.118854	0.646984	MYH10|ENSG00000133026.14|chr17	ns
NTN1|ENSG00000065320.9|chr17	-0.145466	0.447417	-0.147239	0.539574	NTN1|ENSG00000065320.9|chr17	ns
STX8|ENSG00000170310.15|chr17	-0.191162	0.333425	-0.241092	0.341077	STX8|ENSG00000170310.15|chr17	ns
ALKBH5|ENSG00000091542.9|chr17	-0.0416713	0.795635	-0.38103	0.0216906	ALKBH5|ENSG00000091542.9|chr17	ns
DRG2|ENSG00000108591.10|chr17	0.157103	0.396979	0.224255	0.351136	DRG2|ENSG00000108591.10|chr17	ns
GID4|ENSG00000141034.10|chr17	0.0209653	0.930356	-0.0798714	0.727996	GID4|ENSG00000141034.10|chr17	ns
ATPAF2|ENSG00000171953.16|chr17	0.0880929	0.656196	0.0749127	0.769887	ATPAF2|ENSG00000171953.16|chr17	ns
TOM1L2|ENSG00000175662.18|chr17	-0.0730974	0.733159	-0.190151	0.4109	TOM1L2|ENSG00000175662.18|chr17	ns
SREBF1|ENSG00000072310.18|chr17	0.538454	0.0471748	0.834811	0.0525761	SREBF1|ENSG00000072310.18|chr17	ns
RAI1|ENSG00000108557.20|chr17	0.0433071	0.850437	-0.0468085	0.875003	RAI1|ENSG00000108557.20|chr17	ns
PEMT|ENSG00000133027.18|chr17	-0.0357318	0.882947	-0.291321	0.225139	PEMT|ENSG00000133027.18|chr17	ns
MED9|ENSG00000141026.6|chr17	-0.063264	0.75985	-0.164043	0.461571	MED9|ENSG00000141026.6|chr17	ns
COPS3|ENSG00000141030.13|chr17	0.0788937	0.507085	0.212964	0.117856	COPS3|ENSG00000141030.13|chr17	ns
FLCN|ENSG00000154803.13|chr17	0.0404876	0.86376	0.0552727	0.831179	FLCN|ENSG00000154803.13|chr17	ns
PLD6|ENSG00000179598.6|chr17	0.228772	0.159523	0.165996	0.511406	PLD6|ENSG00000179598.6|chr17	ns
MPRIP|ENSG00000133030.22|chr17	-0.198633	0.155035	-0.693517	0.000342188	MPRIP|ENSG00000133030.22|chr17	ns
MED31|ENSG00000108590.11|chr17	-0.0976063	0.593056	0.110247	0.666921	MED31|ENSG00000108590.11|chr17	ns
ZNF287|ENSG00000141040.15|chr17	0.550472	0.062448	0.100687	0.620991	ZNF287|ENSG00000141040.15|chr17	ns
NCOR1|ENSG00000141027.22|chr17	0.06572	0.747127	-0.0751817	0.792827	NCOR1|ENSG00000141027.22|chr17	ns
TTC19|ENSG00000011295.16|chr17	0.0636859	0.735771	-0.0646105	0.805854	TTC19|ENSG00000011295.16|chr17	ns
ZSWIM7|ENSG00000214941.8|chr17	0.0286009	0.907483	-0.0157929	0.964267	ZSWIM7|ENSG00000214941.8|chr17	ns
ADORA2B|ENSG00000170425.4|chr17	0.0852882	0.641195	-0.134457	0.562286	ADORA2B|ENSG00000170425.4|chr17	ns
ZNF286A|ENSG00000187607.16|chr17	0.155483	0.413779	0.0303483	0.902917	ZNF286A|ENSG00000187607.16|chr17	ns
TRIM16|ENSG00000221926.13|chr17	0.0762969	0.711927	-0.0923569	0.712887	TRIM16|ENSG00000221926.13|chr17	ns
PMP22|ENSG00000109099.16|chr17	-0.330319	0.0905052	-0.909409	0.00449256	PMP22|ENSG00000109099.16|chr17	ns
HS3ST3B1|ENSG00000125430.9|chr17	0.160166	0.415318	-0.0037721	0.985396	HS3ST3B1|ENSG00000125430.9|chr17	ns
COX10|ENSG00000006695.12|chr17	0.216118	0.260702	0.06287	0.827211	COX10|ENSG00000006695.12|chr17	ns
ELAC2|ENSG00000006744.19|chr17	-0.146675	0.310795	0.168819	0.404298	ELAC2|ENSG00000006744.19|chr17	ns
MAP2K4|ENSG00000065559.15|chr17	-0.325399	0.0745523	-0.132219	0.567865	MAP2K4|ENSG00000065559.15|chr17	ns
ADPRM|ENSG00000170222.12|chr17	1.14075	0.00706949	0.134264	0.432282	ADPRM|ENSG00000170222.12|chr17	ns
SCO1|ENSG00000133028.12|chr17	-0.109325	0.519689	0.112915	0.618127	SCO1|ENSG00000133028.12|chr17	ns
PIGL|ENSG00000108474.17|chr17	-0.161494	0.376758	0.00878349	0.976084	PIGL|ENSG00000108474.17|chr17	ns
TXNDC17|ENSG00000129235.11|chr17	-0.239843	0.0436018	-0.195322	0.165785	TXNDC17|ENSG00000129235.11|chr17	ns
WSCD1|ENSG00000179314.16|chr17	-0.0333858	0.888583	-0.439855	0.12745	WSCD1|ENSG00000179314.16|chr17	ns
DHX33|ENSG00000005100.13|chr17	0.246561	0.0260943	0.0280756	0.933842	DHX33|ENSG00000005100.13|chr17	ns
SMG6|ENSG00000070366.14|chr17	0.181926	0.35186	0.301502	0.236698	SMG6|ENSG00000070366.14|chr17	ns
OVCA2|ENSG00000262664.3|chr17	0.0806192	0.664529	0.219401	0.291401	OVCA2|ENSG00000262664.3|chr17	ns
RPA1|ENSG00000132383.12|chr17	-0.0999249	0.554404	0.038253	0.887639	RPA1|ENSG00000132383.12|chr17	ns
SMYD4|ENSG00000186532.12|chr17	0.186073	0.334293	0.679006	0.0190682	SMYD4|ENSG00000186532.12|chr17	ns
INPP5K|ENSG00000132376.20|chr17	0.0870452	0.676962	-0.0842249	0.763869	INPP5K|ENSG00000132376.20|chr17	ns
MYO1C|ENSG00000197879.17|chr17	-0.110386	0.516732	-0.0976001	0.692038	MYO1C|ENSG00000197879.17|chr17	ns
NXN|ENSG00000167693.17|chr17	-0.103021	0.567026	-0.0369441	0.902917	NXN|ENSG00000167693.17|chr17	ns
MRM3|ENSG00000171861.11|chr17	0.209871	0.26734	0.254662	0.307804	MRM3|ENSG00000171861.11|chr17	ns
GLOD4|ENSG00000167699.14|chr17	-0.0198928	0.932399	0.152161	0.504805	GLOD4|ENSG00000167699.14|chr17	ns
GEMIN4|ENSG00000179409.11|chr17	-0.27538	0.0665832	-0.0382374	0.902917	GEMIN4|ENSG00000179409.11|chr17	ns
TLCD3A|ENSG00000167695.15|chr17	-0.182156	0.318622	-0.257813	0.296856	TLCD3A|ENSG00000167695.15|chr17	ns
GAS8|ENSG00000141013.17|chr16	0.0714304	0.691324	0.0803618	0.726226	GAS8|ENSG00000141013.17|chr16	ns
DBNDD1|ENSG00000003249.15|chr16	-0.160012	0.413519	-0.0613837	0.830911	DBNDD1|ENSG00000003249.15|chr16	ns
TSR1|ENSG00000167721.11|chr17	0.0618318	0.648629	0.140686	0.378494	TSR1|ENSG00000167721.11|chr17	ns
TUBB3|ENSG00000258947.8|chr16	0.0238779	0.915785	0.0476217	0.858913	TUBB3|ENSG00000258947.8|chr16	ns
TCF25|ENSG00000141002.20|chr16	0.175732	0.30365	0.118974	0.615188	TCF25|ENSG00000141002.20|chr16	ns
FANCA|ENSG00000187741.16|chr16	0.0655634	0.755091	0.0303887	0.911966	FANCA|ENSG00000187741.16|chr16	ns
ZNF276|ENSG00000158805.12|chr16	0.202506	0.305742	0.193981	0.387949	ZNF276|ENSG00000158805.12|chr16	ns
CHMP1A|ENSG00000131165.16|chr16	-0.0419324	0.856807	0.02375	0.942302	CHMP1A|ENSG00000131165.16|chr16	ns
SPG7|ENSG00000197912.16|chr16	-0.00110495	0.996736	0.00124001	0.997265	SPG7|ENSG00000197912.16|chr16	ns
ANKRD11|ENSG00000167522.17|chr16	0.377207	0.12133	-0.193379	0.27364	ANKRD11|ENSG00000167522.17|chr16	ns
ZNF778|ENSG00000170100.14|chr16	-0.0483227	0.812056	0.0549726	0.816801	ZNF778|ENSG00000170100.14|chr16	ns
ACSF3|ENSG00000176715.17|chr16	0.0348817	0.859688	0.037018	0.887972	ACSF3|ENSG00000176715.17|chr16	ns
TRAPPC2L|ENSG00000167515.11|chr16	-0.230509	0.142275	-0.123831	0.543826	TRAPPC2L|ENSG00000167515.11|chr16	ns
GALNS|ENSG00000141012.13|chr16	0.0107054	0.964704	-0.170004	0.322828	GALNS|ENSG00000141012.13|chr16	ns
APRT|ENSG00000198931.11|chr16	-0.130423	0.173538	-0.292519	0.00206892	APRT|ENSG00000198931.11|chr16	ns
CTU2|ENSG00000174177.13|chr16	-0.0172477	0.949336	0.0391871	0.900222	CTU2|ENSG00000174177.13|chr16	ns
RNF166|ENSG00000158717.11|chr16	0.41732	0.00959893	0.427592	0.0698372	RNF166|ENSG00000158717.11|chr16	ns
ENSG00000198211|ENSG00000198211.8|chr16	0.0238779	0.915785	0.0476217	0.858913	ENSG00000198211|ENSG00000198211.8|chr16	ns
NUDT21|ENSG00000167005.14|chr16	-0.117442	0.369234	-0.0562423	0.816801	NUDT21|ENSG00000167005.14|chr16	ns
SGSM2|ENSG00000141258.13|chr17	-0.114772	0.568012	-0.376967	0.149174	SGSM2|ENSG00000141258.13|chr17	ns
METTL16|ENSG00000127804.13|chr17	0.471096	0.0033711	0.0605942	0.840277	METTL16|ENSG00000127804.13|chr17	ns
C1QBP|ENSG00000108561.8|chr17	-0.245299	1.17895e-05	-0.058721	0.597704	C1QBP|ENSG00000108561.8|chr17	ns
RPAIN|ENSG00000129197.15|chr17	0.0582627	0.724626	0.0420043	0.844304	RPAIN|ENSG00000129197.15|chr17	ns
NUP88|ENSG00000108559.13|chr17	-0.068187	0.727366	0.196259	0.369473	NUP88|ENSG00000108559.13|chr17	ns
RABEP1|ENSG00000029725.17|chr17	-0.112456	0.556323	0.0396982	0.899408	RABEP1|ENSG00000029725.17|chr17	ns
ZNF594|ENSG00000180626.10|chr17	0.0974471	0.605239	0.0416227	0.8466	ZNF594|ENSG00000180626.10|chr17	ns
ZNF232|ENSG00000167840.14|chr17	0.23625	0.233542	0.0491248	0.841019	ZNF232|ENSG00000167840.14|chr17	ns
CAMTA2|ENSG00000108509.21|chr17	0.0990651	0.620366	-0.107599	0.542508	CAMTA2|ENSG00000108509.21|chr17	ns
SPAG7|ENSG00000091640.8|chr17	-0.0874062	0.614258	0.149372	0.353248	SPAG7|ENSG00000091640.8|chr17	ns
PFN1|ENSG00000108518.8|chr17	-0.140072	0.0885725	-0.359682	2.7991e-06	PFN1|ENSG00000108518.8|chr17	ns
RNF167|ENSG00000108523.16|chr17	-0.339463	0.0742724	-0.38555	0.120323	RNF167|ENSG00000108523.16|chr17	ns
SLC25A11|ENSG00000108528.14|chr17	0.0638007	0.713228	0.0866133	0.700853	SLC25A11|ENSG00000108528.14|chr17	ns
PSMB6|ENSG00000142507.10|chr17	-0.0949287	0.421202	0.0394449	0.747902	PSMB6|ENSG00000142507.10|chr17	ns
MED11|ENSG00000161920.11|chr17	-0.372791	0.045504	-0.23763	0.261501	MED11|ENSG00000161920.11|chr17	ns
MNT|ENSG00000070444.15|chr17	-0.0268286	0.914562	-0.0577866	0.808462	MNT|ENSG00000070444.15|chr17	ns
ARRB2|ENSG00000141480.18|chr17	0.0559986	0.708926	0.156172	0.251344	ARRB2|ENSG00000141480.18|chr17	ns
MYBBP1A|ENSG00000132382.15|chr17	-0.100832	0.598511	0.184725	0.429371	MYBBP1A|ENSG00000132382.15|chr17	ns
ANKFY1|ENSG00000185722.18|chr17	0.0399848	0.863578	0.174083	0.487602	ANKFY1|ENSG00000185722.18|chr17	ns
CYB5D2|ENSG00000167740.10|chr17	-0.0562294	0.800488	-0.144394	0.566354	CYB5D2|ENSG00000167740.10|chr17	ns
CAMKK1|ENSG00000004660.15|chr17	0.352841	0.0968432	0.0590883	0.831455	CAMKK1|ENSG00000004660.15|chr17	ns
NCBP3|ENSG00000074356.17|chr17	-0.066871	0.756979	0.0667491	0.821748	NCBP3|ENSG00000074356.17|chr17	ns
ITGAE|ENSG00000083457.12|chr17	-0.0665853	0.70501	-0.432031	0.0135948	ITGAE|ENSG00000083457.12|chr17	ns
P2RX5|ENSG00000083454.23|chr17	-0.000513625	0.996841	-0.12144	0.537684	P2RX5|ENSG00000083454.23|chr17	ns
EMC6|ENSG00000127774.7|chr17	-0.0917752	0.361356	-0.0004655	0.999546	EMC6|ENSG00000127774.7|chr17	ns
TAX1BP3|ENSG00000213977.8|chr17	-0.420033	0.0102918	-0.339844	0.0997429	TAX1BP3|ENSG00000213977.8|chr17	ns
CTNS|ENSG00000040531.16|chr17	0.00891887	0.973637	-0.0827001	0.760897	CTNS|ENSG00000040531.16|chr17	ns
SHPK|ENSG00000197417.9|chr17	0.321159	0.15025	0.0355501	0.902852	SHPK|ENSG00000197417.9|chr17	ns
CLUH|ENSG00000132361.18|chr17	-0.193946	0.0655234	0.0745472	0.738174	CLUH|ENSG00000132361.18|chr17	ns
PAFAH1B1|ENSG00000007168.14|chr17	0.0802605	0.642566	0.0942778	0.712887	PAFAH1B1|ENSG00000007168.14|chr17	ns
PELP1|ENSG00000141456.16|chr17	0.0878389	0.59334	0.348037	0.0659034	PELP1|ENSG00000141456.16|chr17	ns
MZT1|ENSG00000204899.6|chr13	-0.0908136	0.58594	-0.6096	0.00333406	MZT1|ENSG00000204899.6|chr13	ns
AMFR|ENSG00000159461.15|chr16	-0.177885	0.300931	-0.504791	0.0700152	AMFR|ENSG00000159461.15|chr16	ns
IRX5|ENSG00000176842.16|chr16	0.0701792	0.744534	0.0532541	0.859906	IRX5|ENSG00000176842.16|chr16	ns
GFER|ENSG00000127554.13|chr16	0.107524	0.591589	-0.0270559	0.937313	GFER|ENSG00000127554.13|chr16	ns
TBL3|ENSG00000183751.16|chr16	-0.157387	0.394344	0.135283	0.558636	TBL3|ENSG00000183751.16|chr16	ns
NDUFB10|ENSG00000140990.15|chr16	-0.153339	0.198079	-0.328254	0.000566266	NDUFB10|ENSG00000140990.15|chr16	ns
MSRB1|ENSG00000198736.13|chr16	-0.0485933	0.826391	-0.28827	0.180721	MSRB1|ENSG00000198736.13|chr16	ns
FAHD1|ENSG00000180185.13|chr16	-0.0392554	0.847888	0.161588	0.376506	FAHD1|ENSG00000180185.13|chr16	ns
HAGH|ENSG00000063854.13|chr16	0.0585629	0.781252	0.0348765	0.905516	HAGH|ENSG00000063854.13|chr16	ns
NUBP2|ENSG00000095906.17|chr16	-0.0766581	0.679094	-0.109598	0.574843	NUBP2|ENSG00000095906.17|chr16	ns
SPSB3|ENSG00000162032.16|chr16	0.140879	0.472453	0.372498	0.179252	SPSB3|ENSG00000162032.16|chr16	ns
EME2|ENSG00000197774.14|chr16	0.106673	0.582321	0.0197425	0.944306	EME2|ENSG00000197774.14|chr16	ns
MRPS34|ENSG00000074071.15|chr16	0.0151835	0.920711	-0.041047	0.763869	MRPS34|ENSG00000074071.15|chr16	ns
NME3|ENSG00000103024.8|chr16	-0.105398	0.475603	-0.352528	0.0234799	NME3|ENSG00000103024.8|chr16	ns
JPT2|ENSG00000206053.13|chr16	-0.118893	0.230952	-0.0318659	0.86955	JPT2|ENSG00000206053.13|chr16	ns
CRAMP1|ENSG00000007545.16|chr16	0.119253	0.548363	0.0439753	0.882833	CRAMP1|ENSG00000007545.16|chr16	ns
TELO2|ENSG00000100726.15|chr16	-0.0320074	0.860623	-0.00430429	0.983828	TELO2|ENSG00000100726.15|chr16	ns
CLCN7|ENSG00000103249.19|chr16	-0.212936	0.282805	0.146149	0.564378	CLCN7|ENSG00000103249.19|chr16	ns
C16orf91|ENSG00000174109.5|chr16	0.0313042	0.897663	0.070907	0.808124	C16orf91|ENSG00000174109.5|chr16	ns
GNPTG|ENSG00000090581.11|chr16	-0.0652979	0.768334	-0.142593	0.576712	GNPTG|ENSG00000090581.11|chr16	ns
TSR3|ENSG00000007520.4|chr16	-0.259003	0.070687	-0.145517	0.505871	TSR3|ENSG00000007520.4|chr16	ns
UBE2I|ENSG00000103275.21|chr16	-0.178203	0.0891935	-0.142492	0.26208	UBE2I|ENSG00000103275.21|chr16	ns
CHTF18|ENSG00000127586.17|chr16	-0.0264702	0.914562	0.371814	0.18066	CHTF18|ENSG00000127586.17|chr16	ns
RPUSD1|ENSG00000007376.8|chr16	0.208232	0.265228	0.156613	0.514809	RPUSD1|ENSG00000007376.8|chr16	ns
CIAO3|ENSG00000103245.14|chr16	0.0898036	0.617651	-0.0123773	0.96794	CIAO3|ENSG00000103245.14|chr16	ns
ANTKMT|ENSG00000103254.10|chr16	-0.138872	0.481484	-0.0647835	0.816858	ANTKMT|ENSG00000103254.10|chr16	ns
FBXL16|ENSG00000127585.12|chr16	-0.103968	0.596886	-0.0421256	0.870393	FBXL16|ENSG00000127585.12|chr16	ns
WDR24|ENSG00000127580.17|chr16	0.0700621	0.617064	-0.0857612	0.694543	WDR24|ENSG00000127580.17|chr16	ns
JMJD8|ENSG00000161999.13|chr16	-0.07376	0.729794	0.0400934	0.89779	JMJD8|ENSG00000161999.13|chr16	ns
STUB1|ENSG00000103266.11|chr16	0.0253981	0.900254	-0.323524	0.00076123	STUB1|ENSG00000103266.11|chr16	ns
ZNF598|ENSG00000167962.15|chr16	0.227332	0.0552041	0.446292	0.00129812	ZNF598|ENSG00000167962.15|chr16	ns
SLC9A3R2|ENSG00000065054.14|chr16	0.000660636	0.998467	0.0548521	0.8466	SLC9A3R2|ENSG00000065054.14|chr16	ns
NTHL1|ENSG00000065057.9|chr16	-0.0591853	0.786921	-0.013554	0.96794	NTHL1|ENSG00000065057.9|chr16	ns
TSC2|ENSG00000103197.18|chr16	-0.0389818	0.867413	-0.0771898	0.783222	TSC2|ENSG00000103197.18|chr16	ns
CREBBP|ENSG00000005339.15|chr16	0.335724	0.0489289	-0.062221	0.827349	CREBBP|ENSG00000005339.15|chr16	ns
TRAP1|ENSG00000126602.11|chr16	-0.046955	0.7287	0.117572	0.400859	TRAP1|ENSG00000126602.11|chr16	ns
CLUAP1|ENSG00000103351.13|chr16	0.289507	0.157886	0.161892	0.509118	CLUAP1|ENSG00000103351.13|chr16	ns
ZNF597|ENSG00000167981.7|chr16	0.475842	0.0762784	0.147682	0.374689	ZNF597|ENSG00000167981.7|chr16	ns
ZSCAN32|ENSG00000140987.21|chr16	0.129825	0.519651	0.00567458	0.989966	ZSCAN32|ENSG00000140987.21|chr16	ns
ZNF263|ENSG00000006194.10|chr16	0.0769533	0.721698	0.604418	0.0702444	ZNF263|ENSG00000006194.10|chr16	ns
ZNF200|ENSG00000010539.12|chr16	0.314056	0.127292	0.11584	0.648918	ZNF200|ENSG00000010539.12|chr16	ns
ZNF213|ENSG00000085644.14|chr16	0.274863	0.180306	0.00223246	0.995153	ZNF213|ENSG00000085644.14|chr16	ns
THOC6|ENSG00000131652.14|chr16	-0.0336222	0.888583	-0.0287424	0.93347	THOC6|ENSG00000131652.14|chr16	ns
HCFC1R1|ENSG00000103145.11|chr16	-0.0485108	0.823537	-0.192679	0.354211	HCFC1R1|ENSG00000103145.11|chr16	ns
TNFRSF12A|ENSG00000006327.14|chr16	0.197158	0.262706	0.282975	0.236995	TNFRSF12A|ENSG00000006327.14|chr16	ns
PAQR4|ENSG00000162073.14|chr16	0.0852244	0.668261	0.0370316	0.908998	PAQR4|ENSG00000162073.14|chr16	ns
PKMYT1|ENSG00000127564.17|chr16	0.115642	0.529153	0.384519	0.0555844	PKMYT1|ENSG00000127564.17|chr16	ns
RHOT2|ENSG00000140983.15|chr16	0.202488	0.204917	0.319957	0.112711	RHOT2|ENSG00000140983.15|chr16	ns
FLYWCH1|ENSG00000059122.17|chr16	-0.016934	0.945918	0.142317	0.564714	FLYWCH1|ENSG00000059122.17|chr16	ns
ELOB|ENSG00000103363.16|chr16	-0.139151	0.20466	-0.121178	0.370607	ELOB|ENSG00000103363.16|chr16	ns
KCTD5|ENSG00000167977.9|chr16	0.237018	0.188611	0.078294	0.783222	KCTD5|ENSG00000167977.9|chr16	ns
PDPK1|ENSG00000140992.19|chr16	-0.0348223	0.879967	0.0198494	0.955562	PDPK1|ENSG00000140992.19|chr16	ns
AMDHD2|ENSG00000162066.16|chr16	-0.0256532	0.91517	0.00856313	0.980144	AMDHD2|ENSG00000162066.16|chr16	ns
TBC1D24|ENSG00000162065.14|chr16	-0.0861794	0.678224	0.203811	0.385301	TBC1D24|ENSG00000162065.14|chr16	ns
TEDC2|ENSG00000162062.15|chr16	-0.0516536	0.819675	0.319433	0.186583	TEDC2|ENSG00000162062.15|chr16	ns
CCNF|ENSG00000162063.13|chr16	-0.252521	0.139293	-0.0412925	0.894162	CCNF|ENSG00000162063.13|chr16	ns
RNPS1|ENSG00000205937.12|chr16	-0.0670179	0.635656	-0.0315199	0.894162	RNPS1|ENSG00000205937.12|chr16	ns
ECI1|ENSG00000167969.13|chr16	0.0954426	0.503744	0.0803821	0.669035	ECI1|ENSG00000167969.13|chr16	ns
E4F1|ENSG00000167967.16|chr16	0.384426	0.0740259	0.411845	0.149528	E4F1|ENSG00000167967.16|chr16	ns
PGP|ENSG00000184207.9|chr16	0.178195	0.128383	-0.261774	0.0652137	PGP|ENSG00000184207.9|chr16	ns
MLST8|ENSG00000167965.18|chr16	0.0954855	0.622188	-0.113023	0.665544	MLST8|ENSG00000167965.18|chr16	ns
TRAF7|ENSG00000131653.13|chr16	0.00315544	0.992247	-0.0887984	0.746417	TRAF7|ENSG00000131653.13|chr16	ns
FLYWCH2|ENSG00000162076.13|chr16	0.0258744	0.900254	0.0872115	0.739265	FLYWCH2|ENSG00000162076.13|chr16	ns
ADCY9|ENSG00000162104.10|chr16	-0.221769	0.273888	-0.0489774	0.846844	ADCY9|ENSG00000162104.10|chr16	ns
WDR90|ENSG00000161996.19|chr16	0.191339	0.270664	-0.0808986	0.765306	WDR90|ENSG00000161996.19|chr16	ns
METTL26|ENSG00000130731.16|chr16	-0.0650765	0.674199	-0.250432	0.0366605	METTL26|ENSG00000130731.16|chr16	ns
BLM|ENSG00000197299.13|chr15	0.405989	0.0552046	1.28091	0.000993868	BLM|ENSG00000197299.13|chr15	ns
CRTC3|ENSG00000140577.17|chr15	0.295182	0.148349	0.00573963	0.986856	CRTC3|ENSG00000140577.17|chr15	ns
IQGAP1|ENSG00000140575.13|chr15	0.5066	0.00774639	0.385308	0.174802	IQGAP1|ENSG00000140575.13|chr15	ns
NGRN|ENSG00000182768.9|chr15	0.0262689	0.888165	0.0769928	0.650946	NGRN|ENSG00000182768.9|chr15	ns
GDPGP1|ENSG00000183208.13|chr15	0.00900426	0.96654	-0.184834	0.252435	GDPGP1|ENSG00000183208.13|chr15	ns
CIB1|ENSG00000185043.13|chr15	0.0172763	0.948355	0.029615	0.920477	CIB1|ENSG00000185043.13|chr15	ns
IDH2|ENSG00000182054.10|chr15	-0.0291632	0.89559	-0.0314148	0.914268	IDH2|ENSG00000182054.10|chr15	ns
ZNF710|ENSG00000140548.10|chr15	0.0320733	0.889951	-0.170855	0.380908	ZNF710|ENSG00000140548.10|chr15	ns
ARPIN|ENSG00000242498.8|chr15	0.0101395	0.972189	0.0209158	0.948756	ARPIN|ENSG00000242498.8|chr15	ns
ARPIN-AP3S2|ENSG00000250021.7|chr15	-0.0056665	0.983211	-0.192155	0.427828	ARPIN-AP3S2|ENSG00000250021.7|chr15	ns
AP3S2|ENSG00000157823.17|chr15	-0.00614025	0.978551	-0.0893345	0.735138	AP3S2|ENSG00000157823.17|chr15	ns
PEX11A|ENSG00000166821.9|chr15	0.138114	0.475749	0.407346	0.148787	PEX11A|ENSG00000166821.9|chr15	ns
KIF7|ENSG00000166813.17|chr15	0.217646	0.270664	0.101023	0.71059	KIF7|ENSG00000166813.17|chr15	ns
TICRR|ENSG00000140534.14|chr15	0.0908183	0.656019	0.0561415	0.829556	TICRR|ENSG00000140534.14|chr15	ns
POLG|ENSG00000140521.17|chr15	-0.226179	0.180594	-0.0687327	0.810934	POLG|ENSG00000140521.17|chr15	ns
FANCI|ENSG00000140525.20|chr15	-0.01452	0.955811	0.184392	0.448052	FANCI|ENSG00000140525.20|chr15	ns
ABHD2|ENSG00000140526.18|chr15	-0.191917	0.230685	-0.175303	0.452094	ABHD2|ENSG00000140526.18|chr15	ns
MFGE8|ENSG00000140545.16|chr15	-0.176097	0.36237	0.0622841	0.811823	MFGE8|ENSG00000140545.16|chr15	ns
DET1|ENSG00000140543.15|chr15	0.00866511	0.972673	0.00146932	0.997557	DET1|ENSG00000140543.15|chr15	ns
MRPS11|ENSG00000181991.16|chr15	0.00775723	0.976148	-0.0113095	0.97168	MRPS11|ENSG00000181991.16|chr15	ns
ZNF592|ENSG00000166716.10|chr15	0.0817457	0.699241	0.310328	0.185595	ZNF592|ENSG00000166716.10|chr15	ns
SEC11A|ENSG00000140612.14|chr15	-0.174513	0.150672	0.154881	0.23555	SEC11A|ENSG00000140612.14|chr15	ns
NMB|ENSG00000197696.10|chr15	-0.118223	0.540056	-0.129385	0.519198	NMB|ENSG00000197696.10|chr15	ns
WDR73|ENSG00000177082.13|chr15	0.290496	0.0958462	0.426617	0.0847076	WDR73|ENSG00000177082.13|chr15	ns
SH3GL3|ENSG00000140600.17|chr15	-0.148227	0.45059	-0.308692	0.239341	SH3GL3|ENSG00000140600.17|chr15	ns
HDGFL3|ENSG00000166503.9|chr15	-0.061053	0.731077	-0.651617	0.0228055	HDGFL3|ENSG00000166503.9|chr15	ns
BTBD1|ENSG00000064726.10|chr15	-0.00838513	0.974509	-0.645909	0.0318638	BTBD1|ENSG00000064726.10|chr15	ns
MAN2A2|ENSG00000196547.15|chr15	0.0224952	0.930356	-0.0249413	0.929452	MAN2A2|ENSG00000196547.15|chr15	ns
HDDC3|ENSG00000184508.12|chr15	-0.00417259	0.98643	0.00998392	0.976361	HDDC3|ENSG00000184508.12|chr15	ns
UNC45A|ENSG00000140553.18|chr15	-0.247401	0.076161	-0.25268	0.240968	UNC45A|ENSG00000140553.18|chr15	ns
RCCD1|ENSG00000166965.13|chr15	0.189075	0.33277	0.0468858	0.882155	RCCD1|ENSG00000166965.13|chr15	ns
RAB40C|ENSG00000197562.10|chr16	0.00694591	0.980489	0.242873	0.341708	RAB40C|ENSG00000197562.10|chr16	ns
PIGQ|ENSG00000007541.17|chr16	-0.0833971	0.667297	0.044843	0.880927	PIGQ|ENSG00000007541.17|chr16	ns
CAPN15|ENSG00000103326.12|chr16	-0.198757	0.309865	-0.135435	0.521541	CAPN15|ENSG00000103326.12|chr16	ns
PGAP6|ENSG00000129925.11|chr16	-0.253272	0.189017	-0.279887	0.279081	PGAP6|ENSG00000129925.11|chr16	ns
MRPL28|ENSG00000086504.18|chr16	-0.272256	0.053531	-0.18772	0.296558	MRPL28|ENSG00000086504.18|chr16	ns
AXIN1|ENSG00000103126.15|chr16	0.373774	0.0847481	0.133249	0.593894	AXIN1|ENSG00000103126.15|chr16	ns
ARHGDIG|ENSG00000242173.10|chr16	0.0282547	0.871868	0.0545732	0.829556	ARHGDIG|ENSG00000242173.10|chr16	ns
FAM234A|ENSG00000167930.17|chr16	-0.25701	0.18247	-0.104819	0.692829	FAM234A|ENSG00000167930.17|chr16	ns
NPRL3|ENSG00000103148.17|chr16	-0.00321121	0.990643	-0.149942	0.544846	NPRL3|ENSG00000103148.17|chr16	ns
RHBDF1|ENSG00000007384.15|chr16	0.059434	0.741594	0.177351	0.414109	RHBDF1|ENSG00000007384.15|chr16	ns
SNRNP25|ENSG00000161981.11|chr16	-0.364677	0.00334277	-0.240999	0.23555	SNRNP25|ENSG00000161981.11|chr16	ns
POLR3K|ENSG00000161980.6|chr16	0.0901806	0.543494	0.193693	0.107841	POLR3K|ENSG00000161980.6|chr16	ns
TARS3|ENSG00000185418.16|chr15	-0.0463176	0.833817	0.0855976	0.760087	TARS3|ENSG00000185418.16|chr15	ns
MCRIP2|ENSG00000172366.20|chr16	-0.0598464	0.781171	-0.308761	0.183788	MCRIP2|ENSG00000172366.20|chr16	ns
TM2D3|ENSG00000184277.13|chr15	0.0740485	0.711935	-0.0838862	0.741636	TM2D3|ENSG00000184277.13|chr15	ns
SNRPA1|ENSG00000131876.18|chr15	-0.185813	0.0566713	-0.0113555	0.961978	SNRPA1|ENSG00000131876.18|chr15	ns
SELENOS|ENSG00000131871.15|chr15	0.238786	0.0933355	0.331158	0.098122	SELENOS|ENSG00000131871.15|chr15	ns
CHSY1|ENSG00000131873.7|chr15	-0.0631367	0.773787	-0.164792	0.493832	CHSY1|ENSG00000131873.7|chr15	ns
ASB7|ENSG00000183475.13|chr15	0.366166	0.0696283	-0.0681681	0.762805	ASB7|ENSG00000183475.13|chr15	ns
MEF2A|ENSG00000068305.18|chr15	0.179343	0.327301	-0.152708	0.545359	MEF2A|ENSG00000068305.18|chr15	ns
LRRC28|ENSG00000168904.15|chr15	0.00910791	0.97251	-0.470657	0.117856	LRRC28|ENSG00000168904.15|chr15	ns
TTC23|ENSG00000103852.13|chr15	0.0339243	0.870917	-0.284144	0.193313	TTC23|ENSG00000103852.13|chr15	ns
IGF1R|ENSG00000140443.15|chr15	-0.563834	0.00159025	-0.133079	0.606102	IGF1R|ENSG00000140443.15|chr15	ns
ARRDC4|ENSG00000140450.9|chr15	1.44496	2.32367e-06	0.770854	0.0601719	ARRDC4|ENSG00000140450.9|chr15	ns
NR2F2|ENSG00000185551.15|chr15	-0.000964753	0.99745	-0.000833948	0.99758	NR2F2|ENSG00000185551.15|chr15	ns
FAM174B|ENSG00000185442.13|chr15	0.777	0.00881136	0.40201	0.152508	FAM174B|ENSG00000185442.13|chr15	ns
SLCO3A1|ENSG00000176463.14|chr15	-0.00640949	0.974509	-0.033904	0.879127	SLCO3A1|ENSG00000176463.14|chr15	ns
PRC1|ENSG00000198901.14|chr15	0.153147	0.165465	0.336253	0.0121114	PRC1|ENSG00000198901.14|chr15	ns
PCSK6|ENSG00000140479.18|chr15	-0.0704071	0.737997	-0.178969	0.445887	PCSK6|ENSG00000140479.18|chr15	ns
TFAP4|ENSG00000090447.12|chr16	0.129735	0.516732	0.112587	0.665544	TFAP4|ENSG00000090447.12|chr16	ns
UBALD1|ENSG00000153443.13|chr16	0.322299	0.0763099	0.29258	0.168993	UBALD1|ENSG00000153443.13|chr16	ns
MGRN1|ENSG00000102858.13|chr16	0.0118432	0.978684	-0.211444	0.308066	MGRN1|ENSG00000102858.13|chr16	ns
BCL7C|ENSG00000099385.12|chr16	-0.211594	0.243244	-0.576548	0.0106057	BCL7C|ENSG00000099385.12|chr16	ns
ZNF629|ENSG00000102870.6|chr16	-0.178292	0.32275	-0.0760064	0.779844	ZNF629|ENSG00000102870.6|chr16	ns
RNF40|ENSG00000103549.22|chr16	0.170174	0.212303	0.246616	0.196045	RNF40|ENSG00000103549.22|chr16	ns
CFAP119|ENSG00000196118.12|chr16	0.286554	0.184735	-0.00344927	0.989827	CFAP119|ENSG00000196118.12|chr16	ns
PHKG2|ENSG00000156873.16|chr16	0.291049	0.129129	0.140669	0.56861	PHKG2|ENSG00000156873.16|chr16	ns
FBRS|ENSG00000156860.16|chr16	0.0328932	0.881213	0.273202	0.196357	FBRS|ENSG00000156860.16|chr16	ns
PRR14|ENSG00000156858.12|chr16	0.414045	0.0513901	0.137254	0.599267	PRR14|ENSG00000156858.12|chr16	ns
ZNF689|ENSG00000156853.13|chr16	0.0819576	0.629898	0.010345	0.976361	ZNF689|ENSG00000156853.13|chr16	ns
ZNF688|ENSG00000229809.9|chr16	0.043154	0.842267	0.0806925	0.762776	ZNF688|ENSG00000229809.9|chr16	ns
ZNF764|ENSG00000169951.10|chr16	-0.101737	0.553418	-0.151201	0.379077	ZNF764|ENSG00000169951.10|chr16	ns
ZNF747|ENSG00000169955.8|chr16	-0.0294082	0.902809	-0.0640728	0.820389	ZNF747|ENSG00000169955.8|chr16	ns
ZNF768|ENSG00000169957.10|chr16	0.0649053	0.769243	0.0338865	0.918003	ZNF768|ENSG00000169957.10|chr16	ns
SEPHS2|ENSG00000179918.19|chr16	0.0798178	0.526752	0.0309755	0.892273	SEPHS2|ENSG00000179918.19|chr16	ns
DCTPP1|ENSG00000179958.10|chr16	0.0223226	0.884979	0.184663	0.117927	DCTPP1|ENSG00000179958.10|chr16	ns
ZNF771|ENSG00000179965.12|chr16	0.0456531	0.826442	0.0303488	0.92695	ZNF771|ENSG00000179965.12|chr16	ns
TBC1D10B|ENSG00000169221.14|chr16	0.224954	0.253445	0.153164	0.546378	TBC1D10B|ENSG00000169221.14|chr16	ns
CD2BP2|ENSG00000169217.9|chr16	-0.211378	0.13979	0.0245703	0.939706	CD2BP2|ENSG00000169217.9|chr16	ns
PPP4C|ENSG00000149923.14|chr16	-0.106953	0.485066	-0.00885461	0.976361	PPP4C|ENSG00000149923.14|chr16	ns
ALDOA|ENSG00000149925.22|chr16	-0.146606	0.104664	0.100285	0.312514	ALDOA|ENSG00000149925.22|chr16	ns
INO80E|ENSG00000169592.15|chr16	0.0827591	0.672449	-0.0916216	0.712887	INO80E|ENSG00000169592.15|chr16	ns
HIRIP3|ENSG00000149929.16|chr16	0.0279477	0.907483	0.209648	0.371988	HIRIP3|ENSG00000149929.16|chr16	ns
KCTD13|ENSG00000174943.11|chr16	0.08215	0.676501	0.181481	0.423715	KCTD13|ENSG00000174943.11|chr16	ns
SEZ6L2|ENSG00000174938.15|chr16	-0.242542	0.166814	0.102177	0.659863	SEZ6L2|ENSG00000174938.15|chr16	ns
CDIPT|ENSG00000103502.14|chr16	-0.100606	0.450109	-0.305345	0.028122	CDIPT|ENSG00000103502.14|chr16	ns
PAGR1|ENSG00000280789.2|chr16	-0.0767084	0.599325	-0.148798	0.357454	PAGR1|ENSG00000280789.2|chr16	ns
MAZ|ENSG00000103495.15|chr16	-0.0233404	0.889951	-0.17482	0.249543	MAZ|ENSG00000103495.15|chr16	ns
KIF22|ENSG00000079616.14|chr16	0.162373	0.249013	0.0772036	0.750792	KIF22|ENSG00000079616.14|chr16	ns
ORAI3|ENSG00000175938.7|chr16	0.0685009	0.668722	-0.10252	0.603211	ORAI3|ENSG00000175938.7|chr16	ns
SETD1A|ENSG00000099381.19|chr16	0.0653621	0.766362	-0.0403559	0.893838	SETD1A|ENSG00000099381.19|chr16	ns
ZNF668|ENSG00000167394.13|chr16	0.00537233	0.984343	0.0592297	0.827349	ZNF668|ENSG00000167394.13|chr16	ns
ZNF646|ENSG00000167395.10|chr16	-0.0769866	0.711639	-0.0115537	0.968754	ZNF646|ENSG00000167395.10|chr16	ns
IRX3|ENSG00000177508.12|chr16	0.0143737	0.951385	0.353411	0.0538279	IRX3|ENSG00000177508.12|chr16	ns
FTO|ENSG00000140718.21|chr16	-0.311846	0.0690141	-0.0727984	0.803908	FTO|ENSG00000140718.21|chr16	ns
RBL2|ENSG00000103479.17|chr16	0.00602253	0.983211	-0.031946	0.913116	RBL2|ENSG00000103479.17|chr16	ns
CHD9|ENSG00000177200.18|chr16	0.449586	0.01585	0.474934	0.125169	CHD9|ENSG00000177200.18|chr16	ns
HNRNPA1L3|ENSG00000224578.5|chr16	-0.311469	0.0548608	-0.0431985	0.882833	HNRNPA1L3|ENSG00000224578.5|chr16	ns
SALL1|ENSG00000103449.13|chr16	-0.0653344	0.760016	-0.17033	0.373905	SALL1|ENSG00000103449.13|chr16	ns
CYLD|ENSG00000083799.18|chr16	0.0349353	0.884117	-0.0866492	0.724831	CYLD|ENSG00000083799.18|chr16	ns
BRD7|ENSG00000166164.16|chr16	-0.0388464	0.869117	-0.00621342	0.985396	BRD7|ENSG00000166164.16|chr16	ns
TENT4B|ENSG00000121274.14|chr16	0.211941	0.0214313	-0.10126	0.634427	TENT4B|ENSG00000121274.14|chr16	ns
HEATR3|ENSG00000155393.14|chr16	0.113362	0.492514	0.142259	0.562256	HEATR3|ENSG00000155393.14|chr16	ns
CNEP1R1|ENSG00000205423.12|chr16	0.182949	0.343533	-0.135596	0.487512	CNEP1R1|ENSG00000205423.12|chr16	ns
N4BP1|ENSG00000102921.8|chr16	0.118041	0.55164	-0.605951	0.0713871	N4BP1|ENSG00000102921.8|chr16	ns
SIAH1|ENSG00000196470.12|chr16	0.429258	0.0294549	0.349453	0.18948	SIAH1|ENSG00000196470.12|chr16	ns
QPRT|ENSG00000103485.19|chr16	-0.285357	0.0234301	0.0539596	0.820635	QPRT|ENSG00000103485.19|chr16	ns
LONP2|ENSG00000102910.14|chr16	-0.199617	0.234112	-0.367828	0.144966	LONP2|ENSG00000102910.14|chr16	ns
ITFG1|ENSG00000129636.13|chr16	-0.0634563	0.778024	-0.0420515	0.892857	ITFG1|ENSG00000129636.13|chr16	ns
DNAJA2|ENSG00000069345.12|chr16	-0.204322	0.174081	9.75585e-05	0.999674	DNAJA2|ENSG00000069345.12|chr16	ns
GPT2|ENSG00000166123.14|chr16	0.725046	8.65538e-08	0.286539	0.171788	GPT2|ENSG00000166123.14|chr16	ns
C16orf87|ENSG00000155330.10|chr16	0.322041	0.0370383	0.0496447	0.870074	C16orf87|ENSG00000155330.10|chr16	ns
ORC6|ENSG00000091651.9|chr16	0.179406	0.165968	0.0735592	0.756028	ORC6|ENSG00000091651.9|chr16	ns
VPS35|ENSG00000069329.18|chr16	-0.100726	0.412712	-0.00231312	0.991395	VPS35|ENSG00000069329.18|chr16	ns
SHCBP1|ENSG00000171241.9|chr16	0.141938	0.421202	0.646161	0.0083523	SHCBP1|ENSG00000171241.9|chr16	ns
ZNF267|ENSG00000185947.15|chr16	0.32752	0.120646	1.16632	0.00618929	ZNF267|ENSG00000185947.15|chr16	ns
KRBOX5|ENSG00000197302.11|chr16	0.336984	0.135678	0.0413205	0.887639	KRBOX5|ENSG00000197302.11|chr16	ns
RUSF1|ENSG00000140688.17|chr16	-0.0413667	0.860097	0.0921024	0.734141	RUSF1|ENSG00000140688.17|chr16	ns
ARMC5|ENSG00000140691.18|chr16	-0.0570903	0.797154	-0.0297134	0.926799	ARMC5|ENSG00000140691.18|chr16	ns
KAT8|ENSG00000103510.20|chr16	0.0323516	0.893459	0.0595524	0.841439	KAT8|ENSG00000103510.20|chr16	ns
VKORC1|ENSG00000167397.15|chr16	-0.0922935	0.476175	-0.129979	0.372309	VKORC1|ENSG00000167397.15|chr16	ns
PHKB|ENSG00000102893.18|chr16	-0.0490637	0.827389	-0.141	0.580485	PHKB|ENSG00000102893.18|chr16	ns
SPNS1|ENSG00000169682.18|chr16	-0.0406814	0.83258	-0.0819981	0.729083	SPNS1|ENSG00000169682.18|chr16	ns
NFATC2IP|ENSG00000176953.13|chr16	-0.042295	0.757449	0.00542381	0.983947	NFATC2IP|ENSG00000176953.13|chr16	ns
RABEP2|ENSG00000177548.13|chr16	-0.129202	0.488113	-0.0852239	0.704755	RABEP2|ENSG00000177548.13|chr16	ns
COQ7|ENSG00000167186.11|chr16	0.153218	0.435912	-0.253975	0.321889	COQ7|ENSG00000167186.11|chr16	ns
SMG1|ENSG00000157106.18|chr16	0.107311	0.563211	0.301954	0.24869	SMG1|ENSG00000157106.18|chr16	ns
ARL6IP1|ENSG00000170540.15|chr16	-0.187035	0.141435	-0.367677	0.0354563	ARL6IP1|ENSG00000170540.15|chr16	ns
RPS15A|ENSG00000134419.15|chr16	-0.0686442	0.650721	0.0469808	0.783781	RPS15A|ENSG00000134419.15|chr16	ns
ERCC4|ENSG00000175595.16|chr16	-0.0683997	0.747348	-0.305966	0.164293	ERCC4|ENSG00000175595.16|chr16	ns
CPPED1|ENSG00000103381.12|chr16	0.0245223	0.919939	-0.00179678	0.995504	CPPED1|ENSG00000103381.12|chr16	ns
GSPT1|ENSG00000103342.13|chr16	-0.0700395	0.528504	-0.315362	0.0221183	GSPT1|ENSG00000103342.13|chr16	ns
ZC3H7A|ENSG00000122299.12|chr16	0.411481	0.060697	0.247041	0.320784	ZC3H7A|ENSG00000122299.12|chr16	ns
TXNDC11|ENSG00000153066.13|chr16	0.0608846	0.773787	0.0721303	0.773857	TXNDC11|ENSG00000153066.13|chr16	ns
LITAF|ENSG00000189067.14|chr16	-0.285342	0.0430022	-0.26346	0.179461	LITAF|ENSG00000189067.14|chr16	ns
RMI2|ENSG00000175643.10|chr16	-0.0723266	0.708926	0.191241	0.383475	RMI2|ENSG00000175643.10|chr16	ns
CLEC16A|ENSG00000038532.17|chr16	-0.058313	0.769781	-0.034721	0.875007	CLEC16A|ENSG00000038532.17|chr16	ns
NUBP1|ENSG00000103274.11|chr16	0.169217	0.361318	0.202452	0.359245	NUBP1|ENSG00000103274.11|chr16	ns
ITPRIPL2|ENSG00000205730.7|chr16	-0.246915	0.117256	-0.330142	0.206597	ITPRIPL2|ENSG00000205730.7|chr16	ns
EMP2|ENSG00000213853.10|chr16	-0.149158	0.299037	-0.0388297	0.888718	EMP2|ENSG00000213853.10|chr16	ns
USP7|ENSG00000187555.17|chr16	0.0297701	0.867287	0.149436	0.411766	USP7|ENSG00000187555.17|chr16	ns
CARHSP1|ENSG00000153048.11|chr16	-0.267865	0.0793664	-0.140909	0.558636	CARHSP1|ENSG00000153048.11|chr16	ns
PMM2|ENSG00000140650.13|chr16	0.374271	0.0655846	0.128112	0.629761	PMM2|ENSG00000140650.13|chr16	ns
TMEM186|ENSG00000184857.8|chr16	0.0618355	0.775868	0.177492	0.488403	TMEM186|ENSG00000184857.8|chr16	ns
ABAT|ENSG00000183044.12|chr16	-0.0117489	0.964363	-1.21979	0.030915	ABAT|ENSG00000183044.12|chr16	ns
METTL22|ENSG00000067365.15|chr16	0.233077	0.251508	-0.0415265	0.816585	METTL22|ENSG00000067365.15|chr16	ns
EEF2KMT|ENSG00000118894.15|chr16	0.126604	0.528202	-0.0864229	0.712887	EEF2KMT|ENSG00000118894.15|chr16	ns
ALG1|ENSG00000033011.14|chr16	-0.155573	0.407265	-0.0189614	0.956674	ALG1|ENSG00000033011.14|chr16	ns
NAGPA|ENSG00000103174.13|chr16	0.015272	0.956262	0.0305015	0.926799	NAGPA|ENSG00000103174.13|chr16	ns
UBN1|ENSG00000118900.15|chr16	0.00638596	0.982781	0.155451	0.540316	UBN1|ENSG00000118900.15|chr16	ns
GLYR1|ENSG00000140632.17|chr16	-0.287595	0.0411687	-0.243368	0.301578	GLYR1|ENSG00000140632.17|chr16	ns
ROGDI|ENSG00000067836.13|chr16	-0.0917968	0.64694	-0.0149818	0.962859	ROGDI|ENSG00000067836.13|chr16	ns
ZNF500|ENSG00000103199.14|chr16	0.240666	0.173884	0.399181	0.149479	ZNF500|ENSG00000103199.14|chr16	ns
C16orf72|ENSG00000182831.12|chr16	0.099836	0.613002	0.0916039	0.746098	C16orf72|ENSG00000182831.12|chr16	ns
LPCAT2|ENSG00000087253.13|chr16	-0.178174	0.341608	0.0355246	0.887467	LPCAT2|ENSG00000087253.13|chr16	ns
GDE1|ENSG00000006007.12|chr16	-0.0425292	0.769362	-0.424774	0.00484284	GDE1|ENSG00000006007.12|chr16	ns
VPS35L|ENSG00000103544.16|chr16	0.0397193	0.86559	0.0253551	0.940321	VPS35L|ENSG00000103544.16|chr16	ns
SH2B1|ENSG00000178188.15|chr16	-0.00697062	0.977719	-0.240563	0.341328	SH2B1|ENSG00000178188.15|chr16	ns
TUFM|ENSG00000178952.11|chr16	-0.0479131	0.73526	0.246139	0.0177683	TUFM|ENSG00000178952.11|chr16	ns
ATXN2L|ENSG00000168488.19|chr16	0.294351	0.0188256	0.229281	0.251594	ATXN2L|ENSG00000168488.19|chr16	ns
SULT1A1|ENSG00000196502.14|chr16	-0.0191529	0.927235	0.336737	0.0306008	SULT1A1|ENSG00000196502.14|chr16	ns
SGF29|ENSG00000176476.9|chr16	0.174874	0.362317	0.615796	0.0692192	SGF29|ENSG00000176476.9|chr16	ns
CLN3|ENSG00000188603.22|chr16	-0.120396	0.548359	-0.293698	0.248308	CLN3|ENSG00000188603.22|chr16	ns
SBK1|ENSG00000188322.8|chr16	-0.0627969	0.754869	-0.0270833	0.89183	SBK1|ENSG00000188322.8|chr16	ns
XPO6|ENSG00000169180.12|chr16	0.0211935	0.920459	-0.0685159	0.793696	XPO6|ENSG00000169180.12|chr16	ns
GTF3C1|ENSG00000077235.18|chr16	-0.128948	0.4219	-0.088688	0.739508	GTF3C1|ENSG00000077235.18|chr16	ns
NSMCE1|ENSG00000169189.17|chr16	-0.19996	0.222912	-0.16157	0.403498	NSMCE1|ENSG00000169189.17|chr16	ns
ZKSCAN2|ENSG00000155592.16|chr16	0.350414	0.115217	0.317419	0.215333	ZKSCAN2|ENSG00000155592.16|chr16	ns
LCMT1|ENSG00000205629.12|chr16	-0.00985734	0.971476	-0.203753	0.325021	LCMT1|ENSG00000205629.12|chr16	ns
RBBP6|ENSG00000122257.20|chr16	-0.486198	0.0554386	-0.267413	0.0586028	RBBP6|ENSG00000122257.20|chr16	ns
CCP110|ENSG00000103540.17|chr16	0.329386	0.0534043	0.584256	0.0465044	CCP110|ENSG00000103540.17|chr16	ns
PRKCB|ENSG00000166501.14|chr16	-0.201543	0.21468	-0.43183	0.0879914	PRKCB|ENSG00000166501.14|chr16	ns
DCTN5|ENSG00000166847.10|chr16	-0.228801	0.0441767	-0.0450087	0.875007	DCTN5|ENSG00000166847.10|chr16	ns
PALB2|ENSG00000083093.11|chr16	-0.00737864	0.976742	0.114596	0.635775	PALB2|ENSG00000083093.11|chr16	ns
UBFD1|ENSG00000103353.16|chr16	-0.152528	0.363627	0.0388152	0.902917	UBFD1|ENSG00000103353.16|chr16	ns
EARS2|ENSG00000103356.18|chr16	0.135117	0.404588	0.1211	0.622342	EARS2|ENSG00000103356.18|chr16	ns
GGA2|ENSG00000103365.15|chr16	0.0769233	0.707591	0.0440313	0.88588	GGA2|ENSG00000103365.15|chr16	ns
COG7|ENSG00000168434.13|chr16	0.136959	0.492704	0.214648	0.395536	COG7|ENSG00000168434.13|chr16	ns
USP31|ENSG00000103404.15|chr16	0.0789126	0.710731	0.0184908	0.946952	USP31|ENSG00000103404.15|chr16	ns
LYRM1|ENSG00000102897.10|chr16	-0.147986	0.449643	-0.0650763	0.818918	LYRM1|ENSG00000102897.10|chr16	ns
REXO5|ENSG00000005189.20|chr16	0.0293722	0.898307	0.126495	0.61432	REXO5|ENSG00000005189.20|chr16	ns
ERI2|ENSG00000196678.14|chr16	0.276443	0.159109	-0.155622	0.488715	ERI2|ENSG00000196678.14|chr16	ns
THUMPD1|ENSG00000066654.14|chr16	-0.0555438	0.743642	-0.321994	0.106554	THUMPD1|ENSG00000066654.14|chr16	ns
IQCK|ENSG00000174628.17|chr16	-0.00239336	0.990999	-0.0984429	0.634376	IQCK|ENSG00000174628.17|chr16	ns
KNOP1|ENSG00000103550.14|chr16	0.0441076	0.810241	0.269047	0.194946	KNOP1|ENSG00000103550.14|chr16	ns
PLK1|ENSG00000166851.15|chr16	-0.0745749	0.603461	0.221152	0.149126	PLK1|ENSG00000166851.15|chr16	ns
FOXO3B|ENSG00000240445.6|chr17	0.089149	0.661053	-0.0519522	0.834831	FOXO3B|ENSG00000240445.6|chr17	ns
DACH1|ENSG00000276644.5|chr13	-0.0101802	0.972189	-0.057966	0.831455	DACH1|ENSG00000276644.5|chr13	ns
SUGT1|ENSG00000165416.15|chr13	-0.0908204	0.61578	0.124376	0.6187	SUGT1|ENSG00000165416.15|chr13	ns
CFL1|ENSG00000172757.13|chr11	-0.163472	0.0111322	-0.088872	0.352339	CFL1|ENSG00000172757.13|chr11	ns
AP5B1|ENSG00000254470.3|chr11	0.0166282	0.946134	-0.155049	0.524254	AP5B1|ENSG00000254470.3|chr11	ns
RNASEH2C|ENSG00000172922.11|chr11	-0.0100974	0.969553	-0.0755555	0.748606	RNASEH2C|ENSG00000172922.11|chr11	ns
KAT5|ENSG00000172977.13|chr11	0.178128	0.362922	0.720434	0.0224041	KAT5|ENSG00000172977.13|chr11	ns
RELA|ENSG00000173039.20|chr11	0.448076	0.0095163	0.00942359	0.979983	RELA|ENSG00000173039.20|chr11	ns
MAP3K11|ENSG00000173327.8|chr11	-0.12552	0.390014	-0.0648778	0.765911	MAP3K11|ENSG00000173327.8|chr11	ns
FAM89B|ENSG00000176973.8|chr11	-0.0229691	0.921741	-0.191772	0.435817	FAM89B|ENSG00000176973.8|chr11	ns
ZNRD2|ENSG00000173465.8|chr11	0.0472739	0.83248	-0.000552484	0.997557	ZNRD2|ENSG00000173465.8|chr11	ns
LTBP3|ENSG00000168056.18|chr11	-0.124326	0.479189	-0.129574	0.546239	LTBP3|ENSG00000168056.18|chr11	ns
SCYL1|ENSG00000142186.18|chr11	0.193079	0.277275	0.24817	0.234103	SCYL1|ENSG00000142186.18|chr11	ns
FRMD8|ENSG00000126391.14|chr11	-0.157001	0.424751	-0.0983274	0.682816	FRMD8|ENSG00000126391.14|chr11	ns
DPF2|ENSG00000133884.10|chr11	0.384581	0.0464644	0.365482	0.173287	DPF2|ENSG00000133884.10|chr11	ns
POLA2|ENSG00000014138.9|chr11	0.0854621	0.681763	0.421841	0.0894872	POLA2|ENSG00000014138.9|chr11	ns
CAPN1|ENSG00000014216.16|chr11	-0.0371488	0.871379	0.000268379	0.999546	CAPN1|ENSG00000014216.16|chr11	ns
MRPL49|ENSG00000149792.9|chr11	0.219908	0.100488	0.295211	0.122282	MRPL49|ENSG00000149792.9|chr11	ns
SYVN1|ENSG00000162298.19|chr11	0.701587	0.000863934	0.475765	0.117024	SYVN1|ENSG00000162298.19|chr11	ns
FAU|ENSG00000149806.11|chr11	-0.162861	0.0165074	0.0442817	0.618411	FAU|ENSG00000149806.11|chr11	ns
ZNHIT2|ENSG00000174276.7|chr11	0.13717	0.472572	0.764592	0.0353661	ZNHIT2|ENSG00000174276.7|chr11	ns
TM7SF2|ENSG00000149809.17|chr11	-0.00494355	0.986822	-0.0774711	0.782405	TM7SF2|ENSG00000149809.17|chr11	ns
VPS51|ENSG00000149823.9|chr11	-0.034659	0.88252	-0.181283	0.417845	VPS51|ENSG00000149823.9|chr11	ns
ZFPL1|ENSG00000162300.13|chr11	0.0328186	0.886099	0.0890661	0.747548	ZFPL1|ENSG00000162300.13|chr11	ns
CDCA5|ENSG00000146670.10|chr11	0.237258	0.156615	0.301106	0.1872	CDCA5|ENSG00000146670.10|chr11	ns
SAC3D1|ENSG00000168061.17|chr11	0.125796	0.444842	0.371236	0.0231848	SAC3D1|ENSG00000168061.17|chr11	ns
SNX15|ENSG00000110025.13|chr11	-0.0799402	0.702519	-0.211983	0.395536	SNX15|ENSG00000110025.13|chr11	ns
ARL2|ENSG00000213465.8|chr11	-0.10084	0.554837	0.0306191	0.897242	ARL2|ENSG00000213465.8|chr11	ns
ATG2A|ENSG00000110046.13|chr11	-0.156678	0.412712	-0.0832352	0.672196	ATG2A|ENSG00000110046.13|chr11	ns
EHD1|ENSG00000110047.18|chr11	-0.0351075	0.883468	-0.090725	0.73613	EHD1|ENSG00000110047.18|chr11	ns
MUS81|ENSG00000172732.12|chr11	0.381187	0.0695514	0.392937	0.138424	MUS81|ENSG00000172732.12|chr11	ns
FIBP|ENSG00000172500.13|chr11	0.00704215	0.979429	-0.605343	0.00783779	FIBP|ENSG00000172500.13|chr11	ns
C11orf68|ENSG00000175573.7|chr11	0.0435083	0.847888	-0.0338771	0.89228	C11orf68|ENSG00000175573.7|chr11	ns
DRAP1|ENSG00000175550.8|chr11	-0.104172	0.604665	-0.208039	0.354221	DRAP1|ENSG00000175550.8|chr11	ns
NDUFV1|ENSG00000167792.13|chr11	-0.0903494	0.651648	0.188593	0.369455	NDUFV1|ENSG00000167792.13|chr11	ns
GSTP1|ENSG00000084207.18|chr11	-0.00499831	0.984729	-0.0136201	0.965415	GSTP1|ENSG00000084207.18|chr11	ns
AIP|ENSG00000110711.11|chr11	-0.131563	0.505085	0.351946	0.121924	AIP|ENSG00000110711.11|chr11	ns
TMEM134|ENSG00000172663.9|chr11	0.0286406	0.898686	-0.0949934	0.59473	TMEM134|ENSG00000172663.9|chr11	ns
CORO1B|ENSG00000172725.14|chr11	0.0581338	0.783988	0.128823	0.609412	CORO1B|ENSG00000172725.14|chr11	ns
RPS6KB2|ENSG00000175634.15|chr11	-0.0606893	0.773636	-0.588135	0.0202293	RPS6KB2|ENSG00000175634.15|chr11	ns
PPP1CA|ENSG00000172531.16|chr11	-0.106058	0.473072	-0.215682	0.160539	PPP1CA|ENSG00000172531.16|chr11	ns
ENSG00000256514|ENSG00000256514.1|chr11	0.228136	0.201944	-0.0912241	0.69646	ENSG00000256514|ENSG00000256514.1|chr11	ns
POLD4|ENSG00000175482.9|chr11	0.231382	0.194924	-0.0814954	0.733359	POLD4|ENSG00000175482.9|chr11	ns
RAD9A|ENSG00000172613.8|chr11	0.40415	0.104424	0.629566	0.0749719	RAD9A|ENSG00000172613.8|chr11	ns
KDM2A|ENSG00000173120.15|chr11	-0.102469	0.608309	-0.226318	0.370981	KDM2A|ENSG00000173120.15|chr11	ns
LRFN4|ENSG00000173621.9|chr11	-0.0850231	0.633046	-0.0773943	0.765191	LRFN4|ENSG00000173621.9|chr11	ns
RBM14|ENSG00000239306.5|chr11	0.0330674	0.87139	0.0247759	0.935592	RBM14|ENSG00000239306.5|chr11	ns
MEN1|ENSG00000133895.18|chr11	-0.179668	0.207716	-0.238617	0.276838	MEN1|ENSG00000133895.18|chr11	ns
CCS|ENSG00000173992.9|chr11	0.141971	0.406124	-0.245033	0.268334	CCS|ENSG00000173992.9|chr11	ns
BBS1|ENSG00000174483.20|chr11	0.0436584	0.805243	-0.0635076	0.775132	BBS1|ENSG00000174483.20|chr11	ns
ENSG00000256349|ENSG00000256349.1|chr11	0.0436584	0.805243	-0.0635076	0.775132	ENSG00000256349|ENSG00000256349.1|chr11	ns
DPP3|ENSG00000254986.8|chr11	-0.127851	0.517308	0.33891	0.177835	DPP3|ENSG00000254986.8|chr11	ns
MRPL11|ENSG00000174547.13|chr11	-0.154177	0.359034	-0.167598	0.381757	MRPL11|ENSG00000174547.13|chr11	ns
SLC29A2|ENSG00000174669.12|chr11	0.0290212	0.883868	0.0690523	0.706135	SLC29A2|ENSG00000174669.12|chr11	ns
B4GAT1|ENSG00000174684.7|chr11	-0.390022	0.0155079	-0.43284	0.0821108	B4GAT1|ENSG00000174684.7|chr11	ns
BRMS1|ENSG00000174744.14|chr11	-0.174981	0.316163	-0.164012	0.489905	BRMS1|ENSG00000174744.14|chr11	ns
YIF1A|ENSG00000174851.16|chr11	-0.29588	0.077417	-0.510774	0.00151854	YIF1A|ENSG00000174851.16|chr11	ns
RAB1B|ENSG00000174903.16|chr11	-0.0103328	0.972053	-0.0694576	0.803109	RAB1B|ENSG00000174903.16|chr11	ns
KLC2|ENSG00000174996.12|chr11	0.0796179	0.627635	0.0505769	0.820389	KLC2|ENSG00000174996.12|chr11	ns
BANF1|ENSG00000175334.8|chr11	-0.178217	0.339939	0.0774195	0.783222	BANF1|ENSG00000175334.8|chr11	ns
EIF1AD|ENSG00000175376.9|chr11	0.0431145	0.850831	-0.0151796	0.965179	EIF1AD|ENSG00000175376.9|chr11	ns
SART1|ENSG00000175467.15|chr11	-0.0910955	0.655031	0.219868	0.386502	SART1|ENSG00000175467.15|chr11	ns
ZDHHC24|ENSG00000174165.8|chr11	0.00106696	0.998499	-0.171096	0.500361	ZDHHC24|ENSG00000174165.8|chr11	ns
UNC93B1|ENSG00000110057.9|chr11	0.0114886	0.961129	-0.109442	0.597423	UNC93B1|ENSG00000110057.9|chr11	ns
SF1|ENSG00000168066.21|chr11	-0.132774	0.175539	-0.0327503	0.859358	SF1|ENSG00000168066.21|chr11	ns
PRDX5|ENSG00000126432.14|chr11	-0.116114	0.502541	0.101116	0.634655	PRDX5|ENSG00000126432.14|chr11	ns
ASRGL1|ENSG00000162174.12|chr11	-0.228115	0.177477	-0.129627	0.596566	ASRGL1|ENSG00000162174.12|chr11	ns
INCENP|ENSG00000149503.13|chr11	-0.103449	0.498202	0.506565	0.109574	INCENP|ENSG00000149503.13|chr11	ns
FADS1|ENSG00000149485.19|chr11	0.00175242	0.994425	0.0574154	0.825305	FADS1|ENSG00000149485.19|chr11	ns
FADS2|ENSG00000134824.14|chr11	-0.10803	0.563011	-0.153718	0.531303	FADS2|ENSG00000134824.14|chr11	ns
FEN1|ENSG00000168496.4|chr11	-0.223398	0.0551806	0.0188878	0.940118	FEN1|ENSG00000168496.4|chr11	ns
SDHAF2|ENSG00000167985.7|chr11	-0.195012	0.317225	-0.0453883	0.871754	SDHAF2|ENSG00000167985.7|chr11	ns
TMEM216|ENSG00000187049.11|chr11	0.0844554	0.687822	0.182214	0.456355	TMEM216|ENSG00000187049.11|chr11	ns
TMEM138|ENSG00000149483.13|chr11	0.0801322	0.707821	0.334999	0.182751	TMEM138|ENSG00000149483.13|chr11	ns
CYB561A3|ENSG00000162144.10|chr11	-0.106245	0.591816	-0.321822	0.221509	CYB561A3|ENSG00000162144.10|chr11	ns
TKFC|ENSG00000149476.16|chr11	-0.00727703	0.977946	-0.0774372	0.76251	TKFC|ENSG00000149476.16|chr11	ns
VPS37C|ENSG00000167987.11|chr11	0.363786	0.0998517	0.216716	0.385743	VPS37C|ENSG00000167987.11|chr11	ns
TMEM132A|ENSG00000006118.15|chr11	-0.0704781	0.670653	-0.173398	0.419213	TMEM132A|ENSG00000006118.15|chr11	ns
TMEM109|ENSG00000110108.10|chr11	-0.287142	0.013995	-0.227951	0.243231	TMEM109|ENSG00000110108.10|chr11	ns
PRPF19|ENSG00000110107.9|chr11	-0.263613	0.142275	-0.0173843	0.960479	PRPF19|ENSG00000110107.9|chr11	ns
CCDC86|ENSG00000110104.13|chr11	0.121141	0.394344	0.354773	0.00872845	CCDC86|ENSG00000110104.13|chr11	ns
MRPL16|ENSG00000166902.5|chr11	-0.111837	0.478136	-0.0122553	0.963451	MRPL16|ENSG00000166902.5|chr11	ns
PATL1|ENSG00000166889.14|chr11	-0.047279	0.83468	-0.147191	0.563466	PATL1|ENSG00000166889.14|chr11	ns
OSBP|ENSG00000110048.12|chr11	0.247358	0.180306	0.179309	0.478612	OSBP|ENSG00000110048.12|chr11	ns
FAM111B|ENSG00000189057.11|chr11	0.143623	0.395575	-0.11917	0.650076	FAM111B|ENSG00000189057.11|chr11	ns
ZFP91|ENSG00000186660.15|chr11	0.22094	0.0874904	0.020055	0.952175	ZFP91|ENSG00000186660.15|chr11	ns
CTNND1|ENSG00000198561.16|chr11	-0.182898	0.302961	-0.210958	0.399778	CTNND1|ENSG00000198561.16|chr11	ns
TMX2|ENSG00000213593.10|chr11	0.0216927	0.917819	-0.220688	0.240201	TMX2|ENSG00000213593.10|chr11	ns
MED19|ENSG00000156603.20|chr11	0.0532325	0.815414	0.72389	0.00635663	MED19|ENSG00000156603.20|chr11	ns
ZDHHC5|ENSG00000156599.11|chr11	-0.0489248	0.826998	0.00335519	0.992437	ZDHHC5|ENSG00000156599.11|chr11	ns
CLP1|ENSG00000172409.7|chr11	-0.0628891	0.744374	-0.058759	0.821748	CLP1|ENSG00000172409.7|chr11	ns
TIMM10|ENSG00000134809.9|chr11	-0.0984135	0.624957	-0.0666857	0.802827	TIMM10|ENSG00000134809.9|chr11	ns
SSRP1|ENSG00000149136.9|chr11	-0.173209	0.0464644	0.113495	0.28522	SSRP1|ENSG00000149136.9|chr11	ns
TUT1|ENSG00000149016.16|chr11	0.0211877	0.927898	0.00630393	0.983947	TUT1|ENSG00000149016.16|chr11	ns
MTA2|ENSG00000149480.7|chr11	0.0790481	0.653625	0.363118	0.0440897	MTA2|ENSG00000149480.7|chr11	ns
B3GAT3|ENSG00000149541.10|chr11	-0.052884	0.740709	-0.0564862	0.820389	B3GAT3|ENSG00000149541.10|chr11	ns
GANAB|ENSG00000089597.18|chr11	-0.380247	0.000498373	-0.199346	0.296006	GANAB|ENSG00000089597.18|chr11	ns
ESRRA|ENSG00000173153.17|chr11	0.0807717	0.704661	0.0839182	0.765334	ESRRA|ENSG00000173153.17|chr11	ns
GPR137|ENSG00000173264.15|chr11	-0.103411	0.55808	-0.254581	0.310067	GPR137|ENSG00000173264.15|chr11	ns
BAD|ENSG00000002330.14|chr11	-0.0669327	0.754869	-0.169477	0.491921	BAD|ENSG00000002330.14|chr11	ns
PLCB3|ENSG00000149782.13|chr11	0.0200002	0.930079	-0.0170051	0.950388	PLCB3|ENSG00000149782.13|chr11	ns
PPP1R14B|ENSG00000173457.11|chr11	-0.189933	0.141837	-0.430115	0.0202293	PPP1R14B|ENSG00000173457.11|chr11	ns
FKBP2|ENSG00000173486.14|chr11	0.147637	0.390844	0.219058	0.28751	FKBP2|ENSG00000173486.14|chr11	ns
NUDT22|ENSG00000149761.9|chr11	0.0965474	0.640901	-0.0217636	0.951206	NUDT22|ENSG00000149761.9|chr11	ns
TRPT1|ENSG00000149743.14|chr11	0.0433151	0.842052	0.00518665	0.988129	TRPT1|ENSG00000149743.14|chr11	ns
OTUB1|ENSG00000167770.13|chr11	0.0591727	0.76628	-0.00615401	0.979197	OTUB1|ENSG00000167770.13|chr11	ns
COX8A|ENSG00000176340.4|chr11	-0.154809	0.0835765	-0.139624	0.0971411	COX8A|ENSG00000176340.4|chr11	ns
NAA40|ENSG00000110583.13|chr11	0.031294	0.89595	-0.0427547	0.875007	NAA40|ENSG00000110583.13|chr11	ns
MARK2|ENSG00000072518.22|chr11	0.0472233	0.839024	-0.0155517	0.962859	MARK2|ENSG00000072518.22|chr11	ns
SPINDOC|ENSG00000168005.9|chr11	-0.00886424	0.973637	-0.27047	0.295037	SPINDOC|ENSG00000168005.9|chr11	ns
RPS6KA4|ENSG00000162302.13|chr11	-0.11974	0.496629	-0.15419	0.457024	RPS6KA4|ENSG00000162302.13|chr11	ns
PLAAT3|ENSG00000176485.13|chr11	-0.0879303	0.666942	0.0562195	0.844967	PLAAT3|ENSG00000176485.13|chr11	ns
STX5|ENSG00000162236.13|chr11	0.353927	0.0882788	0.554114	0.0488066	STX5|ENSG00000162236.13|chr11	ns
NXF1|ENSG00000162231.14|chr11	0.0504146	0.819675	0.401353	0.0984025	NXF1|ENSG00000162231.14|chr11	ns
TMEM179B|ENSG00000185475.11|chr11	-0.309513	0.089304	-0.70494	0.00113149	TMEM179B|ENSG00000185475.11|chr11	ns
TMEM223|ENSG00000168569.8|chr11	0.123884	0.458922	0.0600311	0.810212	TMEM223|ENSG00000168569.8|chr11	ns
POLR2G|ENSG00000168002.12|chr11	0.0263169	0.879283	0.233044	0.0826611	POLR2G|ENSG00000168002.12|chr11	ns
TTC9C|ENSG00000162222.14|chr11	0.298181	0.163735	-0.0558379	0.832759	TTC9C|ENSG00000162222.14|chr11	ns
HNRNPUL2|ENSG00000214753.4|chr11	-0.0915094	0.657924	-0.1189	0.655536	HNRNPUL2|ENSG00000214753.4|chr11	ns
BSCL2|ENSG00000168000.16|chr11	0.0109893	0.971316	-0.263717	0.283497	BSCL2|ENSG00000168000.16|chr11	ns
UBXN1|ENSG00000162191.14|chr11	0.0242993	0.920476	0.144415	0.500815	UBXN1|ENSG00000162191.14|chr11	ns
UQCC3|ENSG00000204922.5|chr11	0.0850999	0.676101	-0.0743379	0.772555	UQCC3|ENSG00000204922.5|chr11	ns
LBHD1|ENSG00000162194.13|chr11	-0.191416	0.299	-0.141589	0.533329	LBHD1|ENSG00000162194.13|chr11	ns
C11orf98|ENSG00000278615.5|chr11	-0.188826	0.308391	-0.138838	0.541534	C11orf98|ENSG00000278615.5|chr11	ns
INTS5|ENSG00000185085.2|chr11	-0.00809535	0.974509	-0.0014699	0.995504	INTS5|ENSG00000185085.2|chr11	ns
WDR74|ENSG00000133316.16|chr11	0.402475	0.079597	0.325161	0.224459	WDR74|ENSG00000133316.16|chr11	ns
PTPMT1|ENSG00000110536.14|chr11	-0.134617	0.398478	-0.37374	0.0876049	PTPMT1|ENSG00000110536.14|chr11	ns
NDUFS8|ENSG00000110717.13|chr11	-0.16569	0.240983	-0.248977	0.104569	NDUFS8|ENSG00000110717.13|chr11	ns
KMT5B|ENSG00000110066.16|chr11	-0.0407423	0.859756	-0.190064	0.171818	KMT5B|ENSG00000110066.16|chr11	ns
TIMM8B|ENSG00000150779.12|chr11	-0.128978	0.442657	-0.0801215	0.735512	TIMM8B|ENSG00000150779.12|chr11	ns
NKAPD1|ENSG00000150776.18|chr11	0.0137699	0.962608	0.231628	0.334931	NKAPD1|ENSG00000150776.18|chr11	ns
DLAT|ENSG00000150768.17|chr11	-0.127026	0.452649	-0.177915	0.476253	DLAT|ENSG00000150768.17|chr11	ns
DIXDC1|ENSG00000150764.14|chr11	-0.171611	0.380065	-0.148379	0.328324	DIXDC1|ENSG00000150764.14|chr11	ns
C11orf1|ENSG00000137720.8|chr11	-0.105562	0.59334	0.0380603	0.89779	C11orf1|ENSG00000137720.8|chr11	ns
ENSG00000258529|ENSG00000258529.5|chr11	-0.301817	0.155798	0.0462489	0.882833	ENSG00000258529|ENSG00000258529.5|chr11	ns
ALG9|ENSG00000086848.15|chr11	-0.144334	0.466182	0.0408036	0.897378	ALG9|ENSG00000086848.15|chr11	ns
PPP2R1B|ENSG00000137713.16|chr11	-0.130346	0.511382	0.0455862	0.883219	PPP2R1B|ENSG00000137713.16|chr11	ns
FDX1|ENSG00000137714.3|chr11	0.0384597	0.840084	-0.275103	0.144455	FDX1|ENSG00000137714.3|chr11	ns
RDX|ENSG00000137710.17|chr11	-0.101319	0.570793	-0.330217	0.175805	RDX|ENSG00000137710.17|chr11	ns
DDX10|ENSG00000178105.12|chr11	0.129759	0.515066	-0.0979152	0.716493	DDX10|ENSG00000178105.12|chr11	ns
POGLUT3|ENSG00000178202.13|chr11	-0.0394148	0.862345	-0.0376336	0.905097	POGLUT3|ENSG00000178202.13|chr11	ns
ATM|ENSG00000149311.20|chr11	-0.0744034	0.729794	0.128533	0.491062	ATM|ENSG00000149311.20|chr11	ns
ACAT1|ENSG00000075239.14|chr11	-0.144398	0.377507	0.0693658	0.788334	ACAT1|ENSG00000075239.14|chr11	ns
CUL5|ENSG00000166266.14|chr11	0.280019	0.064704	0.174894	0.491273	CUL5|ENSG00000166266.14|chr11	ns
SLC35F2|ENSG00000110660.15|chr11	-0.126541	0.519351	0.0196667	0.956674	SLC35F2|ENSG00000110660.15|chr11	ns
ALKBH8|ENSG00000137760.15|chr11	0.327822	0.142275	0.280651	0.261325	ALKBH8|ENSG00000137760.15|chr11	ns
CWF19L2|ENSG00000152404.16|chr11	0.0523402	0.765053	0.298584	0.193954	CWF19L2|ENSG00000152404.16|chr11	ns
AASDHPPT|ENSG00000149313.11|chr11	0.0663528	0.69618	0.034257	0.902917	AASDHPPT|ENSG00000149313.11|chr11	ns
MSANTD4|ENSG00000170903.12|chr11	0.308415	0.15436	0.236871	0.342285	MSANTD4|ENSG00000170903.12|chr11	ns
DCUN1D5|ENSG00000137692.12|chr11	0.0775965	0.655586	0.0563427	0.830242	DCUN1D5|ENSG00000137692.12|chr11	ns
TMEM123|ENSG00000152558.15|chr11	-0.157075	0.243244	-0.697943	0.000653457	TMEM123|ENSG00000152558.15|chr11	ns
BIRC2|ENSG00000110330.10|chr11	0.225403	0.216435	-0.121113	0.636266	BIRC2|ENSG00000110330.10|chr11	ns
YAP1|ENSG00000137693.14|chr11	-0.198472	0.314236	0.0298293	0.92346	YAP1|ENSG00000137693.14|chr11	ns
MTMR2|ENSG00000087053.20|chr11	-0.106321	0.56716	-0.336332	0.184249	MTMR2|ENSG00000087053.20|chr11	ns
CEP57|ENSG00000166037.11|chr11	0.194512	0.322822	0.0230556	0.939706	CEP57|ENSG00000166037.11|chr11	ns
FAM76B|ENSG00000077458.13|chr11	0.394274	0.0809812	0.00105303	0.997557	FAM76B|ENSG00000077458.13|chr11	ns
SDHD|ENSG00000204370.13|chr11	-0.117677	0.543687	-0.0663089	0.820389	SDHD|ENSG00000204370.13|chr11	ns
PTS|ENSG00000150787.8|chr11	-0.28165	0.0567186	-0.764876	3.05387e-05	PTS|ENSG00000150787.8|chr11	ns
NCAM1|ENSG00000149294.17|chr11	-0.258471	0.139769	-0.184973	0.454182	NCAM1|ENSG00000149294.17|chr11	ns
TTC12|ENSG00000149292.17|chr11	0.0457672	0.813225	0.161291	0.395536	TTC12|ENSG00000149292.17|chr11	ns
TLCD5|ENSG00000181264.9|chr11	0.041271	0.859688	-0.0333737	0.913594	TLCD5|ENSG00000181264.9|chr11	ns
OAF|ENSG00000184232.9|chr11	-0.0423803	0.855591	-0.198997	0.425956	OAF|ENSG00000184232.9|chr11	ns
NECTIN1|ENSG00000110400.11|chr11	-1.25266	0.00409867	-0.312165	0.148186	NECTIN1|ENSG00000110400.11|chr11	ns
RNF26|ENSG00000173456.5|chr11	-0.140341	0.460463	-0.373142	0.16423	RNF26|ENSG00000173456.5|chr11	ns
MCAM|ENSG00000076706.17|chr11	0.116677	0.561233	0.153757	0.545016	MCAM|ENSG00000076706.17|chr11	ns
CBL|ENSG00000110395.8|chr11	0.188767	0.261912	0.0192021	0.957093	CBL|ENSG00000110395.8|chr11	ns
HINFP|ENSG00000172273.13|chr11	0.03481	0.847967	0.175857	0.334718	HINFP|ENSG00000172273.13|chr11	ns
C2CD2L|ENSG00000172375.14|chr11	0.0456257	0.824086	-0.0696772	0.773288	C2CD2L|ENSG00000172375.14|chr11	ns
DPAGT1|ENSG00000172269.20|chr11	-0.023706	0.923839	0.0628488	0.831245	DPAGT1|ENSG00000172269.20|chr11	ns
H2AX|ENSG00000188486.4|chr11	-0.17965	0.12133	-0.425707	0.000569705	H2AX|ENSG00000188486.4|chr11	ns
HMBS|ENSG00000256269.11|chr11	0.00330321	0.991247	-0.0320226	0.918633	HMBS|ENSG00000256269.11|chr11	ns
ARCN1|ENSG00000095139.15|chr11	0.0313635	0.887035	0.235638	0.314238	ARCN1|ENSG00000095139.15|chr11	ns
IFT46|ENSG00000118096.10|chr11	0.206695	0.302594	0.161397	0.528012	IFT46|ENSG00000118096.10|chr11	ns
SESN3|ENSG00000149212.12|chr11	-0.112831	0.563869	-0.0688569	0.788773	SESN3|ENSG00000149212.12|chr11	ns
KMT2A|ENSG00000118058.24|chr11	0.0955657	0.633233	0.0602234	0.838449	KMT2A|ENSG00000118058.24|chr11	ns
UBE4A|ENSG00000110344.10|chr11	-0.245519	0.13275	-0.225003	0.360383	UBE4A|ENSG00000110344.10|chr11	ns
BACE1|ENSG00000186318.18|chr11	-0.290022	0.154499	-0.902245	0.0240911	BACE1|ENSG00000186318.18|chr11	ns
RNF214|ENSG00000167257.11|chr11	0.343505	0.133592	0.310905	0.20524	RNF214|ENSG00000167257.11|chr11	ns
PCSK7|ENSG00000160613.15|chr11	-0.0469461	0.831875	0.0146567	0.964267	PCSK7|ENSG00000160613.15|chr11	ns
PAFAH1B2|ENSG00000168092.14|chr11	-0.0450514	0.723073	-0.229654	0.126204	PAFAH1B2|ENSG00000168092.14|chr11	ns
ZPR1|ENSG00000109917.11|chr11	-0.0691106	0.733299	0.0145356	0.96633	ZPR1|ENSG00000109917.11|chr11	ns
BUD13|ENSG00000137656.12|chr11	0.1271	0.492704	0.160825	0.402942	BUD13|ENSG00000137656.12|chr11	ns
CADM1|ENSG00000182985.18|chr11	-0.207712	0.039295	-0.25695	0.146358	CADM1|ENSG00000182985.18|chr11	ns
REXO2|ENSG00000076043.11|chr11	0.00122271	0.996841	-0.130698	0.450909	REXO2|ENSG00000076043.11|chr11	ns
RBM7|ENSG00000076053.12|chr11	0.0824789	0.686376	-0.0441077	0.867431	RBM7|ENSG00000076053.12|chr11	ns
C11orf71|ENSG00000180425.11|chr11	-0.0388591	0.846853	-0.01415	0.965415	C11orf71|ENSG00000180425.11|chr11	ns
USP28|ENSG00000048028.12|chr11	-0.262958	0.192491	-0.112518	0.671958	USP28|ENSG00000048028.12|chr11	ns
ZW10|ENSG00000086827.9|chr11	0.220627	0.276989	0.151876	0.522754	ZW10|ENSG00000086827.9|chr11	ns
ENSG00000285827|ENSG00000285827.1|chr11	0.0938047	0.629898	0.575399	0.0847819	ENSG00000285827|ENSG00000285827.1|chr11	ns
CHKA|ENSG00000110721.12|chr11	0.126725	0.496629	0.0887396	0.756028	CHKA|ENSG00000110721.12|chr11	ns
ENDOD1|ENSG00000149218.5|chr11	-0.00507142	0.984555	-0.243	0.279815	ENDOD1|ENSG00000149218.5|chr11	ns
CWC15|ENSG00000150316.12|chr11	-0.262713	0.052345	-0.521672	0.00365381	CWC15|ENSG00000150316.12|chr11	ns
SPCS2|ENSG00000118363.13|chr11	-0.321168	0.112589	0.0907601	0.747548	SPCS2|ENSG00000118363.13|chr11	ns
RNF169|ENSG00000166439.6|chr11	0.826322	0.00114907	0.127167	0.517094	RNF169|ENSG00000166439.6|chr11	ns
POLD3|ENSG00000077514.9|chr11	0.0354884	0.88079	0.0179914	0.946952	POLD3|ENSG00000077514.9|chr11	ns
LIPT2|ENSG00000175536.7|chr11	0.0959855	0.540056	0.0352585	0.90208	LIPT2|ENSG00000175536.7|chr11	ns
PGM2L1|ENSG00000165434.8|chr11	-0.0943208	0.65062	0.38371	0.173277	PGM2L1|ENSG00000165434.8|chr11	ns
PPME1|ENSG00000214517.10|chr11	-0.00442572	0.987622	0.205938	0.412249	PPME1|ENSG00000214517.10|chr11	ns
UCP2|ENSG00000175567.11|chr11	-0.0346203	0.883868	0.0103745	0.977141	UCP2|ENSG00000175567.11|chr11	ns
PAAF1|ENSG00000175575.13|chr11	0.092507	0.630743	0.155685	0.503513	PAAF1|ENSG00000175575.13|chr11	ns
COA4|ENSG00000181924.7|chr11	-0.195456	0.166814	-0.278888	0.122282	COA4|ENSG00000181924.7|chr11	ns
MRPL48|ENSG00000175581.14|chr11	-0.0747793	0.715997	0.0371184	0.905427	MRPL48|ENSG00000175581.14|chr11	ns
RAB6A|ENSG00000175582.20|chr11	-0.0583613	0.792238	-0.0101332	0.976361	RAB6A|ENSG00000175582.20|chr11	ns
RELT|ENSG00000054967.13|chr11	-0.0278568	0.903969	-0.105109	0.665607	RELT|ENSG00000054967.13|chr11	ns
ARAP1|ENSG00000186635.15|chr11	-0.655453	0.00330877	-0.602418	0.0654706	ARAP1|ENSG00000186635.15|chr11	ns
CLPB|ENSG00000162129.15|chr11	-0.069192	0.722638	0.0664055	0.820635	CLPB|ENSG00000162129.15|chr11	ns
INPPL1|ENSG00000165458.15|chr11	0.00565636	0.983211	-0.0655588	0.820389	INPPL1|ENSG00000165458.15|chr11	ns
ANAPC15|ENSG00000110200.9|chr11	-0.142202	0.435613	-0.296794	0.150026	ANAPC15|ENSG00000110200.9|chr11	ns
LAMTOR1|ENSG00000149357.10|chr11	-0.16333	0.201944	-0.570952	0.000952061	LAMTOR1|ENSG00000149357.10|chr11	ns
RNF121|ENSG00000137522.18|chr11	0.110812	0.579011	0.0565903	0.840966	RNF121|ENSG00000137522.18|chr11	ns
DHCR7|ENSG00000172893.18|chr11	0.0947847	0.572786	0.309776	0.108142	DHCR7|ENSG00000172893.18|chr11	ns
FADD|ENSG00000168040.5|chr11	-0.131091	0.507282	-0.0582464	0.843891	FADD|ENSG00000168040.5|chr11	ns
LTO1|ENSG00000149716.13|chr11	0.14849	0.414526	1.08735	0.00892315	LTO1|ENSG00000149716.13|chr11	ns
CCND1|ENSG00000110092.4|chr11	-0.363638	0.034533	-0.162939	0.509463	CCND1|ENSG00000110092.4|chr11	ns
IGHMBP2|ENSG00000132740.10|chr11	0.0992435	0.562751	0.110459	0.588465	IGHMBP2|ENSG00000132740.10|chr11	ns
MRPL21|ENSG00000197345.13|chr11	-0.212807	0.041359	-0.216186	0.0538279	MRPL21|ENSG00000197345.13|chr11	ns
CPT1A|ENSG00000110090.13|chr11	-0.117533	0.553123	0.0923308	0.7134	CPT1A|ENSG00000110090.13|chr11	ns
PPP6R3|ENSG00000110075.15|chr11	0.119459	0.511208	0.432607	0.0913947	PPP6R3|ENSG00000110075.15|chr11	ns
C11orf24|ENSG00000171067.11|chr11	-0.0110145	0.969752	0.126641	0.635775	C11orf24|ENSG00000171067.11|chr11	ns
NEU3|ENSG00000162139.10|chr11	0.199223	0.291682	-0.0454824	0.869631	NEU3|ENSG00000162139.10|chr11	ns
SERPINH1|ENSG00000149257.16|chr11	-0.0717343	0.737604	-0.03104	0.924138	SERPINH1|ENSG00000149257.16|chr11	ns
UVRAG|ENSG00000198382.9|chr11	0.865241	0.0020145	0.0128724	0.96156	UVRAG|ENSG00000198382.9|chr11	ns
EMSY|ENSG00000158636.17|chr11	0.0181298	0.942082	-0.0570515	0.804067	EMSY|ENSG00000158636.17|chr11	ns
AMOTL1|ENSG00000166025.18|chr11	-0.109709	0.552454	-0.0578148	0.848516	AMOTL1|ENSG00000166025.18|chr11	ns
ANKRD49|ENSG00000168876.9|chr11	0.0989662	0.629898	0.00825012	0.981639	ANKRD49|ENSG00000168876.9|chr11	ns
MRE11|ENSG00000020922.13|chr11	0.0472524	0.831875	0.0840252	0.769769	MRE11|ENSG00000020922.13|chr11	ns
MED17|ENSG00000042429.12|chr11	-0.0280384	0.90396	-0.0951003	0.651443	MED17|ENSG00000042429.12|chr11	ns
ENSG00000284057|ENSG00000284057.1|chr11	-0.023907	0.91657	-0.0549243	0.807054	ENSG00000284057|ENSG00000284057.1|chr11	ns
C11orf54|ENSG00000182919.15|chr11	-0.0434675	0.829965	0.0245964	0.936465	C11orf54|ENSG00000182919.15|chr11	ns
TAF1D|ENSG00000166012.17|chr11	-0.0340362	0.882906	0.0348737	0.89779	TAF1D|ENSG00000166012.17|chr11	ns
SMCO4|ENSG00000166002.7|chr11	-0.0710508	0.740413	-0.00543261	0.985396	SMCO4|ENSG00000166002.7|chr11	ns
SLC36A4|ENSG00000180773.15|chr11	-0.183245	0.3116	-0.0460124	0.875101	SLC36A4|ENSG00000180773.15|chr11	ns
CTSC|ENSG00000109861.17|chr11	-0.577228	0.00440607	-0.00609955	0.9849	CTSC|ENSG00000109861.17|chr11	ns
TMEM135|ENSG00000166575.17|chr11	0.539723	0.0458143	0.104497	0.557048	TMEM135|ENSG00000166575.17|chr11	ns
PRSS23|ENSG00000150687.12|chr11	0.0281999	0.896065	-0.118469	0.581066	PRSS23|ENSG00000150687.12|chr11	ns
HIKESHI|ENSG00000149196.17|chr11	-0.0272796	0.91053	-0.471594	0.119485	HIKESHI|ENSG00000149196.17|chr11	ns
SRSF8|ENSG00000263465.5|chr11	-0.0466201	0.826816	-0.078041	0.783222	SRSF8|ENSG00000263465.5|chr11	ns
PICALM|ENSG00000073921.18|chr11	-0.0430455	0.847888	0.0363985	0.913116	PICALM|ENSG00000073921.18|chr11	ns
TMEM126A|ENSG00000171202.7|chr11	0.0732929	0.71128	-0.0860902	0.712887	TMEM126A|ENSG00000171202.7|chr11	ns
TMEM126B|ENSG00000171204.13|chr11	-0.0874768	0.67048	-0.034774	0.913331	TMEM126B|ENSG00000171204.13|chr11	ns
CCDC90B|ENSG00000137500.10|chr11	-0.0128455	0.964036	-0.191999	0.434291	CCDC90B|ENSG00000137500.10|chr11	ns
PCF11|ENSG00000165494.12|chr11	-0.874298	0.00453979	-0.659638	0.0808444	PCF11|ENSG00000165494.12|chr11	ns
PRCP|ENSG00000137509.12|chr11	-0.133604	0.466181	-0.0676259	0.80737	PRCP|ENSG00000137509.12|chr11	ns
NARS2|ENSG00000137513.11|chr11	0.133645	0.491441	0.0917206	0.692756	NARS2|ENSG00000137513.11|chr11	ns
ALG8|ENSG00000159063.14|chr11	-0.127937	0.513208	0.0224392	0.948668	ALG8|ENSG00000159063.14|chr11	ns
NDUFC2|ENSG00000151366.13|chr11	-0.320822	0.000413368	-0.169693	0.108804	NDUFC2|ENSG00000151366.13|chr11	ns
INTS4|ENSG00000149262.19|chr11	-0.0348416	0.873969	-0.0463554	0.830242	INTS4|ENSG00000149262.19|chr11	ns
AAMDC|ENSG00000087884.16|chr11	-0.16499	0.364707	-0.294593	0.243001	AAMDC|ENSG00000087884.16|chr11	ns
RSF1|ENSG00000048649.14|chr11	0.0136077	0.963753	-0.0633336	0.784743	RSF1|ENSG00000048649.14|chr11	ns
PAK1|ENSG00000149269.10|chr11	0.147537	0.457675	-0.147249	0.550596	PAK1|ENSG00000149269.10|chr11	ns
ACER3|ENSG00000078124.13|chr11	0.0319358	0.893975	-0.207087	0.39618	ACER3|ENSG00000078124.13|chr11	ns
CREBZF|ENSG00000137504.15|chr11	0.167415	0.280206	0.105389	0.686634	CREBZF|ENSG00000137504.15|chr11	ns
CELF1|ENSG00000149187.19|chr11	0.0630399	0.580476	0.177738	0.221437	CELF1|ENSG00000149187.19|chr11	ns
PSMC3|ENSG00000165916.9|chr11	0.0404742	0.839917	0.367543	0.0233049	PSMC3|ENSG00000165916.9|chr11	ns
SLC39A13|ENSG00000165915.14|chr11	0.0732562	0.729943	-0.0829753	0.758973	SLC39A13|ENSG00000165915.14|chr11	ns
SFXN4|ENSG00000183605.17|chr10	0.0111627	0.967945	0.0370237	0.89228	SFXN4|ENSG00000183605.17|chr10	ns
DENND10|ENSG00000119979.18|chr10	-0.0887244	0.640756	-0.0491303	0.8466	DENND10|ENSG00000119979.18|chr10	ns
EIF3A|ENSG00000107581.13|chr10	0.00542887	0.981399	-0.0832118	0.751138	EIF3A|ENSG00000107581.13|chr10	ns
CACUL1|ENSG00000151893.15|chr10	-0.092182	0.499022	-0.332229	0.0635322	CACUL1|ENSG00000151893.15|chr10	ns
FAM204A|ENSG00000165669.14|chr10	0.131802	0.412626	-0.179349	0.450145	FAM204A|ENSG00000165669.14|chr10	ns
RAB11FIP2|ENSG00000107560.12|chr10	0.348847	0.0202737	-0.0779005	0.781606	RAB11FIP2|ENSG00000107560.12|chr10	ns
EMX2|ENSG00000170370.12|chr10	-0.00597696	0.975345	0.138898	0.543234	EMX2|ENSG00000170370.12|chr10	ns
PDZD8|ENSG00000165650.12|chr10	0.081388	0.661053	-0.260206	0.303612	PDZD8|ENSG00000165650.12|chr10	ns
SHTN1|ENSG00000187164.20|chr10	-0.112527	0.568944	0.0672809	0.806336	SHTN1|ENSG00000187164.20|chr10	ns
GFRA1|ENSG00000151892.16|chr10	-0.262885	0.19226	-0.0775837	0.676933	GFRA1|ENSG00000151892.16|chr10	ns
TRUB1|ENSG00000165832.6|chr10	0.454074	0.00235047	0.17809	0.471675	TRUB1|ENSG00000165832.6|chr10	ns
ABLIM1|ENSG00000099204.21|chr10	-0.137812	0.403635	-0.230963	0.351157	ABLIM1|ENSG00000099204.21|chr10	ns
CCDC186|ENSG00000165813.20|chr10	0.0935844	0.653819	-0.139554	0.419849	CCDC186|ENSG00000165813.20|chr10	ns
NHLRC2|ENSG00000196865.4|chr10	0.0246163	0.920711	0.172637	0.444444	NHLRC2|ENSG00000196865.4|chr10	ns
DCLRE1A|ENSG00000198924.8|chr10	0.267972	0.205988	0.159859	0.335868	DCLRE1A|ENSG00000198924.8|chr10	ns
CASP7|ENSG00000165806.21|chr10	-0.0329854	0.889951	-0.12429	0.638418	CASP7|ENSG00000165806.21|chr10	ns
TCF7L2|ENSG00000148737.17|chr10	-0.0461271	0.816943	-0.326015	0.182733	TCF7L2|ENSG00000148737.17|chr10	ns
VTI1A|ENSG00000151532.14|chr10	0.0869978	0.661053	0.176359	0.441623	VTI1A|ENSG00000151532.14|chr10	ns
ZDHHC6|ENSG00000023041.12|chr10	-0.0672549	0.755802	0.352381	0.161157	ZDHHC6|ENSG00000023041.12|chr10	ns
GPAM|ENSG00000119927.14|chr10	0.570886	0.00202755	0.0287291	0.9246	GPAM|ENSG00000119927.14|chr10	ns
SHOC2|ENSG00000108061.13|chr10	0.292219	0.135646	-0.0723141	0.77469	SHOC2|ENSG00000108061.13|chr10	ns
BBIP1|ENSG00000214413.9|chr10	0.0666226	0.761707	-0.112491	0.673293	BBIP1|ENSG00000214413.9|chr10	ns
PDCD4|ENSG00000150593.18|chr10	-0.0329689	0.882947	-0.0730122	0.793126	PDCD4|ENSG00000150593.18|chr10	ns
RBM20|ENSG00000203867.8|chr10	-0.0211336	0.933062	0.155522	0.419059	RBM20|ENSG00000203867.8|chr10	ns
DUSP5|ENSG00000138166.6|chr10	-0.0697542	0.731867	-0.0419945	0.880853	DUSP5|ENSG00000138166.6|chr10	ns
SMNDC1|ENSG00000119953.14|chr10	0.166603	0.273646	0.236628	0.28466	SMNDC1|ENSG00000119953.14|chr10	ns
ADD3|ENSG00000148700.15|chr10	-0.031414	0.854678	-0.405985	0.0429465	ADD3|ENSG00000148700.15|chr10	ns
PRDX3|ENSG00000165672.7|chr10	-0.118285	0.249239	-0.11683	0.4338	PRDX3|ENSG00000165672.7|chr10	ns
RGS10|ENSG00000148908.15|chr10	0.0627591	0.77511	-0.243479	0.302405	RGS10|ENSG00000148908.15|chr10	ns
TIAL1|ENSG00000151923.18|chr10	0.270124	0.00894482	0.188695	0.268334	TIAL1|ENSG00000151923.18|chr10	ns
BAG3|ENSG00000151929.10|chr10	-0.396214	0.0402343	-0.0473133	0.877771	BAG3|ENSG00000151929.10|chr10	ns
FUOM|ENSG00000148803.12|chr10	-0.0669423	0.681763	-0.10832	0.603361	FUOM|ENSG00000148803.12|chr10	ns
TUBGCP2|ENSG00000130640.15|chr10	0.0798679	0.667297	0.158414	0.491921	TUBGCP2|ENSG00000130640.15|chr10	ns
DPYSL4|ENSG00000151640.13|chr10	-0.0787153	0.664436	-0.0211714	0.933122	DPYSL4|ENSG00000151640.13|chr10	ns
BNIP3|ENSG00000176171.12|chr10	-0.142637	0.385761	-0.548584	0.0248266	BNIP3|ENSG00000176171.12|chr10	ns
PPP2R2D|ENSG00000175470.20|chr10	0.0600461	0.773078	0.0804961	0.780149	PPP2R2D|ENSG00000175470.20|chr10	ns
GLRX3|ENSG00000108010.12|chr10	0.0143606	0.946686	0.177375	0.319475	GLRX3|ENSG00000108010.12|chr10	ns
EBF3|ENSG00000108001.16|chr10	0.217486	0.27501	0.473286	0.117953	EBF3|ENSG00000108001.16|chr10	ns
MGMT|ENSG00000170430.10|chr10	0.100644	0.621168	0.064673	0.821748	MGMT|ENSG00000170430.10|chr10	ns
DOCK1|ENSG00000150760.13|chr10	-0.0461858	0.827389	-0.0731355	0.71059	DOCK1|ENSG00000150760.13|chr10	ns
DHX32|ENSG00000089876.12|chr10	0.490096	0.0426752	0.603506	0.0689059	DHX32|ENSG00000089876.12|chr10	ns
BCCIP|ENSG00000107949.17|chr10	-0.0538718	0.812056	0.0605455	0.835984	BCCIP|ENSG00000107949.17|chr10	ns
EDRF1|ENSG00000107938.18|chr10	0.305729	0.138334	0.0256714	0.932911	EDRF1|ENSG00000107938.18|chr10	ns
CTBP2|ENSG00000175029.17|chr10	0.496222	1.13354e-10	0.18101	0.23304	CTBP2|ENSG00000175029.17|chr10	ns
XPNPEP1|ENSG00000108039.18|chr10	-0.0399093	0.847885	0.0327009	0.917026	XPNPEP1|ENSG00000108039.18|chr10	ns
ZRANB1|ENSG00000019995.6|chr10	0.108922	0.567289	-0.0652403	0.82381	ZRANB1|ENSG00000019995.6|chr10	ns
EEF1AKMT2|ENSG00000203791.15|chr10	0.172314	0.369097	-0.0152469	0.962859	EEF1AKMT2|ENSG00000203791.15|chr10	ns
FAM53B|ENSG00000189319.14|chr10	-0.314163	0.151017	-0.207272	0.380501	FAM53B|ENSG00000189319.14|chr10	ns
OAT|ENSG00000065154.12|chr10	-0.258092	0.0209114	-0.104522	0.570022	OAT|ENSG00000065154.12|chr10	ns
CHST15|ENSG00000182022.18|chr10	-0.081833	0.661617	0.00736741	0.980005	CHST15|ENSG00000182022.18|chr10	ns
ACADSB|ENSG00000196177.13|chr10	-0.203673	0.284567	-0.137827	0.582522	ACADSB|ENSG00000196177.13|chr10	ns
IKZF5|ENSG00000095574.12|chr10	0.418227	0.0348013	-0.0311311	0.906491	IKZF5|ENSG00000095574.12|chr10	ns
PSTK|ENSG00000179988.15|chr10	0.117366	0.555863	0.351199	0.201279	PSTK|ENSG00000179988.15|chr10	ns
C10orf88|ENSG00000119965.13|chr10	0.512334	0.0425771	0.165978	0.380846	C10orf88|ENSG00000119965.13|chr10	ns
FAM24B|ENSG00000213185.7|chr10	0.192973	0.308598	1.19643	0.00162511	FAM24B|ENSG00000213185.7|chr10	ns
PLEKHA1|ENSG00000107679.15|chr10	0.128801	0.481055	-0.195396	0.437329	PLEKHA1|ENSG00000107679.15|chr10	ns
ATE1|ENSG00000107669.19|chr10	0.0465836	0.83468	0.176321	0.419431	ATE1|ENSG00000107669.19|chr10	ns
FGFR2|ENSG00000066468.24|chr10	-0.21188	0.27855	-0.328125	0.193954	FGFR2|ENSG00000066468.24|chr10	ns
WDR11|ENSG00000120008.16|chr10	-0.0712023	0.740709	-0.0135151	0.964267	WDR11|ENSG00000120008.16|chr10	ns
ABRAXAS2|ENSG00000165660.8|chr10	0.238596	0.230841	0.138363	0.595994	ABRAXAS2|ENSG00000165660.8|chr10	ns
ECHS1|ENSG00000127884.5|chr10	-0.0408085	0.787706	-0.0148923	0.945359	ECHS1|ENSG00000127884.5|chr10	ns
ITPRIP|ENSG00000148841.17|chr10	0.0891136	0.642906	0.0767581	0.698258	ITPRIP|ENSG00000148841.17|chr10	ns
SFR1|ENSG00000156384.15|chr10	0.0213729	0.926203	0.893384	0.019899	SFR1|ENSG00000156384.15|chr10	ns
SLF2|ENSG00000119906.13|chr10	-0.0575343	0.78202	-0.0234832	0.920768	SLF2|ENSG00000119906.13|chr10	ns
HIF1AN|ENSG00000166135.14|chr10	-0.0777247	0.710731	-0.172784	0.497118	HIF1AN|ENSG00000166135.14|chr10	ns
NDUFB8|ENSG00000166136.16|chr10	-0.144115	0.207496	-0.0242559	0.869631	NDUFB8|ENSG00000166136.16|chr10	ns
SCD|ENSG00000099194.6|chr10	0.0826146	0.466182	0.0626608	0.773211	SCD|ENSG00000099194.6|chr10	ns
BLOC1S2|ENSG00000196072.12|chr10	0.122816	0.490707	0.129733	0.617281	BLOC1S2|ENSG00000196072.12|chr10	ns
CWF19L1|ENSG00000095485.18|chr10	0.237303	0.180306	0.364346	0.131631	CWF19L1|ENSG00000095485.18|chr10	ns
CHUK|ENSG00000213341.11|chr10	0.152299	0.43786	0.112655	0.652781	CHUK|ENSG00000213341.11|chr10	ns
ERLIN1|ENSG00000107566.14|chr10	0.309569	0.115648	0.390393	0.171137	ERLIN1|ENSG00000107566.14|chr10	ns
COX15|ENSG00000014919.13|chr10	0.0422854	0.838853	-0.0594583	0.828314	COX15|ENSG00000014919.13|chr10	ns
CUTC|ENSG00000119929.13|chr10	0.191757	0.272866	-0.0199017	0.952729	CUTC|ENSG00000119929.13|chr10	ns
ENTPD7|ENSG00000198018.7|chr10	-0.0799856	0.706209	-0.142451	0.567721	ENTPD7|ENSG00000198018.7|chr10	ns
SLC25A28|ENSG00000155287.12|chr10	-0.0100024	0.972189	0.0859217	0.760134	SLC25A28|ENSG00000155287.12|chr10	ns
CNNM1|ENSG00000119946.12|chr10	-0.156055	0.425701	-0.308005	0.241999	CNNM1|ENSG00000119946.12|chr10	ns
HPS1|ENSG00000107521.21|chr10	-0.0518557	0.813814	-0.0561862	0.33487	HPS1|ENSG00000107521.21|chr10	ns
R3HCC1L|ENSG00000166024.14|chr10	0.0870857	0.591735	1.80162	0.0010204	R3HCC1L|ENSG00000166024.14|chr10	ns
ZFYVE27|ENSG00000155256.18|chr10	0.0089332	0.974509	0.0141441	0.96794	ZFYVE27|ENSG00000155256.18|chr10	ns
AVPI1|ENSG00000119986.7|chr10	0.138518	0.460463	0.20548	0.413905	AVPI1|ENSG00000119986.7|chr10	ns
PI4K2A|ENSG00000155252.14|chr10	0.356515	0.0558458	0.27692	0.2849	PI4K2A|ENSG00000155252.14|chr10	ns
MORN4|ENSG00000171160.18|chr10	0.00224237	0.99556	0.102923	0.601805	MORN4|ENSG00000171160.18|chr10	ns
UBTD1|ENSG00000165886.5|chr10	0.236011	0.240919	-0.46714	0.107639	UBTD1|ENSG00000165886.5|chr10	ns
MMS19|ENSG00000155229.21|chr10	0.138302	0.36618	-0.010869	0.97265	MMS19|ENSG00000155229.21|chr10	ns
ZDHHC16|ENSG00000171307.19|chr10	-0.353435	0.0227726	-0.322101	0.15101	ZDHHC16|ENSG00000171307.19|chr10	ns
EXOSC1|ENSG00000171311.13|chr10	0.153262	0.30058	0.353463	0.0350806	EXOSC1|ENSG00000171311.13|chr10	ns
PGAM1|ENSG00000171314.9|chr10	-0.318893	0.029457	-0.180019	0.366984	PGAM1|ENSG00000171314.9|chr10	ns
RRP12|ENSG00000052749.14|chr10	0.0451647	0.835433	0.257618	0.277212	RRP12|ENSG00000052749.14|chr10	ns
FRAT2|ENSG00000181274.7|chr10	-0.0888881	0.663367	-0.1168	0.662564	FRAT2|ENSG00000181274.7|chr10	ns
FRAT1|ENSG00000165879.9|chr10	0.0141177	0.942806	-0.000577098	0.997487	FRAT1|ENSG00000165879.9|chr10	ns
MRPL43|ENSG00000055950.17|chr10	-0.119423	0.473072	-0.0352994	0.892554	MRPL43|ENSG00000055950.17|chr10	ns
TWNK|ENSG00000107815.10|chr10	0.0967301	0.544036	0.0179831	0.957093	TWNK|ENSG00000107815.10|chr10	ns
LZTS2|ENSG00000107816.17|chr10	-0.143658	0.466455	-0.181778	0.473906	LZTS2|ENSG00000107816.17|chr10	ns
TLX1|ENSG00000107807.13|chr10	0.00161541	0.996841	-0.0332801	0.918003	TLX1|ENSG00000107807.13|chr10	ns
SLK|ENSG00000065613.15|chr10	0.161179	0.307113	0.166517	0.50841	SLK|ENSG00000065613.15|chr10	ns
STN1|ENSG00000107960.12|chr10	-0.0296726	0.88289	-0.188229	0.363942	STN1|ENSG00000107960.12|chr10	ns
PDCD11|ENSG00000148843.15|chr10	0.366036	0.0402343	0.315568	0.224384	PDCD11|ENSG00000148843.15|chr10	ns
TAF5|ENSG00000148835.12|chr10	0.0769109	0.711927	-0.105431	0.616788	TAF5|ENSG00000148835.12|chr10	ns
PCGF6|ENSG00000156374.16|chr10	0.0810033	0.704765	0.135576	0.594902	PCGF6|ENSG00000156374.16|chr10	ns
INA|ENSG00000148798.11|chr10	-0.24507	0.124127	0.124715	0.62315	INA|ENSG00000148798.11|chr10	ns
NT5C2|ENSG00000076685.19|chr10	0.129316	0.518508	-0.0161442	0.955234	NT5C2|ENSG00000076685.19|chr10	ns
AS3MT|ENSG00000214435.9|chr10	0.00635155	0.978551	-0.132715	0.56173	AS3MT|ENSG00000214435.9|chr10	ns
BORCS7|ENSG00000166275.16|chr10	0.248611	0.111408	0.209452	0.274381	BORCS7|ENSG00000166275.16|chr10	ns
WBP1L|ENSG00000166272.18|chr10	0.0501444	0.825302	-0.17217	0.402052	WBP1L|ENSG00000166272.18|chr10	ns
SFXN2|ENSG00000156398.13|chr10	0.0769187	0.712971	0.0148535	0.96794	SFXN2|ENSG00000156398.13|chr10	ns
ARL3|ENSG00000138175.9|chr10	-0.168316	0.339729	-0.284557	0.226346	ARL3|ENSG00000138175.9|chr10	ns
TRIM8|ENSG00000171206.15|chr10	0.102784	0.611274	-0.00718373	0.981639	TRIM8|ENSG00000171206.15|chr10	ns
GSTO1|ENSG00000148834.13|chr10	-0.0832499	0.621669	0.12818	0.52268	GSTO1|ENSG00000148834.13|chr10	ns
SUFU|ENSG00000107882.12|chr10	-0.0760478	0.663745	-0.0172996	0.940118	SUFU|ENSG00000107882.12|chr10	ns
MFSD13A|ENSG00000138111.14|chr10	0.0456546	0.78564	-0.0735136	0.738219	MFSD13A|ENSG00000138111.14|chr10	ns
CUEDC2|ENSG00000107874.11|chr10	-0.0289791	0.901639	-0.107633	0.659622	CUEDC2|ENSG00000107874.11|chr10	ns
FBXL15|ENSG00000107872.14|chr10	0.249216	0.207758	0.160197	0.513845	FBXL15|ENSG00000107872.14|chr10	ns
GBF1|ENSG00000107862.7|chr10	-0.23625	0.230091	-0.10727	0.67829	GBF1|ENSG00000107862.7|chr10	ns
NOLC1|ENSG00000166197.17|chr10	-0.0418669	0.758113	0.224806	0.0762817	NOLC1|ENSG00000166197.17|chr10	ns
PPRC1|ENSG00000148840.11|chr10	0.0188966	0.9407	0.652149	0.0352392	PPRC1|ENSG00000148840.11|chr10	ns
LDB1|ENSG00000198728.11|chr10	0.0248573	0.920459	0.223465	0.3669	LDB1|ENSG00000198728.11|chr10	ns
HPS6|ENSG00000166189.8|chr10	-0.270091	0.198955	-0.137003	0.587559	HPS6|ENSG00000166189.8|chr10	ns
ARMH3|ENSG00000120029.13|chr10	0.317428	0.157414	0.106267	0.605459	ARMH3|ENSG00000120029.13|chr10	ns
OGA|ENSG00000198408.14|chr10	-0.0561935	0.769362	0.0796976	0.780149	OGA|ENSG00000198408.14|chr10	ns
FBXW4|ENSG00000107829.15|chr10	-0.0231618	0.923795	-0.087403	0.756877	FBXW4|ENSG00000107829.15|chr10	ns
POLL|ENSG00000166169.17|chr10	0.41297	0.0990796	0.127928	0.605459	POLL|ENSG00000166169.17|chr10	ns
DPCD|ENSG00000166171.13|chr10	0.0210779	0.934599	-0.0706014	0.804067	DPCD|ENSG00000166171.13|chr10	ns
ACTR1A|ENSG00000138107.13|chr10	-0.0844493	0.611274	0.219449	0.198481	ACTR1A|ENSG00000138107.13|chr10	ns
MTG1|ENSG00000148824.19|chr10	0.249657	0.150385	0.0442832	0.883892	MTG1|ENSG00000148824.19|chr10	ns
BET1L|ENSG00000177951.18|chr11	0.241961	0.226634	-0.0110184	0.97063	BET1L|ENSG00000177951.18|chr11	ns
RIC8A|ENSG00000177963.15|chr11	-0.028673	0.900953	-0.0104381	0.975197	RIC8A|ENSG00000177963.15|chr11	ns
HIPK3|ENSG00000110422.12|chr11	0.00667944	0.981399	-0.134161	0.166391	HIPK3|ENSG00000110422.12|chr11	ns
CSTF3|ENSG00000176102.13|chr11	-0.55383	0.0310104	0.0292478	0.9246	CSTF3|ENSG00000176102.13|chr11	ns
QSER1|ENSG00000060749.16|chr11	-0.00244795	0.993606	-0.137538	0.513487	QSER1|ENSG00000060749.16|chr11	ns
PRRG4|ENSG00000135378.4|chr11	0.39269	0.055065	-0.150448	0.540851	PRRG4|ENSG00000135378.4|chr11	ns
EIF3M|ENSG00000149100.13|chr11	0.105329	0.256464	0.311436	0.00415652	EIF3M|ENSG00000149100.13|chr11	ns
RCN1|ENSG00000049449.10|chr11	-0.0383488	0.863503	-0.226582	0.3491	RCN1|ENSG00000049449.10|chr11	ns
PAX6|ENSG00000007372.25|chr11	0.703969	0.00242363	0.361932	0.180594	PAX6|ENSG00000007372.25|chr11	ns
ELP4|ENSG00000109911.19|chr11	0.0437778	0.845552	0.0686361	0.807054	ELP4|ENSG00000109911.19|chr11	ns
IMMP1L|ENSG00000148950.11|chr11	-0.170686	0.383207	0.114109	0.671107	IMMP1L|ENSG00000148950.11|chr11	ns
DNAJC24|ENSG00000170946.15|chr11	-0.0758445	0.687505	-0.0658134	0.759337	DNAJC24|ENSG00000170946.15|chr11	ns
ARL14EP|ENSG00000152219.5|chr11	0.354443	0.0577475	0.631931	0.0221183	ARL14EP|ENSG00000152219.5|chr11	ns
METTL15|ENSG00000169519.21|chr11	0.405173	0.0639591	0.0517052	0.851247	METTL15|ENSG00000169519.21|chr11	ns
LIN7C|ENSG00000148943.12|chr11	0.0655481	0.7553	0.0735734	0.803178	LIN7C|ENSG00000148943.12|chr11	ns
LGR4|ENSG00000205213.14|chr11	-0.114882	0.566963	-0.0573981	0.7996	LGR4|ENSG00000205213.14|chr11	ns
CCDC34|ENSG00000109881.17|chr11	-0.0236817	0.923638	-0.073839	0.793313	CCDC34|ENSG00000109881.17|chr11	ns
SVIP|ENSG00000198168.9|chr11	-0.175128	0.280583	-0.947522	0.000717276	SVIP|ENSG00000198168.9|chr11	ns
FANCF|ENSG00000183161.6|chr11	0.00213779	0.996255	0.263325	0.304084	FANCF|ENSG00000183161.6|chr11	ns
PRMT3|ENSG00000185238.13|chr11	0.00608465	0.983211	0.0148967	0.965415	PRMT3|ENSG00000185238.13|chr11	ns
E2F8|ENSG00000129173.13|chr11	0.3793	0.120074	0.505989	0.103852	E2F8|ENSG00000129173.13|chr11	ns
SPTY2D1|ENSG00000179119.15|chr11	0.0625906	0.775868	0.280885	0.271887	SPTY2D1|ENSG00000179119.15|chr11	ns
TSG101|ENSG00000074319.13|chr11	0.211525	0.283428	0.0690211	0.815598	TSG101|ENSG00000074319.13|chr11	ns
LDHC|ENSG00000166796.12|chr11	0.0597004	0.727567	-0.134549	0.464973	LDHC|ENSG00000166796.12|chr11	ns
SAAL1|ENSG00000166788.10|chr11	0.182816	0.262073	0.256574	0.245769	SAAL1|ENSG00000166788.10|chr11	ns
SERGEF|ENSG00000129158.11|chr11	0.053038	0.788564	-0.00214966	0.99412	SERGEF|ENSG00000129158.11|chr11	ns
NCR3LG1|ENSG00000188211.9|chr11	0.107389	0.56229	0.320072	0.209513	NCR3LG1|ENSG00000188211.9|chr11	ns
NUCB2|ENSG00000070081.18|chr11	-0.0470307	0.838853	-0.35709	0.167879	NUCB2|ENSG00000070081.18|chr11	ns
PIK3C2A|ENSG00000011405.14|chr11	0.0219079	0.930589	0.110551	0.680046	PIK3C2A|ENSG00000011405.14|chr11	ns
FBXO3|ENSG00000110429.14|chr11	-0.0696137	0.712409	-0.041239	0.820389	FBXO3|ENSG00000110429.14|chr11	ns
CAPRIN1|ENSG00000135387.21|chr11	0.00164661	0.993379	0.15195	0.510168	CAPRIN1|ENSG00000135387.21|chr11	ns
NAT10|ENSG00000135372.10|chr11	0.202063	0.290452	0.025771	0.940118	NAT10|ENSG00000135372.10|chr11	ns
ABTB2|ENSG00000166016.6|chr11	0.137317	0.435635	0.0298208	0.906038	ABTB2|ENSG00000166016.6|chr11	ns
ACP2|ENSG00000134575.13|chr11	0.0940733	0.652681	0.174324	0.49234	ACP2|ENSG00000134575.13|chr11	ns
DDB2|ENSG00000134574.12|chr11	0.061276	0.781785	-0.212744	0.389015	DDB2|ENSG00000134574.12|chr11	ns
PACSIN3|ENSG00000165912.16|chr11	-0.0217749	0.921362	0.0624268	0.831245	PACSIN3|ENSG00000165912.16|chr11	ns
ARFGAP2|ENSG00000149182.15|chr11	0.128527	0.510344	0.399407	0.114416	ARFGAP2|ENSG00000149182.15|chr11	ns
CSTPP1|ENSG00000149179.14|chr11	-0.0836605	0.653222	0.105443	0.677873	CSTPP1|ENSG00000149179.14|chr11	ns
CKAP5|ENSG00000175216.15|chr11	0.0451106	0.845426	-0.0804679	0.77405	CKAP5|ENSG00000175216.15|chr11	ns
ZNF408|ENSG00000175213.3|chr11	0.443675	0.0966736	1.15858	0.0125353	ZNF408|ENSG00000175213.3|chr11	ns
ARHGAP1|ENSG00000175220.12|chr11	-0.300872	0.139994	0.100887	0.712887	ARHGAP1|ENSG00000175220.12|chr11	ns
ATG13|ENSG00000175224.17|chr11	0.0424239	0.850294	-0.229519	0.347893	ATG13|ENSG00000175224.17|chr11	ns
MDK|ENSG00000110492.17|chr11	-0.0696857	0.698136	-0.0751205	0.722111	MDK|ENSG00000110492.17|chr11	ns
DGKZ|ENSG00000149091.15|chr11	-0.0314611	0.881213	-0.826409	0.0460994	DGKZ|ENSG00000149091.15|chr11	ns
PEX16|ENSG00000121680.16|chr11	0.0606651	0.695419	0.0406496	0.841772	PEX16|ENSG00000121680.16|chr11	ns
SLC35C1|ENSG00000181830.9|chr11	0.0300783	0.878399	0.128031	0.530173	SLC35C1|ENSG00000181830.9|chr11	ns
C11orf58|ENSG00000110696.10|chr11	-0.0504424	0.768711	-0.0545613	0.813301	C11orf58|ENSG00000110696.10|chr11	ns
TP53I11|ENSG00000175274.19|chr11	-0.421731	0.0441555	-0.00805915	0.980144	TP53I11|ENSG00000175274.19|chr11	ns
C11orf96|ENSG00000187479.9|chr11	1.1922	2.94199e-05	0.107697	0.685497	C11orf96|ENSG00000187479.9|chr11	ns
ALKBH3|ENSG00000166199.13|chr11	0.0475388	0.835433	-0.15487	0.540292	ALKBH3|ENSG00000166199.13|chr11	ns
HSD17B12|ENSG00000149084.13|chr11	-0.0666356	0.693408	-0.246375	0.215486	HSD17B12|ENSG00000149084.13|chr11	ns
TTC17|ENSG00000052841.15|chr11	0.0784246	0.706745	0.26133	0.297074	TTC17|ENSG00000052841.15|chr11	ns
API5|ENSG00000166181.13|chr11	-0.16753	0.359488	0.164007	0.522109	API5|ENSG00000166181.13|chr11	ns
IFTAP|ENSG00000166352.18|chr11	-0.289124	0.127292	-0.256279	0.297074	IFTAP|ENSG00000166352.18|chr11	ns
TRAF6|ENSG00000175104.15|chr11	-0.0130215	0.963753	0.0367038	0.867827	TRAF6|ENSG00000175104.15|chr11	ns
COMMD9|ENSG00000110442.12|chr11	-0.0175908	0.947047	0.0166125	0.963724	COMMD9|ENSG00000110442.12|chr11	ns
LDLRAD3|ENSG00000179241.13|chr11	-0.0764618	0.721698	0.00261559	0.995214	LDLRAD3|ENSG00000179241.13|chr11	ns
TRIM44|ENSG00000166326.7|chr11	0.0905764	0.600698	-0.0233785	0.94069	TRIM44|ENSG00000166326.7|chr11	ns
PDHX|ENSG00000110435.13|chr11	0.0226982	0.929255	-0.0390835	0.886611	PDHX|ENSG00000110435.13|chr11	ns
APIP|ENSG00000149089.13|chr11	-0.213676	0.284567	-0.327102	0.220414	APIP|ENSG00000149089.13|chr11	ns
CAT|ENSG00000121691.7|chr11	-0.0327138	0.888208	0.0531364	0.861138	CAT|ENSG00000121691.7|chr11	ns
EXT2|ENSG00000151348.16|chr11	-0.0387286	0.86625	0.0324269	0.923306	EXT2|ENSG00000151348.16|chr11	ns
CYP2R1|ENSG00000186104.11|chr11	0.0702369	0.709449	-0.0668892	0.764162	CYP2R1|ENSG00000186104.11|chr11	ns
PDE3B|ENSG00000152270.9|chr11	-0.106698	0.58716	0.0891896	0.686634	PDE3B|ENSG00000152270.9|chr11	ns
PSMA1|ENSG00000129084.18|chr11	-0.149488	0.180306	0.141551	0.40451	PSMA1|ENSG00000129084.18|chr11	ns
SMPD1|ENSG00000166311.10|chr11	-0.544737	0.0695514	-0.111266	0.489309	SMPD1|ENSG00000166311.10|chr11	ns
FHIP1B|ENSG00000051009.11|chr11	0.5266	0.0722155	0.0420692	0.831462	FHIP1B|ENSG00000051009.11|chr11	ns
STIM1|ENSG00000167323.13|chr11	-0.29421	0.157414	-0.133847	0.605459	STIM1|ENSG00000167323.13|chr11	ns
RHOG|ENSG00000177105.10|chr11	0.17198	0.366694	0.289578	0.199149	RHOG|ENSG00000177105.10|chr11	ns
PGAP2|ENSG00000148985.20|chr11	-0.182282	0.355046	0.00258242	0.995214	PGAP2|ENSG00000148985.20|chr11	ns
NUP98|ENSG00000110713.18|chr11	0.137556	0.488468	-0.00982087	0.975507	NUP98|ENSG00000110713.18|chr11	ns
ZNF195|ENSG00000005801.18|chr11	0.804139	5.43327e-06	0.438623	0.105995	ZNF195|ENSG00000005801.18|chr11	ns
TSSC4|ENSG00000184281.15|chr11	-0.0169136	0.93981	0.00508506	0.988129	TSSC4|ENSG00000184281.15|chr11	ns
CD81|ENSG00000110651.13|chr11	-0.361518	9.19183e-06	-0.157777	0.116114	CD81|ENSG00000110651.13|chr11	ns
CTSD|ENSG00000117984.15|chr11	-0.142753	0.362261	0.176178	0.344154	CTSD|ENSG00000117984.15|chr11	ns
MOB2|ENSG00000182208.15|chr11	0.21088	0.238521	0.0676275	0.788278	MOB2|ENSG00000182208.15|chr11	ns
TOLLIP|ENSG00000078902.16|chr11	-0.0228834	0.926634	-0.273762	0.288773	TOLLIP|ENSG00000078902.16|chr11	ns
CHID1|ENSG00000177830.18|chr11	-0.153296	0.350996	-0.484058	0.00541265	CHID1|ENSG00000177830.18|chr11	ns
APBB1|ENSG00000166313.20|chr11	0.068465	0.729595	0.0321365	0.909621	APBB1|ENSG00000166313.20|chr11	ns
TSPAN4|ENSG00000214063.12|chr11	0.00694638	0.975863	-0.092695	0.698287	TSPAN4|ENSG00000214063.12|chr11	ns
PNPLA2|ENSG00000177666.17|chr11	0.0343645	0.882529	0.19216	0.385743	PNPLA2|ENSG00000177666.17|chr11	ns
RPLP2|ENSG00000177600.9|chr11	-0.174191	0.0197487	0.0696857	0.528237	RPLP2|ENSG00000177600.9|chr11	ns
PIDD1|ENSG00000177595.19|chr11	0.0284726	0.883468	0.0117933	0.965887	PIDD1|ENSG00000177595.19|chr11	ns
SLC25A22|ENSG00000177542.11|chr11	-0.112074	0.568041	-0.0768001	0.772849	SLC25A22|ENSG00000177542.11|chr11	ns
GATD1|ENSG00000177225.17|chr11	-0.0671061	0.749142	-0.0269977	0.935592	GATD1|ENSG00000177225.17|chr11	ns
TALDO1|ENSG00000177156.11|chr11	-0.209943	0.064235	0.232685	0.0704522	TALDO1|ENSG00000177156.11|chr11	ns
TMEM80|ENSG00000177042.16|chr11	-0.0840286	0.684043	-0.0572182	0.842829	TMEM80|ENSG00000177042.16|chr11	ns
SIGIRR|ENSG00000185187.13|chr11	-0.135308	0.481484	-0.0191179	0.955289	SIGIRR|ENSG00000185187.13|chr11	ns
IFITM1|ENSG00000185885.17|chr11	-0.0335103	0.841236	-0.0815499	0.746648	IFITM1|ENSG00000185885.17|chr11	ns
ENSG00000288681|ENSG00000288681.1|chr11	-0.0335103	0.841236	-0.0815499	0.746648	ENSG00000288681|ENSG00000288681.1|chr11	ns
IFITM2|ENSG00000185201.18|chr11	-0.256659	0.17412	-0.191608	0.328764	IFITM2|ENSG00000185201.18|chr11	ns
PSMD13|ENSG00000185627.19|chr11	0.116114	0.42214	0.236373	0.17639	PSMD13|ENSG00000185627.19|chr11	ns
SIRT3|ENSG00000142082.15|chr11	-0.191501	0.295281	-0.0185665	0.947428	SIRT3|ENSG00000142082.15|chr11	ns
CD151|ENSG00000177697.19|chr11	-0.101341	0.553706	-0.261092	0.102756	CD151|ENSG00000177697.19|chr11	ns
ARHGEF12|ENSG00000196914.9|chr11	-0.104796	0.593654	-0.402839	0.134669	ARHGEF12|ENSG00000196914.9|chr11	ns
ARFIP2|ENSG00000132254.13|chr11	0.10818	0.526752	-0.127234	0.525351	ARFIP2|ENSG00000132254.13|chr11	ns
RRP8|ENSG00000132275.11|chr11	0.139675	0.478436	0.810516	0.00929746	RRP8|ENSG00000132275.11|chr11	ns
COPB1|ENSG00000129083.13|chr11	0.0548433	0.768711	0.176197	0.41054	COPB1|ENSG00000129083.13|chr11	ns
RRAS2|ENSG00000133818.14|chr11	0.245405	0.215997	-0.173783	0.490918	RRAS2|ENSG00000133818.14|chr11	ns
FAR1|ENSG00000197601.14|chr11	0.0644591	0.730765	-0.0717898	0.805323	FAR1|ENSG00000197601.14|chr11	ns
BTBD10|ENSG00000148925.11|chr11	0.364086	0.120472	0.118933	0.608717	BTBD10|ENSG00000148925.11|chr11	ns
TEAD1|ENSG00000187079.20|chr11	-0.00119876	0.996841	-0.0252154	0.940118	TEAD1|ENSG00000187079.20|chr11	ns
PARVA|ENSG00000197702.14|chr11	-0.136616	0.493003	-0.0335877	0.913331	PARVA|ENSG00000197702.14|chr11	ns
USP47|ENSG00000170242.19|chr11	0.161686	0.359476	0.646096	0.0118766	USP47|ENSG00000170242.19|chr11	ns
GALNT18|ENSG00000110328.6|chr11	-0.0596241	0.769479	0.0597741	0.831179	GALNT18|ENSG00000110328.6|chr11	ns
ZBED5|ENSG00000236287.8|chr11	0.305101	0.146263	0.374297	0.185568	ZBED5|ENSG00000236287.8|chr11	ns
CTR9|ENSG00000198730.9|chr11	-0.0382882	0.871347	0.0112711	0.975742	CTR9|ENSG00000198730.9|chr11	ns
RNF141|ENSG00000110315.7|chr11	-0.0940762	0.647885	-1.05997	0.0244532	RNF141|ENSG00000110315.7|chr11	ns
ADM|ENSG00000148926.10|chr11	-0.0135377	0.965932	0.203432	0.387347	ADM|ENSG00000148926.10|chr11	ns
SWAP70|ENSG00000133789.15|chr11	-0.0731499	0.729772	0.147207	0.566465	SWAP70|ENSG00000133789.15|chr11	ns
TIMM10B|ENSG00000132286.12|chr11	0.190208	0.308483	0.332091	0.190037	TIMM10B|ENSG00000132286.12|chr11	ns
WEE1|ENSG00000166483.12|chr11	-0.0263477	0.914636	0.0131496	0.970422	WEE1|ENSG00000166483.12|chr11	ns
IPO7|ENSG00000205339.10|chr11	-0.0217839	0.890949	-0.120997	0.561439	IPO7|ENSG00000205339.10|chr11	ns
TMEM41B|ENSG00000166471.11|chr11	0.10268	0.613507	-0.0354893	0.89183	TMEM41B|ENSG00000166471.11|chr11	ns
DENND5A|ENSG00000184014.9|chr11	-0.109843	0.584737	-0.0427919	0.865313	DENND5A|ENSG00000184014.9|chr11	ns
NRIP3|ENSG00000175352.12|chr11	-0.0659298	0.724195	-0.115444	0.616788	NRIP3|ENSG00000175352.12|chr11	ns
TMEM9B|ENSG00000175348.11|chr11	-0.0963438	0.615847	-0.494506	0.110023	TMEM9B|ENSG00000175348.11|chr11	ns
ENSG00000288258|ENSG00000288258.1|chrX	-0.00839502	0.974509	-0.0929508	0.735512	ENSG00000288258|ENSG00000288258.1|chrX	ns
TUB|ENSG00000166402.9|chr11	-0.0390432	0.869807	-0.0578313	0.821748	TUB|ENSG00000166402.9|chr11	ns
EIF3F|ENSG00000175390.15|chr11	0.056784	0.783233	0.20126	0.364283	EIF3F|ENSG00000175390.15|chr11	ns
ZNF215|ENSG00000149054.16|chr11	0.216102	0.27855	0.416993	0.141507	ZNF215|ENSG00000149054.16|chr11	ns
MRPL17|ENSG00000158042.9|chr11	0.160141	0.315926	0.046519	0.869631	MRPL17|ENSG00000158042.9|chr11	ns
TPP1|ENSG00000166340.18|chr11	-0.0648133	0.768334	-0.580469	0.0619106	TPP1|ENSG00000166340.18|chr11	ns
TAF10|ENSG00000166337.11|chr11	-0.213162	0.142883	-0.105122	0.619012	TAF10|ENSG00000166337.11|chr11	ns
ILK|ENSG00000166333.14|chr11	-0.0641074	0.75005	0.166615	0.488158	ILK|ENSG00000166333.14|chr11	ns
ZNF143|ENSG00000166478.10|chr11	0.0926763	0.646025	0.0417826	0.8804	ZNF143|ENSG00000166478.10|chr11	ns
TBCEL|ENSG00000154114.13|chr11	0.162585	0.319222	-0.00767238	0.970422	TBCEL|ENSG00000154114.13|chr11	ns
SC5D|ENSG00000109929.10|chr11	0.289038	0.0345667	0.36965	0.0745641	SC5D|ENSG00000109929.10|chr11	ns
SORL1|ENSG00000137642.13|chr11	-0.670949	0.00823957	-0.0263256	0.931818	SORL1|ENSG00000137642.13|chr11	ns
PLBD2|ENSG00000151176.8|chr12	-0.282969	0.163621	-0.859311	0.0263525	PLBD2|ENSG00000151176.8|chr12	ns
TPCN1|ENSG00000186815.13|chr12	-0.0985485	0.555403	-0.0464475	0.851095	TPCN1|ENSG00000186815.13|chr12	ns
RITA1|ENSG00000139405.16|chr12	-0.0438721	0.846853	-0.311257	0.218417	RITA1|ENSG00000139405.16|chr12	ns
DDX54|ENSG00000123064.13|chr12	-0.0953736	0.521588	0.0846761	0.65472	DDX54|ENSG00000123064.13|chr12	ns
TRAFD1|ENSG00000135148.12|chr12	-0.012196	0.964363	-0.252556	0.317633	TRAFD1|ENSG00000135148.12|chr12	ns
NAA25|ENSG00000111300.10|chr12	0.391814	0.0168567	0.0966381	0.722654	NAA25|ENSG00000111300.10|chr12	ns
ERP29|ENSG00000089248.7|chr12	0.167484	0.237875	0.471743	0.00175229	ERP29|ENSG00000089248.7|chr12	ns
MAPKAPK5|ENSG00000089022.14|chr12	-0.0229771	0.920711	-0.257979	0.292649	MAPKAPK5|ENSG00000089022.14|chr12	ns
ALDH2|ENSG00000111275.13|chr12	-0.11802	0.528824	0.190122	0.437139	ALDH2|ENSG00000111275.13|chr12	ns
BRAP|ENSG00000089234.16|chr12	0.792136	0.00163242	0.487114	0.111499	BRAP|ENSG00000089234.16|chr12	ns
ATXN2|ENSG00000204842.18|chr12	0.0193082	0.926391	0.000504282	0.998258	ATXN2|ENSG00000204842.18|chr12	ns
PPP1CC|ENSG00000186298.12|chr12	-0.0187832	0.902048	-0.134881	0.397894	PPP1CC|ENSG00000186298.12|chr12	ns
PPTC7|ENSG00000196850.6|chr12	-0.151916	0.324713	-0.281488	0.228636	PPTC7|ENSG00000196850.6|chr12	ns
VPS29|ENSG00000111237.19|chr12	-0.0952081	0.507358	-0.389609	0.00473796	VPS29|ENSG00000111237.19|chr12	ns
GPN3|ENSG00000111231.9|chr12	0.00125419	0.99745	-0.0290595	0.922512	GPN3|ENSG00000111231.9|chr12	ns
ARPC3|ENSG00000111229.16|chr12	-0.23421	0.0153222	-0.165021	0.242231	ARPC3|ENSG00000111229.16|chr12	ns
ANAPC7|ENSG00000196510.14|chr12	0.0953615	0.607847	-0.0278434	0.93253	ANAPC7|ENSG00000196510.14|chr12	ns
ATP2A2|ENSG00000174437.18|chr12	0.115103	0.265228	0.134547	0.394575	ATP2A2|ENSG00000174437.18|chr12	ns
IFT81|ENSG00000122970.16|chr12	0.110053	0.492704	0.0241258	0.880853	IFT81|ENSG00000122970.16|chr12	ns
C12orf76|ENSG00000174456.16|chr12	0.225276	0.266064	0.189131	0.375154	C12orf76|ENSG00000174456.16|chr12	ns
ANKRD13A|ENSG00000076513.17|chr12	0.170022	0.35866	-0.100713	0.700853	ANKRD13A|ENSG00000076513.17|chr12	ns
GIT2|ENSG00000139436.22|chr12	-0.0376828	0.86864	0.0907587	0.628017	GIT2|ENSG00000139436.22|chr12	ns
TCHP|ENSG00000139437.18|chr12	0.238042	0.200506	0.682912	0.0321778	TCHP|ENSG00000139437.18|chr12	ns
FAM222A|ENSG00000139438.6|chr12	0.0279112	0.901098	-0.0649472	0.783177	FAM222A|ENSG00000139438.6|chr12	ns
MVK|ENSG00000110921.14|chr12	0.100553	0.5716	0.147594	0.452584	MVK|ENSG00000110921.14|chr12	ns
MMAB|ENSG00000139428.12|chr12	0.156166	0.335388	-0.124788	0.582522	MMAB|ENSG00000139428.12|chr12	ns
UBE3B|ENSG00000151148.14|chr12	-0.241398	0.239485	-0.00936611	0.972679	UBE3B|ENSG00000151148.14|chr12	ns
SDSL|ENSG00000139410.15|chr12	0.063213	0.741594	-0.130135	0.599692	SDSL|ENSG00000139410.15|chr12	ns
RBM19|ENSG00000122965.11|chr12	0.023688	0.921645	0.193927	0.440229	RBM19|ENSG00000122965.11|chr12	ns
TBX3|ENSG00000135111.16|chr12	0.115149	0.535623	0.0819361	0.77469	TBX3|ENSG00000135111.16|chr12	ns
MED13L|ENSG00000123066.9|chr12	0.274295	0.0480583	-0.08479	0.764102	MED13L|ENSG00000123066.9|chr12	ns
ANAPC5|ENSG00000089053.13|chr12	0.0169626	0.935517	-0.129054	0.5188	ANAPC5|ENSG00000089053.13|chr12	ns
CAMKK2|ENSG00000110931.19|chr12	-0.045033	0.844101	-0.0062923	0.9849	CAMKK2|ENSG00000110931.19|chr12	ns
C12orf43|ENSG00000157895.11|chr12	0.0693553	0.735771	-0.125135	0.595116	C12orf43|ENSG00000157895.11|chr12	ns
SPPL3|ENSG00000157837.16|chr12	-0.0837715	0.670809	-0.414899	0.0853314	SPPL3|ENSG00000157837.16|chr12	ns
ACADS|ENSG00000122971.9|chr12	0.0771101	0.630743	0.115489	0.60351	ACADS|ENSG00000122971.9|chr12	ns
UNC119B|ENSG00000175970.11|chr12	-0.0727423	0.729772	-0.051263	0.863823	UNC119B|ENSG00000175970.11|chr12	ns
MLEC|ENSG00000110917.8|chr12	-0.067742	0.617064	-0.268708	0.109574	MLEC|ENSG00000110917.8|chr12	ns
POP5|ENSG00000167272.11|chr12	-0.107218	0.53365	0.0508689	0.835509	POP5|ENSG00000167272.11|chr12	ns
RNF10|ENSG00000022840.17|chr12	-0.317181	0.0199017	-0.330443	0.103852	RNF10|ENSG00000022840.17|chr12	ns
COQ5|ENSG00000110871.15|chr12	0.079249	0.709004	-0.104793	0.662931	COQ5|ENSG00000110871.15|chr12	ns
GATC|ENSG00000257218.6|chr12	-0.102985	0.435459	-0.368471	0.0424754	GATC|ENSG00000257218.6|chr12	ns
TRIAP1|ENSG00000170855.4|chr12	-0.189998	0.0756752	-0.127331	0.407701	TRIAP1|ENSG00000170855.4|chr12	ns
COX6A1|ENSG00000111775.3|chr12	-0.0896439	0.38161	0.0277626	0.875007	COX6A1|ENSG00000111775.3|chr12	ns
KCTD10|ENSG00000110906.13|chr12	-0.0398121	0.847885	-0.00543705	0.9849	KCTD10|ENSG00000110906.13|chr12	ns
PXN|ENSG00000089159.17|chr12	-0.200196	0.256334	0.187323	0.447967	PXN|ENSG00000089159.17|chr12	ns
GCN1|ENSG00000089154.11|chr12	-0.701335	1.5591e-06	-0.326977	0.162238	GCN1|ENSG00000089154.11|chr12	ns
RAB35|ENSG00000111737.12|chr12	0.100619	0.582439	0.0441176	0.883219	RAB35|ENSG00000111737.12|chr12	ns
CIT|ENSG00000122966.17|chr12	-0.125052	0.528824	0.0209834	0.940321	CIT|ENSG00000122966.17|chr12	ns
SUDS3|ENSG00000111707.12|chr12	-0.0824358	0.673419	-0.0507696	0.820635	SUDS3|ENSG00000111707.12|chr12	ns
TAOK3|ENSG00000135090.14|chr12	0.134107	0.497808	0.221977	0.332429	TAOK3|ENSG00000135090.14|chr12	ns
PEBP1|ENSG00000089220.5|chr12	-0.14445	0.044415	0.0178772	0.883219	PEBP1|ENSG00000089220.5|chr12	ns
WSB2|ENSG00000176871.9|chr12	-0.300147	0.0726921	-1.56899	0.000159579	WSB2|ENSG00000176871.9|chr12	ns
RFC5|ENSG00000111445.14|chr12	0.0306973	0.875365	-0.135087	0.573785	RFC5|ENSG00000111445.14|chr12	ns
FBXO21|ENSG00000135108.16|chr12	0.023034	0.918555	-0.109907	0.667067	FBXO21|ENSG00000135108.16|chr12	ns
TESC|ENSG00000088992.18|chr12	0.00874503	0.971669	-0.139755	0.491062	TESC|ENSG00000088992.18|chr12	ns
FBXW8|ENSG00000174989.13|chr12	-0.0296737	0.887838	0.00345012	0.989966	FBXW8|ENSG00000174989.13|chr12	ns
RNFT2|ENSG00000135119.15|chr12	-0.428464	0.0514729	-0.172485	0.478974	RNFT2|ENSG00000135119.15|chr12	ns
SPRING1|ENSG00000111412.6|chr12	-0.279653	0.0510902	-0.535593	0.0487481	SPRING1|ENSG00000111412.6|chr12	ns
RPLP0|ENSG00000089157.16|chr12	0.0129504	0.934599	0.159568	0.116114	RPLP0|ENSG00000089157.16|chr12	ns
RNF34|ENSG00000170633.17|chr12	0.0448596	0.847215	0.095503	0.722654	RNF34|ENSG00000170633.17|chr12	ns
UNG|ENSG00000076248.12|chr12	0.19091	0.140945	0.435736	0.00392721	UNG|ENSG00000076248.12|chr12	ns
USP30|ENSG00000135093.13|chr12	0.361742	0.117653	0.616751	0.0845229	USP30|ENSG00000135093.13|chr12	ns
LTA4H|ENSG00000111144.10|chr12	-0.144445	0.274862	0.213829	0.152508	LTA4H|ENSG00000111144.10|chr12	ns
METAP2|ENSG00000111142.14|chr12	-0.0211599	0.882947	-0.00336135	0.993027	METAP2|ENSG00000111142.14|chr12	ns
VEZT|ENSG00000028203.19|chr12	0.262881	0.168343	0.209748	0.402056	VEZT|ENSG00000028203.19|chr12	ns
NR2C1|ENSG00000120798.17|chr12	0.351661	0.131044	0.0816468	0.738174	NR2C1|ENSG00000120798.17|chr12	ns
NDUFA12|ENSG00000184752.14|chr12	-0.180628	0.161521	-0.0609157	0.735989	NDUFA12|ENSG00000184752.14|chr12	ns
CRADD|ENSG00000169372.13|chr12	0.00722258	0.97251	-0.122734	0.522378	CRADD|ENSG00000169372.13|chr12	ns
MRPL42|ENSG00000198015.14|chr12	-0.272557	0.00118932	-0.117812	0.562067	MRPL42|ENSG00000198015.14|chr12	ns
NUDT4|ENSG00000173598.14|chr12	0.0330131	0.888583	-0.468869	0.107937	NUDT4|ENSG00000173598.14|chr12	ns
ATP2B1|ENSG00000070961.16|chr12	0.234906	0.0432839	-0.0421301	0.886123	ATP2B1|ENSG00000070961.16|chr12	ns
GALNT4|ENSG00000257594.4|chr12	-0.0900813	0.655586	-0.0572496	0.803109	GALNT4|ENSG00000257594.4|chr12	ns
POC1B-GALNT4|ENSG00000259075.6|chr12	-0.0900813	0.655586	-0.0572496	0.803109	POC1B-GALNT4|ENSG00000259075.6|chr12	ns
POC1B|ENSG00000139323.14|chr12	0.0439384	0.848318	-0.0590771	0.82705	POC1B|ENSG00000139323.14|chr12	ns
DUSP6|ENSG00000139318.8|chr12	0.0719642	0.73956	-0.14563	0.535492	DUSP6|ENSG00000139318.8|chr12	ns
TMTC3|ENSG00000139324.12|chr12	-0.0316482	0.881153	-0.104276	0.700225	TMTC3|ENSG00000139324.12|chr12	ns
C12orf29|ENSG00000133641.18|chr12	0.113282	0.544461	0.0352742	0.913116	C12orf29|ENSG00000133641.18|chr12	ns
ALX1|ENSG00000180318.4|chr12	0.0788791	0.677612	0.203616	0.370981	ALX1|ENSG00000180318.4|chr12	ns
SLC6A15|ENSG00000072041.18|chr12	-0.0450221	0.843293	-0.0846631	0.591709	SLC6A15|ENSG00000072041.18|chr12	ns
METTL25|ENSG00000127720.8|chr12	0.168911	0.339729	-0.00930481	0.970422	METTL25|ENSG00000127720.8|chr12	ns
CCDC59|ENSG00000133773.12|chr12	0.540808	2.50224e-05	0.134271	0.563466	CCDC59|ENSG00000133773.12|chr12	ns
PPP1R12A|ENSG00000058272.19|chr12	0.279422	0.0973413	0.270962	0.297829	PPP1R12A|ENSG00000058272.19|chr12	ns
PAWR|ENSG00000177425.11|chr12	0.0200747	0.920711	-0.0556431	0.841439	PAWR|ENSG00000177425.11|chr12	ns
E2F7|ENSG00000165891.16|chr12	0.450515	0.0381215	0.507602	0.116029	E2F7|ENSG00000165891.16|chr12	ns
CSRP2|ENSG00000175183.10|chr12	-0.117188	0.531981	-0.0049852	0.991395	CSRP2|ENSG00000175183.10|chr12	ns
OSBPL8|ENSG00000091039.17|chr12	0.0886666	0.535419	-0.316939	0.145199	OSBPL8|ENSG00000091039.17|chr12	ns
BBS10|ENSG00000179941.9|chr12	-0.0334995	0.879339	-0.00830903	0.976787	BBS10|ENSG00000179941.9|chr12	ns
NAP1L1|ENSG00000187109.15|chr12	-0.125772	0.13084	0.157325	0.229918	NAP1L1|ENSG00000187109.15|chr12	ns
KRR1|ENSG00000111615.14|chr12	0.0465339	0.772938	0.0644878	0.783177	KRR1|ENSG00000111615.14|chr12	ns
CDK17|ENSG00000059758.8|chr12	0.456067	0.0260943	0.666524	0.051258	CDK17|ENSG00000059758.8|chr12	ns
NEDD1|ENSG00000139350.12|chr12	0.102494	0.558335	0.0715408	0.804466	NEDD1|ENSG00000139350.12|chr12	ns
TMPO|ENSG00000120802.14|chr12	0.0520865	0.740832	-0.0326621	0.899359	TMPO|ENSG00000120802.14|chr12	ns
IKBIP|ENSG00000166130.15|chr12	-0.0107344	0.969752	-0.134022	0.588899	IKBIP|ENSG00000166130.15|chr12	ns
CORO1C|ENSG00000110880.11|chr12	0.0904235	0.568012	0.0126552	0.96794	CORO1C|ENSG00000110880.11|chr12	ns
SART3|ENSG00000075856.12|chr12	0.0300063	0.897848	0.201922	0.406558	SART3|ENSG00000075856.12|chr12	ns
PRDM4|ENSG00000110851.12|chr12	0.208658	0.255893	0.0838801	0.770306	PRDM4|ENSG00000110851.12|chr12	ns
PWP1|ENSG00000136045.12|chr12	-0.03916	0.841254	0.200104	0.307804	PWP1|ENSG00000136045.12|chr12	ns
CRY1|ENSG00000008405.12|chr12	0.447936	0.0114448	0.0659602	0.824463	CRY1|ENSG00000008405.12|chr12	ns
TMEM263|ENSG00000151135.10|chr12	0.155353	0.340537	-0.137705	0.595186	TMEM263|ENSG00000151135.10|chr12	ns
RIC8B|ENSG00000111785.21|chr12	0.0153864	0.949336	0.0783024	0.685982	RIC8B|ENSG00000111785.21|chr12	ns
POLR3B|ENSG00000013503.10|chr12	0.215843	0.276902	0.123164	0.583724	POLR3B|ENSG00000013503.10|chr12	ns
CKAP4|ENSG00000136026.14|chr12	-0.150113	0.101623	-0.138476	0.295037	CKAP4|ENSG00000136026.14|chr12	ns
NUAK1|ENSG00000074590.14|chr12	-0.0753838	0.708926	0.0785659	0.785214	NUAK1|ENSG00000074590.14|chr12	ns
APPL2|ENSG00000136044.12|chr12	-0.0386346	0.84869	-0.222616	0.186583	APPL2|ENSG00000136044.12|chr12	ns
NOPCHAP1|ENSG00000151131.11|chr12	0.0732903	0.734096	0.330977	0.18519	NOPCHAP1|ENSG00000151131.11|chr12	ns
SLC41A2|ENSG00000136052.10|chr12	-0.200816	0.300113	0.108281	0.615272	SLC41A2|ENSG00000136052.10|chr12	ns
ALKBH2|ENSG00000189046.11|chr12	0.0773555	0.719582	0.00496505	0.989827	ALKBH2|ENSG00000189046.11|chr12	ns
CHST11|ENSG00000171310.11|chr12	-0.022188	0.929516	-0.0630284	0.827349	CHST11|ENSG00000171310.11|chr12	ns
NFYB|ENSG00000120837.8|chr12	-0.0118357	0.96654	-0.0992202	0.714617	NFYB|ENSG00000120837.8|chr12	ns
HCFC2|ENSG00000111727.12|chr12	0.0638647	0.733478	0.410633	0.13262	HCFC2|ENSG00000111727.12|chr12	ns
GLT8D2|ENSG00000120820.13|chr12	-0.0194054	0.916506	-0.752528	0.0702925	GLT8D2|ENSG00000120820.13|chr12	ns
TDG|ENSG00000139372.15|chr12	0.0572304	0.795725	0.257967	0.268601	TDG|ENSG00000139372.15|chr12	ns
C12orf73|ENSG00000204954.10|chr12	-0.266624	0.131771	-0.20435	0.364097	C12orf73|ENSG00000204954.10|chr12	ns
NT5DC3|ENSG00000111696.12|chr12	0.444878	0.0534043	-0.10064	0.61432	NT5DC3|ENSG00000111696.12|chr12	ns
PARPBP|ENSG00000185480.12|chr12	0.0594572	0.772596	-0.0410815	0.894576	PARPBP|ENSG00000185480.12|chr12	ns
NUP37|ENSG00000075188.9|chr12	0.104472	0.555403	0.636798	0.000647121	NUP37|ENSG00000075188.9|chr12	ns
WASHC3|ENSG00000120860.11|chr12	-0.00371951	0.989288	-0.250562	0.322136	WASHC3|ENSG00000120860.11|chr12	ns
ARL1|ENSG00000120805.14|chr12	-0.110818	0.456284	-0.239967	0.186552	ARL1|ENSG00000120805.14|chr12	ns
UTP20|ENSG00000120800.5|chr12	0.0209255	0.934599	0.19277	0.413551	UTP20|ENSG00000120800.5|chr12	ns
SCYL2|ENSG00000136021.19|chr12	0.399219	0.0408229	0.160694	0.450381	SCYL2|ENSG00000136021.19|chr12	ns
ACTR6|ENSG00000075089.10|chr12	0.256454	0.215997	1.21952	0.00354707	ACTR6|ENSG00000075089.10|chr12	ns
TXNRD1|ENSG00000198431.18|chr12	-0.0522657	0.729943	-0.27312	0.0834807	TXNRD1|ENSG00000198431.18|chr12	ns
KDM2B|ENSG00000089094.20|chr12	0.00148835	0.996841	-0.205818	0.406159	KDM2B|ENSG00000089094.20|chr12	ns
TMEM120B|ENSG00000188735.13|chr12	-0.144896	0.460242	-0.239086	0.341708	TMEM120B|ENSG00000188735.13|chr12	ns
SETD1B|ENSG00000139718.12|chr12	-0.224039	0.175543	-0.107723	0.684849	SETD1B|ENSG00000139718.12|chr12	ns
KBTBD7|ENSG00000120696.9|chr13	-0.623279	0.000862393	-0.574645	0.0672855	KBTBD7|ENSG00000120696.9|chr13	ns
KBTBD6|ENSG00000165572.8|chr13	-0.247444	0.0631374	-0.135184	0.550596	KBTBD6|ENSG00000165572.8|chr13	ns
WBP4|ENSG00000120688.9|chr13	0.0607023	0.769317	0.204259	0.360541	WBP4|ENSG00000120688.9|chr13	ns
ELF1|ENSG00000120690.16|chr13	0.413016	0.0907396	0.0939512	0.62462	ELF1|ENSG00000120690.16|chr13	ns
SLC25A15|ENSG00000102743.15|chr13	-0.115205	0.553041	-0.210872	0.403006	SLC25A15|ENSG00000102743.15|chr13	ns
MRPS31|ENSG00000102738.8|chr13	0.0923412	0.653051	0.381535	0.179797	MRPS31|ENSG00000102738.8|chr13	ns
COG6|ENSG00000133103.17|chr13	0.105647	0.590057	0.0786474	0.764102	COG6|ENSG00000133103.17|chr13	ns
LHFPL6|ENSG00000183722.9|chr13	0.0627809	0.774517	0.221963	0.369455	LHFPL6|ENSG00000183722.9|chr13	ns
PROSER1|ENSG00000120685.20|chr13	0.471448	0.0025635	0.021471	0.950667	PROSER1|ENSG00000120685.20|chr13	ns
UFM1|ENSG00000120686.12|chr13	0.400547	0.00335772	0.144675	0.543768	UFM1|ENSG00000120686.12|chr13	ns
SUPT20H|ENSG00000102710.21|chr13	-0.0534794	0.811776	0.0855216	0.758758	SUPT20H|ENSG00000102710.21|chr13	ns
EXOSC8|ENSG00000120699.14|chr13	0.291135	0.0155623	0.205696	0.203285	EXOSC8|ENSG00000120699.14|chr13	ns
ALG5|ENSG00000120697.10|chr13	-0.104612	0.473072	-0.172817	0.304742	ALG5|ENSG00000120697.10|chr13	ns
RFXAP|ENSG00000133111.4|chr13	0.319225	0.140945	0.0336303	0.894771	RFXAP|ENSG00000133111.4|chr13	ns
SPART|ENSG00000133104.14|chr13	0.131983	0.408911	0.0079692	0.980144	SPART|ENSG00000133104.14|chr13	ns
RFC3|ENSG00000133119.13|chr13	0.220434	0.161327	0.20057	0.355257	RFC3|ENSG00000133119.13|chr13	ns
PDS5B|ENSG00000083642.19|chr13	0.223338	0.265228	0.0650683	0.787717	PDS5B|ENSG00000083642.19|chr13	ns
N4BP2L2|ENSG00000244754.9|chr13	0.278884	0.162589	0.0576621	0.827096	N4BP2L2|ENSG00000244754.9|chr13	ns
B3GLCT|ENSG00000187676.8|chr13	-0.0905294	0.656176	-0.129108	0.540249	B3GLCT|ENSG00000187676.8|chr13	ns
HSPH1|ENSG00000120694.20|chr13	-0.0546808	0.744445	-0.00127685	0.996956	HSPH1|ENSG00000120694.20|chr13	ns
USPL1|ENSG00000132952.12|chr13	-0.123331	0.496629	0.114714	0.550596	USPL1|ENSG00000132952.12|chr13	ns
HMGB1|ENSG00000189403.15|chr13	-0.19383	0.0429728	-0.0363903	0.8466	HMGB1|ENSG00000189403.15|chr13	ns
UBE2L5|ENSG00000236444.5|chr13	-0.216882	0.188539	-0.268717	0.19416	UBE2L5|ENSG00000236444.5|chr13	ns
UBL3|ENSG00000122042.10|chr13	-0.0914902	0.640593	-0.420882	0.136916	UBL3|ENSG00000122042.10|chr13	ns
PAN3|ENSG00000152520.14|chr13	0.0509387	0.824086	0.109039	0.641188	PAN3|ENSG00000152520.14|chr13	ns
CDX2|ENSG00000165556.10|chr13	0.139911	0.462708	0.088101	0.724463	CDX2|ENSG00000165556.10|chr13	ns
POLR1D|ENSG00000186184.20|chr13	0.135279	0.410428	0.00427607	0.989966	POLR1D|ENSG00000186184.20|chr13	ns
MTRF1|ENSG00000120662.16|chr13	0.0476083	0.795725	0.117538	0.509118	MTRF1|ENSG00000120662.16|chr13	ns
DGKH|ENSG00000102780.17|chr13	0.0838223	0.630743	0.0470112	0.878904	DGKH|ENSG00000102780.17|chr13	ns
DNAJC15|ENSG00000120675.6|chr13	-0.0291749	0.897663	0.177049	0.382522	DNAJC15|ENSG00000120675.6|chr13	ns
ENOX1|ENSG00000120658.14|chr13	0.12604	0.478626	-0.124557	0.569798	ENOX1|ENSG00000120658.14|chr13	ns
CKAP2|ENSG00000136108.15|chr13	0.349084	0.0226656	0.210787	0.380908	CKAP2|ENSG00000136108.15|chr13	ns
VPS36|ENSG00000136100.14|chr13	-0.0800481	0.679918	-0.432043	0.12119	VPS36|ENSG00000136100.14|chr13	ns
NEK3|ENSG00000136098.17|chr13	0.103239	0.606451	0.10104	0.648918	NEK3|ENSG00000136098.17|chr13	ns
UTP14C|ENSG00000253797.2|chr13	-0.0804827	0.688919	0.0959477	0.730326	UTP14C|ENSG00000253797.2|chr13	ns
WDFY2|ENSG00000139668.9|chr13	0.111756	0.580507	-0.085731	0.72091	WDFY2|ENSG00000139668.9|chr13	ns
INTS6|ENSG00000102786.15|chr13	0.118677	0.548359	0.119962	0.556549	INTS6|ENSG00000102786.15|chr13	ns
RNASEH2B|ENSG00000136104.21|chr13	0.0613586	0.780593	0.096045	0.724681	RNASEH2B|ENSG00000136104.21|chr13	ns
KCNRG|ENSG00000198553.9|chr13	0.0795017	0.618763	-0.0368147	0.828076	KCNRG|ENSG00000198553.9|chr13	ns
TRIM13|ENSG00000204977.10|chr13	-0.134065	0.475329	0.0419929	0.892669	TRIM13|ENSG00000204977.10|chr13	ns
SPRYD7|ENSG00000123178.15|chr13	-0.0920247	0.653222	0.207323	0.386141	SPRYD7|ENSG00000123178.15|chr13	ns
KPNA3|ENSG00000102753.10|chr13	-0.447265	4.69996e-05	-0.287851	0.178741	KPNA3|ENSG00000102753.10|chr13	ns
EBPL|ENSG00000123179.14|chr13	-0.246216	0.0633289	-0.209925	0.209844	EBPL|ENSG00000123179.14|chr13	ns
PHF11|ENSG00000136147.18|chr13	0.179923	0.330835	0.390409	0.106209	PHF11|ENSG00000136147.18|chr13	ns
LNX2|ENSG00000139517.9|chr13	0.123819	0.526549	0.0648604	0.722111	LNX2|ENSG00000139517.9|chr13	ns
FNDC3A|ENSG00000102531.16|chr13	0.531156	0.0157282	0.0364245	0.893118	FNDC3A|ENSG00000102531.16|chr13	ns
ITM2B|ENSG00000136156.15|chr13	-0.176764	0.0721333	-0.12582	0.37647	ITM2B|ENSG00000136156.15|chr13	ns
MED4|ENSG00000136146.15|chr13	0.0395594	0.864661	-0.227955	0.341931	MED4|ENSG00000136146.15|chr13	ns
NUDT15|ENSG00000136159.4|chr13	-0.0476448	0.831875	-0.118023	0.651771	NUDT15|ENSG00000136159.4|chr13	ns
SUCLA2|ENSG00000136143.16|chr13	0.00563577	0.983211	0.0142599	0.968905	SUCLA2|ENSG00000136143.16|chr13	ns
ESD|ENSG00000139684.15|chr13	-0.162773	0.0495596	-0.0464758	0.785214	ESD|ENSG00000139684.15|chr13	ns
LCP1|ENSG00000136167.15|chr13	-0.050899	0.80183	0.0483179	0.870074	LCP1|ENSG00000136167.15|chr13	ns
ZC3H13|ENSG00000123200.17|chr13	-0.112632	0.562538	0.0424295	0.891031	ZC3H13|ENSG00000123200.17|chr13	ns
SLC25A30|ENSG00000174032.17|chr13	0.0735403	0.727567	-0.0675073	0.764102	SLC25A30|ENSG00000174032.17|chr13	ns
GTF2F2|ENSG00000188342.12|chr13	0.0759921	0.693004	0.166286	0.487602	GTF2F2|ENSG00000188342.12|chr13	ns
GPALPP1|ENSG00000133114.18|chr13	0.0217788	0.928379	0.113698	0.636266	GPALPP1|ENSG00000133114.18|chr13	ns
NUFIP1|ENSG00000083635.8|chr13	0.363998	0.0998517	0.473649	0.125382	NUFIP1|ENSG00000083635.8|chr13	ns
TSC22D1|ENSG00000102804.15|chr13	0.451632	0.0100548	0.279381	0.269233	TSC22D1|ENSG00000102804.15|chr13	ns
SERP2|ENSG00000151778.11|chr13	0.0986404	0.62427	0.0832069	0.724786	SERP2|ENSG00000151778.11|chr13	ns
RB1|ENSG00000139687.16|chr13	-0.0821846	0.659351	-0.018361	0.958386	RB1|ENSG00000139687.16|chr13	ns
MTIF3|ENSG00000122033.15|chr13	0.00284616	0.993606	-0.101106	0.688058	MTIF3|ENSG00000122033.15|chr13	ns
GTF3A|ENSG00000122034.17|chr13	-0.071714	0.659179	-0.555423	0.011088	GTF3A|ENSG00000122034.17|chr13	ns
CDK8|ENSG00000132964.13|chr13	0.176961	0.36618	-0.0399113	0.891001	CDK8|ENSG00000132964.13|chr13	ns
SFSWAP|ENSG00000061936.10|chr12	0.225909	0.229912	0.0228235	0.946952	SFSWAP|ENSG00000061936.10|chr12	ns
SLC15A4|ENSG00000139370.12|chr12	-0.216258	0.209859	0.155596	0.540431	SLC15A4|ENSG00000139370.12|chr12	ns
AACS|ENSG00000081760.17|chr12	-0.00795453	0.974509	-0.0494676	0.851247	AACS|ENSG00000081760.17|chr12	ns
DHX37|ENSG00000150990.9|chr12	-0.0754122	0.7273	0.0469972	0.875007	DHX37|ENSG00000150990.9|chr12	ns
UBC|ENSG00000150991.16|chr12	0.140867	0.0402243	0.126503	0.128689	UBC|ENSG00000150991.16|chr12	ns
SCARB1|ENSG00000073060.17|chr12	-0.217349	0.100472	-0.0866226	0.700853	SCARB1|ENSG00000073060.17|chr12	ns
NCOR2|ENSG00000196498.14|chr12	-0.10758	0.59342	-0.178291	0.462914	NCOR2|ENSG00000196498.14|chr12	ns
ZNF664|ENSG00000179195.16|chr12	-0.184411	0.0720381	-0.384171	0.074419	ZNF664|ENSG00000179195.16|chr12	ns
ATP6V0A2|ENSG00000185344.15|chr12	0.182838	0.317993	0.12074	0.650518	ATP6V0A2|ENSG00000185344.15|chr12	ns
TCTN2|ENSG00000168778.13|chr12	-0.472183	0.0778903	-0.067775	0.809435	TCTN2|ENSG00000168778.13|chr12	ns
GTF2H3|ENSG00000111358.14|chr12	0.115177	0.435476	-0.107942	0.628017	GTF2H3|ENSG00000111358.14|chr12	ns
EIF2B1|ENSG00000111361.13|chr12	-0.0558426	0.775868	-0.342656	0.0484102	EIF2B1|ENSG00000111361.13|chr12	ns
DDX55|ENSG00000111364.16|chr12	0.151697	0.44188	0.33511	0.209912	DDX55|ENSG00000111364.16|chr12	ns
ULK1|ENSG00000177169.10|chr12	-0.261723	0.162589	-0.192315	0.440229	ULK1|ENSG00000177169.10|chr12	ns
SNRNP35|ENSG00000184209.15|chr12	0.00747738	0.974865	-0.040337	0.886582	SNRNP35|ENSG00000184209.15|chr12	ns
SBNO1|ENSG00000139697.14|chr12	-0.0854111	0.667973	-0.213634	0.394845	SBNO1|ENSG00000139697.14|chr12	ns
MTRFR|ENSG00000130921.9|chr12	0.158194	0.413245	0.348175	0.15381	MTRFR|ENSG00000130921.9|chr12	ns
MPHOSPH9|ENSG00000051825.15|chr12	-0.0225578	0.922492	0.087223	0.757594	MPHOSPH9|ENSG00000051825.15|chr12	ns
ARL6IP4|ENSG00000182196.14|chr12	-0.0501771	0.775147	-0.38367	0.00249562	ARL6IP4|ENSG00000182196.14|chr12	ns
OGFOD2|ENSG00000111325.16|chr12	0.0340693	0.881351	0.221638	0.378677	OGFOD2|ENSG00000111325.16|chr12	ns
ABCB9|ENSG00000150967.19|chr12	-0.0558003	0.77422	-0.369993	0.136092	ABCB9|ENSG00000150967.19|chr12	ns
VPS37B|ENSG00000139722.7|chr12	0.156765	0.403098	-0.0572915	0.834831	VPS37B|ENSG00000139722.7|chr12	ns
KNTC1|ENSG00000184445.12|chr12	-0.0213243	0.932399	0.0211377	0.92695	KNTC1|ENSG00000184445.12|chr12	ns
CLIP1|ENSG00000130779.22|chr12	0.00541605	0.984729	-0.000985643	0.997265	CLIP1|ENSG00000130779.22|chr12	ns
VPS33A|ENSG00000139719.11|chr12	0.0634846	0.757449	0.273586	0.24667	VPS33A|ENSG00000139719.11|chr12	ns
DIABLO|ENSG00000184047.20|chr12	0.172388	0.257382	0.280529	0.119888	DIABLO|ENSG00000184047.20|chr12	ns
MLXIP|ENSG00000175727.14|chr12	-0.277958	0.141837	-0.258025	0.317076	MLXIP|ENSG00000175727.14|chr12	ns
PSMD9|ENSG00000110801.14|chr12	0.0216537	0.921018	0.0693346	0.741304	PSMD9|ENSG00000110801.14|chr12	ns
RILPL2|ENSG00000150977.11|chr12	0.0849237	0.686439	-0.470689	0.106209	RILPL2|ENSG00000150977.11|chr12	ns
ATXN7L3B|ENSG00000253719.4|chr12	-0.148724	0.264944	-0.0963862	0.673985	ATXN7L3B|ENSG00000253719.4|chr12	ns
PUS1|ENSG00000177192.14|chr12	0.180699	0.157543	0.40927	0.0241913	PUS1|ENSG00000177192.14|chr12	ns
FBRSL1|ENSG00000112787.14|chr12	-0.100559	0.535342	-0.307549	0.137427	FBRSL1|ENSG00000112787.14|chr12	ns
RNF6|ENSG00000127870.17|chr13	0.235789	0.223062	-0.0495233	0.863751	RNF6|ENSG00000127870.17|chr13	ns
SHISA2|ENSG00000180730.5|chr13	0.271502	0.195707	0.795416	0.0351115	SHISA2|ENSG00000180730.5|chr13	ns
NUP58|ENSG00000139496.18|chr13	0.109796	0.57416	-0.0977217	0.712887	NUP58|ENSG00000139496.18|chr13	ns
MTMR6|ENSG00000139505.12|chr13	0.2128	0.265129	-0.00790318	0.978323	MTMR6|ENSG00000139505.12|chr13	ns
PARP4|ENSG00000102699.6|chr13	-0.026077	0.910049	0.109019	0.554314	PARP4|ENSG00000102699.6|chr13	ns
MIPEP|ENSG00000027001.10|chr13	0.0626402	0.771272	0.242751	0.336429	MIPEP|ENSG00000027001.10|chr13	ns
SACS|ENSG00000151835.17|chr13	0.161867	0.360617	0.196896	0.436708	SACS|ENSG00000151835.17|chr13	ns
FGF9|ENSG00000102678.7|chr13	-0.100714	0.591589	0.554292	0.0515921	FGF9|ENSG00000102678.7|chr13	ns
MICU2|ENSG00000165487.14|chr13	0.129113	0.474	0.19156	0.413905	MICU2|ENSG00000165487.14|chr13	ns
MRPL57|ENSG00000173141.5|chr13	-0.0569794	0.716509	-0.0571972	0.809396	MRPL57|ENSG00000173141.5|chr13	ns
SKA3|ENSG00000165480.16|chr13	0.470004	0.0402343	0.475159	0.1176	SKA3|ENSG00000165480.16|chr13	ns
SAP18|ENSG00000150459.13|chr13	-0.113965	0.304809	-0.0358628	0.837653	SAP18|ENSG00000150459.13|chr13	ns
LATS2|ENSG00000150457.9|chr13	-0.473355	0.0519888	-0.0285114	0.9246	LATS2|ENSG00000150457.9|chr13	ns
EP400|ENSG00000183495.15|chr12	-0.0792164	0.709584	0.0700552	0.791204	EP400|ENSG00000183495.15|chr12	ns
XPO4|ENSG00000132953.18|chr13	-0.0130471	0.964036	-0.0172003	0.951206	XPO4|ENSG00000132953.18|chr13	ns
CRYL1|ENSG00000165475.15|chr13	0.0159081	0.934599	-0.230794	0.304742	CRYL1|ENSG00000165475.15|chr13	ns
ZMYM2|ENSG00000121741.17|chr13	0.488775	0.0333353	0.0234031	0.940118	ZMYM2|ENSG00000121741.17|chr13	ns
PSPC1|ENSG00000121390.19|chr13	-0.0242709	0.920713	-0.0449688	0.881836	PSPC1|ENSG00000121390.19|chr13	ns
MPHOSPH8|ENSG00000196199.14|chr13	-0.0229065	0.928814	0.29875	0.245769	MPHOSPH8|ENSG00000196199.14|chr13	ns
ZNF268|ENSG00000090612.22|chr12	0.46439	0.0262276	0.048668	0.866206	ZNF268|ENSG00000090612.22|chr12	ns
ZNF26|ENSG00000198393.8|chr12	0.305523	0.16473	0.0510963	0.830911	ZNF26|ENSG00000198393.8|chr12	ns
ZNF605|ENSG00000196458.11|chr12	0.243537	0.237207	0.126012	0.550904	ZNF605|ENSG00000196458.11|chr12	ns
CHFR|ENSG00000072609.18|chr12	0.0496692	0.811396	0.151216	0.506459	CHFR|ENSG00000072609.18|chr12	ns
GOLGA3|ENSG00000090615.16|chr12	-0.119467	0.525487	0.0161614	0.964141	GOLGA3|ENSG00000090615.16|chr12	ns
ANKLE2|ENSG00000176915.15|chr12	-0.146242	0.435459	0.366348	0.160438	ANKLE2|ENSG00000176915.15|chr12	ns
PGAM5|ENSG00000247077.7|chr12	-0.12487	0.426962	-0.258222	0.181508	PGAM5|ENSG00000247077.7|chr12	ns
PXMP2|ENSG00000176894.10|chr12	-0.0452843	0.834709	-0.661155	0.00250346	PXMP2|ENSG00000176894.10|chr12	ns
POLE|ENSG00000177084.19|chr12	0.0999672	0.597003	0.0455764	0.881017	POLE|ENSG00000177084.19|chr12	ns
EEF1AKMT1|ENSG00000150456.11|chr13	-0.137503	0.474	0.0547018	0.851959	EEF1AKMT1|ENSG00000150456.11|chr13	ns
DIAPH3|ENSG00000139734.19|chr13	0.006567	0.981399	0.0398903	0.893118	DIAPH3|ENSG00000139734.19|chr13	ns
RAB21|ENSG00000080371.6|chr12	0.0226794	0.915096	-0.12642	0.599692	RAB21|ENSG00000080371.6|chr12	ns
CNOT2|ENSG00000111596.14|chr12	0.208915	0.173059	0.158193	0.526205	CNOT2|ENSG00000111596.14|chr12	ns
BCAT1|ENSG00000060982.15|chr12	0.0442237	0.750621	0.0909502	0.686634	BCAT1|ENSG00000060982.15|chr12	ns
ETNK1|ENSG00000139163.16|chr12	0.139644	0.404824	0.0633901	0.828314	ETNK1|ENSG00000139163.16|chr12	ns
C2CD5|ENSG00000111731.13|chr12	-0.11733	0.557033	0.0214608	0.940321	C2CD5|ENSG00000111731.13|chr12	ns
CMAS|ENSG00000111726.13|chr12	-0.102774	0.563783	-0.113142	0.629401	CMAS|ENSG00000111726.13|chr12	ns
GOLT1B|ENSG00000111711.10|chr12	0.30464	0.0622514	-0.00955352	0.978254	GOLT1B|ENSG00000111711.10|chr12	ns
RECQL|ENSG00000004700.16|chr12	-0.071828	0.729029	-0.0335802	0.917026	RECQL|ENSG00000004700.16|chr12	ns
PYROXD1|ENSG00000121350.16|chr12	0.427801	0.0261962	-0.16795	0.395536	PYROXD1|ENSG00000121350.16|chr12	ns
AEBP2|ENSG00000139154.16|chr12	0.31649	0.103061	0.240105	0.315544	AEBP2|ENSG00000139154.16|chr12	ns
MGST1|ENSG00000008394.13|chr12	-0.220162	0.116583	-0.365428	0.03033	MGST1|ENSG00000008394.13|chr12	ns
DERA|ENSG00000023697.13|chr12	-0.109983	0.548505	-0.592944	0.0181433	DERA|ENSG00000023697.13|chr12	ns
STRAP|ENSG00000023734.11|chr12	-0.123581	0.191198	-0.317296	0.00376086	STRAP|ENSG00000023734.11|chr12	ns
EPS8|ENSG00000151491.14|chr12	0.0750526	0.722638	0.156458	0.516399	EPS8|ENSG00000151491.14|chr12	ns
WBP11|ENSG00000084463.8|chr12	-0.108753	0.447417	-0.124852	0.584474	WBP11|ENSG00000084463.8|chr12	ns
H2AJ|ENSG00000246705.5|chr12	-0.0525294	0.720365	-0.0223157	0.939706	H2AJ|ENSG00000246705.5|chr12	ns
ATF7IP|ENSG00000171681.13|chr12	-0.147986	0.415318	0.14001	0.534549	ATF7IP|ENSG00000171681.13|chr12	ns
FAM234B|ENSG00000084444.14|chr12	0.0488561	0.83258	0.195316	0.440229	FAM234B|ENSG00000084444.14|chr12	ns
HEBP1|ENSG00000013583.10|chr12	0.0213427	0.932939	0.365112	0.104206	HEBP1|ENSG00000013583.10|chr12	ns
GPRC5A|ENSG00000013588.9|chr12	-0.105212	0.598511	0.150752	0.523228	GPRC5A|ENSG00000013588.9|chr12	ns
DDX47|ENSG00000213782.7|chr12	-0.182144	0.252956	-0.500782	0.0402996	DDX47|ENSG00000213782.7|chr12	ns
CREBL2|ENSG00000111269.3|chr12	-0.127796	0.519351	-0.244049	0.321925	CREBL2|ENSG00000111269.3|chr12	ns
ETV6|ENSG00000139083.11|chr12	-0.00871992	0.97251	0.0632956	0.777095	ETV6|ENSG00000139083.11|chr12	ns
MAGOHB|ENSG00000111196.10|chr12	0.179838	0.352854	0.291999	0.243231	MAGOHB|ENSG00000111196.10|chr12	ns
GABARAPL1|ENSG00000139112.11|chr12	0.733479	0.000902444	0.114983	0.672657	GABARAPL1|ENSG00000139112.11|chr12	ns
CLEC2D|ENSG00000069493.15|chr12	0.0380688	0.845869	0.0421063	0.857481	CLEC2D|ENSG00000069493.15|chr12	ns
KLRG1|ENSG00000139187.10|chr12	-0.0248158	0.906956	0.043778	0.877771	KLRG1|ENSG00000139187.10|chr12	ns
RIMKLB|ENSG00000166532.16|chr12	0.0981561	0.636429	-0.121845	0.595474	RIMKLB|ENSG00000166532.16|chr12	ns
NECAP1|ENSG00000089818.18|chr12	0.109081	0.583175	0.0884163	0.719394	NECAP1|ENSG00000089818.18|chr12	ns
ETFRF1|ENSG00000205707.11|chr12	0.078551	0.712575	-0.146614	0.567865	ETFRF1|ENSG00000205707.11|chr12	ns
KRAS|ENSG00000133703.14|chr12	-0.0379323	0.850294	0.214678	0.359025	KRAS|ENSG00000133703.14|chr12	ns
RASSF8|ENSG00000123094.16|chr12	0.137385	0.492704	0.0424233	0.870633	RASSF8|ENSG00000123094.16|chr12	ns
BHLHE41|ENSG00000123095.6|chr12	-0.0391413	0.8655	-0.068656	0.806843	BHLHE41|ENSG00000123095.6|chr12	ns
ANO6|ENSG00000177119.17|chr12	-0.0652283	0.754676	0.0298907	0.904987	ANO6|ENSG00000177119.17|chr12	ns
NELL2|ENSG00000184613.11|chr12	-0.376174	0.113183	-0.787192	0.0525614	NELL2|ENSG00000184613.11|chr12	ns
TWF1|ENSG00000151239.14|chr12	-0.0931737	0.635611	-0.265187	0.298651	TWF1|ENSG00000151239.14|chr12	ns
IRAK4|ENSG00000198001.16|chr12	0.0163126	0.949611	-0.0356799	0.869183	IRAK4|ENSG00000198001.16|chr12	ns
PUS7L|ENSG00000129317.15|chr12	0.150307	0.350616	0.108723	0.689382	PUS7L|ENSG00000129317.15|chr12	ns
PRICKLE1|ENSG00000139174.12|chr12	0.144467	0.465148	0.399849	0.151346	PRICKLE1|ENSG00000139174.12|chr12	ns
PPHLN1|ENSG00000134283.18|chr12	-0.0407567	0.795682	-0.0366155	0.882833	PPHLN1|ENSG00000134283.18|chr12	ns
YAF2|ENSG00000015153.15|chr12	0.350246	0.0693872	-0.073727	0.785388	YAF2|ENSG00000015153.15|chr12	ns
KIF21A|ENSG00000139116.19|chr12	0.3355	0.141026	0.712641	0.0633979	KIF21A|ENSG00000139116.19|chr12	ns
ALG10B|ENSG00000175548.9|chr12	-0.175763	0.339729	-0.108502	0.674877	ALG10B|ENSG00000175548.9|chr12	ns
PKP2|ENSG00000057294.17|chr12	0.048374	0.832956	-0.228152	0.33303	PKP2|ENSG00000057294.17|chr12	ns
YARS2|ENSG00000139131.13|chr12	0.0762372	0.710731	0.4021	0.08561	YARS2|ENSG00000139131.13|chr12	ns
DNM1L|ENSG00000087470.20|chr12	0.153887	0.260702	0.00521772	0.987107	DNM1L|ENSG00000087470.20|chr12	ns
FOXJ2|ENSG00000065970.9|chr12	0.285286	0.186539	0.102047	0.643258	FOXJ2|ENSG00000065970.9|chr12	ns
AMN1|ENSG00000151743.11|chr12	-0.111066	0.541915	-0.103957	0.471108	AMN1|ENSG00000151743.11|chr12	ns
IPO8|ENSG00000133704.10|chr12	-0.0103758	0.968433	0.141756	0.581431	IPO8|ENSG00000133704.10|chr12	ns
TMTC1|ENSG00000133687.16|chr12	-0.176441	0.305449	-0.761663	0.0291578	TMTC1|ENSG00000133687.16|chr12	ns
FAR2|ENSG00000064763.12|chr12	0.0993017	0.628468	-0.000905131	0.997265	FAR2|ENSG00000064763.12|chr12	ns
CCDC91|ENSG00000123106.11|chr12	0.223283	0.269772	-0.00011072	0.997983	CCDC91|ENSG00000123106.11|chr12	ns
KLHL42|ENSG00000087448.11|chr12	-0.0212008	0.919431	-0.174029	0.490293	KLHL42|ENSG00000087448.11|chr12	ns
MRPS35|ENSG00000061794.13|chr12	0.263432	0.0304453	-0.0723947	0.775147	MRPS35|ENSG00000061794.13|chr12	ns
PPFIBP1|ENSG00000110841.14|chr12	0.0856706	0.667297	0.0702472	0.732916	PPFIBP1|ENSG00000110841.14|chr12	ns
STK38L|ENSG00000211455.8|chr12	0.239525	0.238465	-0.051568	0.842192	STK38L|ENSG00000211455.8|chr12	ns
MED21|ENSG00000152944.9|chr12	-0.0788239	0.691329	-0.0945298	0.729861	MED21|ENSG00000152944.9|chr12	ns
TM7SF3|ENSG00000064115.11|chr12	-0.236924	0.0811419	-0.238604	0.159404	TM7SF3|ENSG00000064115.11|chr12	ns
FGFR1OP2|ENSG00000111790.14|chr12	0.0463342	0.840084	-0.168488	0.483515	FGFR1OP2|ENSG00000111790.14|chr12	ns
INTS13|ENSG00000064102.15|chr12	0.033932	0.884492	-0.0401784	0.893702	INTS13|ENSG00000064102.15|chr12	ns
ITPR2|ENSG00000123104.12|chr12	-0.00252941	0.993606	0.255887	0.322704	ITPR2|ENSG00000123104.12|chr12	ns
DDX11|ENSG00000013573.17|chr12	0.201322	0.303019	0.560393	0.0787312	DDX11|ENSG00000013573.17|chr12	ns
ARID2|ENSG00000189079.18|chr12	-0.0156974	0.949698	-0.0463321	0.869631	ARID2|ENSG00000189079.18|chr12	ns
EMG1|ENSG00000126749.17|chr12	0.15555	0.259187	0.120239	0.530625	EMG1|ENSG00000126749.17|chr12	ns
C12orf57|ENSG00000111678.11|chr12	0.176334	0.249667	-0.0752245	0.727722	C12orf57|ENSG00000111678.11|chr12	ns
CCDC77|ENSG00000120647.10|chr12	0.327832	0.145223	-0.0836989	0.686634	CCDC77|ENSG00000120647.10|chr12	ns
KDM5A|ENSG00000073614.13|chr12	-0.187385	0.250558	-0.195212	0.414454	KDM5A|ENSG00000073614.13|chr12	ns
GLB1L2|ENSG00000149328.15|chr11	-0.0884943	0.669924	-0.0978364	0.676898	GLB1L2|ENSG00000149328.15|chr11	ns
ACAD8|ENSG00000151498.12|chr11	0.0130503	0.961693	-0.0924366	0.599692	ACAD8|ENSG00000151498.12|chr11	ns
THYN1|ENSG00000151500.15|chr11	0.0361994	0.882223	-0.174528	0.482208	THYN1|ENSG00000151500.15|chr11	ns
VPS26B|ENSG00000151502.11|chr11	-0.0571628	0.794489	-0.201795	0.411745	VPS26B|ENSG00000151502.11|chr11	ns
NCAPD3|ENSG00000151503.14|chr11	0.116524	0.536941	0.0867158	0.757093	NCAPD3|ENSG00000151503.14|chr11	ns
JAM3|ENSG00000166086.13|chr11	0.059699	0.769243	-0.205294	0.369798	JAM3|ENSG00000166086.13|chr11	ns
SNX19|ENSG00000120451.11|chr11	-0.0898544	0.659179	-0.019699	0.951226	SNX19|ENSG00000120451.11|chr11	ns
APLP2|ENSG00000084234.18|chr11	-0.139228	0.181581	-0.0679595	0.700948	APLP2|ENSG00000084234.18|chr11	ns
NFRKB|ENSG00000170322.15|chr11	0.0388346	0.869902	0.192218	0.393011	NFRKB|ENSG00000170322.15|chr11	ns
BARX2|ENSG00000043039.7|chr11	0.553555	0.0119318	-0.0785689	0.780384	BARX2|ENSG00000043039.7|chr11	ns
ARHGAP32|ENSG00000134909.19|chr11	0.00843798	0.974509	0.194931	0.320619	ARHGAP32|ENSG00000134909.19|chr11	ns
DCPS|ENSG00000110063.10|chr11	0.00725101	0.978551	0.036536	0.909167	DCPS|ENSG00000110063.10|chr11	ns
FOXRED1|ENSG00000110074.12|chr11	0.207488	0.276989	0.145952	0.561824	FOXRED1|ENSG00000110074.12|chr11	ns
SRPRA|ENSG00000182934.12|chr11	-0.110582	0.537543	-0.177631	0.465351	SRPRA|ENSG00000182934.12|chr11	ns
FAM118B|ENSG00000197798.9|chr11	0.541591	0.039148	0.288733	0.261909	FAM118B|ENSG00000197798.9|chr11	ns
RPUSD4|ENSG00000165526.9|chr11	-0.00577075	0.983211	0.292438	0.261205	RPUSD4|ENSG00000165526.9|chr11	ns
PUS3|ENSG00000110060.9|chr11	0.184097	0.293195	0.342058	0.137427	PUS3|ENSG00000110060.9|chr11	ns
CHEK1|ENSG00000149554.14|chr11	0.293984	0.1564	0.371859	0.183003	CHEK1|ENSG00000149554.14|chr11	ns
STT3A|ENSG00000134910.14|chr11	-0.073394	0.678563	0.0344949	0.905395	STT3A|ENSG00000134910.14|chr11	ns
TMEM218|ENSG00000150433.10|chr11	-0.0550252	0.803449	-0.262763	0.307804	TMEM218|ENSG00000150433.10|chr11	ns
ROBO3|ENSG00000154134.15|chr11	0.0142101	0.953092	-0.057531	0.809913	ROBO3|ENSG00000154134.15|chr11	ns
SPA17|ENSG00000064199.7|chr11	0.000687198	0.998499	-0.180976	0.382976	SPA17|ENSG00000064199.7|chr11	ns
SIAE|ENSG00000110013.13|chr11	0.149847	0.360721	0.0650483	0.758973	SIAE|ENSG00000110013.13|chr11	ns
TBRG1|ENSG00000154144.13|chr11	0.345088	0.117015	0.0413197	0.888579	TBRG1|ENSG00000154144.13|chr11	ns
CLMP|ENSG00000166250.12|chr11	-0.0534634	0.765589	0.179281	0.364097	CLMP|ENSG00000166250.12|chr11	ns
WNK1|ENSG00000060237.19|chr12	-0.00269418	0.989689	0.103568	0.670202	WNK1|ENSG00000060237.19|chr12	ns
ERC1|ENSG00000082805.21|chr12	-0.0449684	0.844868	0.0334114	0.919305	ERC1|ENSG00000082805.21|chr12	ns
WNT5B|ENSG00000111186.13|chr12	-0.109831	0.516732	-0.351972	0.179252	WNT5B|ENSG00000111186.13|chr12	ns
FKBP4|ENSG00000004478.8|chr12	-0.153522	0.106277	0.0652435	0.680633	FKBP4|ENSG00000004478.8|chr12	ns
ATN1|ENSG00000111676.15|chr12	-0.091038	0.661404	-0.255984	0.315502	ATN1|ENSG00000111676.15|chr12	ns
ENO2|ENSG00000111674.9|chr12	-0.0484797	0.824086	-0.093483	0.72101	ENO2|ENSG00000111674.9|chr12	ns
TPI1|ENSG00000111669.15|chr12	-0.205328	0.00386613	-0.0478849	0.69596	TPI1|ENSG00000111669.15|chr12	ns
USP5|ENSG00000111667.14|chr12	-0.196661	0.229912	-0.115826	0.660041	USP5|ENSG00000111667.14|chr12	ns
CDCA3|ENSG00000111665.12|chr12	-0.122045	0.501337	-0.075981	0.771893	CDCA3|ENSG00000111665.12|chr12	ns
P3H3|ENSG00000110811.20|chr12	-0.108973	0.478626	-0.0571058	0.820389	P3H3|ENSG00000110811.20|chr12	ns
PTMS|ENSG00000159335.18|chr12	-0.362572	0.072535	-0.265908	0.250875	PTMS|ENSG00000159335.18|chr12	ns
COPS7A|ENSG00000111652.10|chr12	-0.0129646	0.958182	-0.0696841	0.776741	COPS7A|ENSG00000111652.10|chr12	ns
ZNF384|ENSG00000126746.18|chr12	0.0739302	0.721698	0.0807282	0.76251	ZNF384|ENSG00000126746.18|chr12	ns
ING4|ENSG00000111653.20|chr12	0.462961	0.0835765	0.0694995	0.759618	ING4|ENSG00000111653.20|chr12	ns
CHD4|ENSG00000111642.16|chr12	0.18378	0.1222	0.0953435	0.654356	CHD4|ENSG00000111642.16|chr12	ns
IFFO1|ENSG00000010295.20|chr12	0.251411	0.209478	0.217342	0.341708	IFFO1|ENSG00000010295.20|chr12	ns
NCAPD2|ENSG00000010292.13|chr12	-0.171705	0.201337	-0.110764	0.55036	NCAPD2|ENSG00000010292.13|chr12	ns
PHB2|ENSG00000215021.10|chr12	-0.0365391	0.75133	-0.0523894	0.700853	PHB2|ENSG00000215021.10|chr12	ns
TNFRSF1A|ENSG00000067182.9|chr12	-0.0487838	0.822864	0.215195	0.369455	TNFRSF1A|ENSG00000067182.9|chr12	ns
NDUFA9|ENSG00000139180.11|chr12	-0.0617503	0.672449	0.0604198	0.773751	NDUFA9|ENSG00000139180.11|chr12	ns
DYRK4|ENSG00000010219.14|chr12	0.063657	0.768711	0.0531542	0.856124	DYRK4|ENSG00000010219.14|chr12	ns
RAD51AP1|ENSG00000111247.15|chr12	0.623318	0.00199817	-0.0295144	0.926097	RAD51AP1|ENSG00000111247.15|chr12	ns
C12orf4|ENSG00000047621.12|chr12	0.353731	0.0762784	0.494375	0.109589	C12orf4|ENSG00000047621.12|chr12	ns
TIGAR|ENSG00000078237.7|chr12	0.302238	0.0693872	0.0447048	0.885944	TIGAR|ENSG00000078237.7|chr12	ns
CCND2|ENSG00000118971.9|chr12	-0.0958035	0.566963	0.130767	0.58391	CCND2|ENSG00000118971.9|chr12	ns
PARP11|ENSG00000111224.14|chr12	0.104099	0.569971	0.260115	0.217681	PARP11|ENSG00000111224.14|chr12	ns
TSPAN9|ENSG00000011105.14|chr12	0.0234725	0.925496	-0.0718451	0.795089	TSPAN9|ENSG00000011105.14|chr12	ns
TEAD4|ENSG00000197905.10|chr12	0.112161	0.578439	0.170136	0.508515	TEAD4|ENSG00000197905.10|chr12	ns
TULP3|ENSG00000078246.17|chr12	0.384768	0.0295905	0.336867	0.188715	TULP3|ENSG00000078246.17|chr12	ns
RHNO1|ENSG00000171792.11|chr12	0.0393877	0.866916	-0.0643758	0.824463	RHNO1|ENSG00000171792.11|chr12	ns
FOXM1|ENSG00000111206.13|chr12	-0.220618	0.10991	-0.334487	0.163332	FOXM1|ENSG00000111206.13|chr12	ns
ITFG2|ENSG00000111203.13|chr12	0.248958	0.22881	0.169587	0.369455	ITFG2|ENSG00000111203.13|chr12	ns
CD9|ENSG00000010278.15|chr12	-0.490956	0.00784533	-0.0754707	0.790568	CD9|ENSG00000010278.15|chr12	ns
SCAF11|ENSG00000139218.18|chr12	0.0895518	0.640593	0.125316	0.639211	SCAF11|ENSG00000139218.18|chr12	ns
SLC38A1|ENSG00000111371.16|chr12	0.150477	0.180306	0.0470547	0.856868	SLC38A1|ENSG00000111371.16|chr12	ns
RPAP3|ENSG00000005175.10|chr12	0.225756	0.233431	0.0308368	0.926744	RPAP3|ENSG00000005175.10|chr12	ns
DCTN2|ENSG00000175203.17|chr12	0.0114019	0.958182	0.270453	0.0787312	DCTN2|ENSG00000175203.17|chr12	ns
MBD6|ENSG00000166987.15|chr12	-0.0761452	0.716591	-0.127221	0.629209	MBD6|ENSG00000166987.15|chr12	ns
NXPH4|ENSG00000182379.10|chr12	-0.211134	0.290452	-0.33085	0.217288	NXPH4|ENSG00000182379.10|chr12	ns
NEMP1|ENSG00000166881.10|chr12	0.288209	0.102877	0.0287782	0.931668	NEMP1|ENSG00000166881.10|chr12	ns
ZBTB39|ENSG00000166860.3|chr12	0.0187082	0.945524	0.0216707	0.94069	ZBTB39|ENSG00000166860.3|chr12	ns
PRIM1|ENSG00000198056.15|chr12	0.58346	0.0324032	-0.00487564	0.987664	PRIM1|ENSG00000198056.15|chr12	ns
NACA|ENSG00000196531.14|chr12	-0.124573	0.244705	0.00331795	0.989827	NACA|ENSG00000196531.14|chr12	ns
PTGES3|ENSG00000110958.16|chr12	-0.221641	0.00184953	0.00836855	0.96794	PTGES3|ENSG00000110958.16|chr12	ns
BAZ2A|ENSG00000076108.12|chr12	-0.104847	0.478626	-0.0661743	0.817697	BAZ2A|ENSG00000076108.12|chr12	ns
SPRYD4|ENSG00000176422.14|chr12	-0.252745	0.180306	0.275619	0.248308	SPRYD4|ENSG00000176422.14|chr12	ns
TIMELESS|ENSG00000111602.12|chr12	-0.124995	0.487164	0.287005	0.199219	TIMELESS|ENSG00000111602.12|chr12	ns
PAN2|ENSG00000135473.16|chr12	0.00921755	0.973637	0.0404778	0.885535	PAN2|ENSG00000135473.16|chr12	ns
COQ10A|ENSG00000135469.14|chr12	0.518371	0.0294904	0.0774624	0.786347	COQ10A|ENSG00000135469.14|chr12	ns
ANKRD52|ENSG00000139645.11|chr12	-0.539408	0.00893125	-0.315153	0.232072	ANKRD52|ENSG00000139645.11|chr12	ns
RNF41|ENSG00000181852.18|chr12	0.0903778	0.639272	-0.0950369	0.724831	RNF41|ENSG00000181852.18|chr12	ns
SMARCC2|ENSG00000139613.12|chr12	0.103967	0.536014	0.126703	0.6187	SMARCC2|ENSG00000139613.12|chr12	ns
ZC3H10|ENSG00000135482.7|chr12	0.0368949	0.873969	0.139739	0.535492	ZC3H10|ENSG00000135482.7|chr12	ns
ESYT1|ENSG00000139641.13|chr12	-0.395891	0.00536493	-0.22305	0.335551	ESYT1|ENSG00000139641.13|chr12	ns
RPL41|ENSG00000229117.9|chr12	-0.116138	0.348716	0.0386448	0.824463	RPL41|ENSG00000229117.9|chr12	ns
IKZF4|ENSG00000123411.15|chr12	-0.293277	0.150401	-0.29888	0.21358	IKZF4|ENSG00000123411.15|chr12	ns
RAB5B|ENSG00000111540.16|chr12	-0.0735243	0.729794	-0.136156	0.600496	RAB5B|ENSG00000111540.16|chr12	ns
CDK2|ENSG00000123374.11|chr12	-0.0754144	0.555863	-0.0973956	0.629761	CDK2|ENSG00000123374.11|chr12	ns
PYM1|ENSG00000170473.17|chr12	0.022163	0.925532	0.0653605	0.804409	PYM1|ENSG00000170473.17|chr12	ns
DNAJC14|ENSG00000135392.19|chr12	-0.0499064	0.822012	-0.0582084	0.830215	DNAJC14|ENSG00000135392.19|chr12	ns
ORMDL2|ENSG00000123353.10|chr12	-0.219002	0.22579	-0.201789	0.348401	ORMDL2|ENSG00000123353.10|chr12	ns
ENSG00000257390|ENSG00000257390.5|chr12	0.0309657	0.874471	0.15121	0.35725	ENSG00000257390|ENSG00000257390.5|chr12	ns
SARNP|ENSG00000205323.9|chr12	0.0309657	0.874471	0.15121	0.35725	SARNP|ENSG00000205323.9|chr12	ns
PIP4K2C|ENSG00000166908.18|chr12	-0.19373	0.249667	-0.0661653	0.820389	PIP4K2C|ENSG00000166908.18|chr12	ns
DTX3|ENSG00000178498.16|chr12	0.0043848	0.988017	-0.0147156	0.964967	DTX3|ENSG00000178498.16|chr12	ns
OS9|ENSG00000135506.17|chr12	0.055556	0.766113	0.208418	0.274064	OS9|ENSG00000135506.17|chr12	ns
TSPAN31|ENSG00000135452.10|chr12	-0.0903779	0.653625	-0.142772	0.572098	TSPAN31|ENSG00000135452.10|chr12	ns
RAB3IP|ENSG00000127328.22|chr12	-0.160709	0.276781	0.00657758	0.9849	RAB3IP|ENSG00000127328.22|chr12	ns
YEATS4|ENSG00000127337.7|chr12	0.57993	0.000486682	0.169735	0.489903	YEATS4|ENSG00000127337.7|chr12	ns
CPM|ENSG00000135678.12|chr12	-0.0751044	0.688804	0.0194044	0.941746	CPM|ENSG00000135678.12|chr12	ns
SLC35E3|ENSG00000175782.11|chr12	-0.0661197	0.725165	-0.0291391	0.926097	SLC35E3|ENSG00000175782.11|chr12	ns
NUP107|ENSG00000111581.10|chr12	0.0619776	0.761194	0.198164	0.413551	NUP107|ENSG00000111581.10|chr12	ns
DYRK2|ENSG00000127334.11|chr12	-0.116406	0.473619	-0.0899459	0.741636	DYRK2|ENSG00000127334.11|chr12	ns
CAND1|ENSG00000111530.13|chr12	-0.0127078	0.950732	-0.215537	0.322704	CAND1|ENSG00000111530.13|chr12	ns
GRIP1|ENSG00000155974.14|chr12	-0.00859687	0.972789	-0.026156	0.903886	GRIP1|ENSG00000155974.14|chr12	ns
TMBIM4|ENSG00000155957.19|chr12	-0.11944	0.486281	-0.516443	0.00473796	TMBIM4|ENSG00000155957.19|chr12	ns
LLPH|ENSG00000139233.7|chr12	-0.282652	0.0441043	-0.145458	0.422798	LLPH|ENSG00000139233.7|chr12	ns
MSRB3|ENSG00000174099.12|chr12	-0.145265	0.392563	-0.0628974	0.828076	MSRB3|ENSG00000174099.12|chr12	ns
LEMD3|ENSG00000174106.3|chr12	-0.128573	0.511871	-0.216336	0.333561	LEMD3|ENSG00000174106.3|chr12	ns
GNS|ENSG00000135677.11|chr12	-0.207891	0.173059	-0.101794	0.69596	GNS|ENSG00000135677.11|chr12	ns
GDF11|ENSG00000135414.10|chr12	-0.324751	0.0740259	-0.442199	0.10091	GDF11|ENSG00000135414.10|chr12	ns
RASSF3|ENSG00000153179.13|chr12	-0.373637	0.0553436	-0.014253	0.96593	RASSF3|ENSG00000153179.13|chr12	ns
XPOT|ENSG00000184575.12|chr12	0.218892	0.08794	-0.0335824	0.906038	XPOT|ENSG00000184575.12|chr12	ns
KICS2|ENSG00000174206.13|chr12	0.12395	0.52356	0.0801054	0.741256	KICS2|ENSG00000174206.13|chr12	ns
SRGAP1|ENSG00000196935.10|chr12	-0.0149549	0.949611	0.00239793	0.993497	SRGAP1|ENSG00000196935.10|chr12	ns
RXYLT1|ENSG00000118600.13|chr12	0.0272017	0.910387	-0.0807858	0.751889	RXYLT1|ENSG00000118600.13|chr12	ns
PPM1H|ENSG00000111110.12|chr12	-0.0968247	0.61578	-0.119279	0.517787	PPM1H|ENSG00000111110.12|chr12	ns
MON2|ENSG00000061987.16|chr12	0.137067	0.487531	0.0309731	0.918731	MON2|ENSG00000061987.16|chr12	ns
USP15|ENSG00000135655.16|chr12	0.0489919	0.827123	0.0864712	0.692829	USP15|ENSG00000135655.16|chr12	ns
LRIG3|ENSG00000139263.12|chr12	1.12152	0.000108162	0.61514	0.0884669	LRIG3|ENSG00000139263.12|chr12	ns
CTDSP2|ENSG00000175215.11|chr12	-0.158323	0.398893	-0.287597	0.261983	CTDSP2|ENSG00000175215.11|chr12	ns
TSFM|ENSG00000123297.20|chr12	0.0528307	0.786921	0.322024	0.0795432	TSFM|ENSG00000123297.20|chr12	ns
METTL1|ENSG00000037897.17|chr12	0.316528	0.0784178	0.959953	9.32885e-05	METTL1|ENSG00000037897.17|chr12	ns
MARCHF9|ENSG00000139266.6|chr12	-0.0863295	0.672731	-0.139798	0.554184	MARCHF9|ENSG00000139266.6|chr12	ns
CDK4|ENSG00000135446.17|chr12	-0.058077	0.657854	-0.123032	0.320336	CDK4|ENSG00000135446.17|chr12	ns
TBK1|ENSG00000183735.11|chr12	-0.0536856	0.803538	0.0620186	0.799819	TBK1|ENSG00000183735.11|chr12	ns
CD63|ENSG00000135404.12|chr12	-0.276924	0.000266132	-0.143242	0.215486	CD63|ENSG00000135404.12|chr12	ns
ZNF385A|ENSG00000161642.18|chr12	0.0080219	0.972189	-0.588384	0.0907448	ZNF385A|ENSG00000161642.18|chr12	ns
CBX5|ENSG00000094916.16|chr12	-0.456993	0.000151001	-0.140404	0.532466	CBX5|ENSG00000094916.16|chr12	ns
DIP2B|ENSG00000066084.13|chr12	0.057834	0.797082	0.0257522	0.93347	DIP2B|ENSG00000066084.13|chr12	ns
LARP4|ENSG00000161813.23|chr12	0.186204	0.195618	0.109425	0.681867	LARP4|ENSG00000161813.23|chr12	ns
CERS5|ENSG00000139624.14|chr12	0.00529463	0.985437	0.282138	0.280143	CERS5|ENSG00000139624.14|chr12	ns
COX14|ENSG00000178449.9|chr12	-0.236281	0.124229	-0.173649	0.284353	COX14|ENSG00000178449.9|chr12	ns
SMARCD1|ENSG00000066117.15|chr12	-0.214147	0.222042	-0.0836754	0.765322	SMARCD1|ENSG00000066117.15|chr12	ns
ASIC1|ENSG00000110881.12|chr12	-0.0149295	0.949336	-0.84064	0.0507918	ASIC1|ENSG00000110881.12|chr12	ns
RACGAP1|ENSG00000161800.13|chr12	0.0648822	0.770094	0.350887	0.181807	RACGAP1|ENSG00000161800.13|chr12	ns
BCDIN3D|ENSG00000186666.6|chr12	0.015294	0.951818	0.0432285	0.868025	BCDIN3D|ENSG00000186666.6|chr12	ns
MCRS1|ENSG00000187778.14|chr12	-0.00517741	0.978551	-0.0888874	0.692829	MCRS1|ENSG00000187778.14|chr12	ns
SPATS2|ENSG00000123352.18|chr12	0.00784118	0.977429	0.230162	0.362905	SPATS2|ENSG00000123352.18|chr12	ns
DNAJC22|ENSG00000178401.16|chr12	-0.915355	0.0251662	0.01382	0.96156	DNAJC22|ENSG00000178401.16|chr12	ns
TROAP|ENSG00000135451.13|chr12	0.209157	0.27855	0.153806	0.54732	TROAP|ENSG00000135451.13|chr12	ns
TUBA1A|ENSG00000167552.15|chr12	-0.347891	0.00768385	-0.0207615	0.940118	TUBA1A|ENSG00000167552.15|chr12	ns
ATF1|ENSG00000123268.9|chr12	0.183675	0.342327	-0.0884642	0.739069	ATF1|ENSG00000123268.9|chr12	ns
KMT2D|ENSG00000167548.18|chr12	-0.0342914	0.885137	0.175798	0.405452	KMT2D|ENSG00000167548.18|chr12	ns
DDN|ENSG00000181418.8|chr12	0.00877639	0.97251	0.069549	0.757857	DDN|ENSG00000181418.8|chr12	ns
WNT10B|ENSG00000169884.14|chr12	-0.0477049	0.769243	0.036576	0.880853	WNT10B|ENSG00000169884.14|chr12	ns
ARF3|ENSG00000134287.10|chr12	-0.13051	0.366124	0.0131713	0.965887	ARF3|ENSG00000134287.10|chr12	ns
FKBP11|ENSG00000134285.11|chr12	0.107833	0.595643	-0.038704	0.900557	FKBP11|ENSG00000134285.11|chr12	ns
DDX23|ENSG00000174243.11|chr12	-0.165869	0.287023	-0.0124288	0.97063	DDX23|ENSG00000174243.11|chr12	ns
ZNF641|ENSG00000167528.13|chr12	0.048295	0.824086	0.0726866	0.742386	ZNF641|ENSG00000167528.13|chr12	ns
ASB8|ENSG00000177981.11|chr12	-0.00626192	0.978551	-0.0601345	0.826067	ASB8|ENSG00000177981.11|chr12	ns
PFKM|ENSG00000152556.17|chr12	-0.368616	0.0430022	0.123156	0.635775	PFKM|ENSG00000152556.17|chr12	ns
SENP1|ENSG00000079387.14|chr12	0.03151	0.896455	0.0309049	0.9246	SENP1|ENSG00000079387.14|chr12	ns
TMEM106C|ENSG00000134291.12|chr12	-0.155086	0.189502	-0.269444	0.15235	TMEM106C|ENSG00000134291.12|chr12	ns
VDR|ENSG00000111424.12|chr12	0.119786	0.508911	0.148987	0.507612	VDR|ENSG00000111424.12|chr12	ns
HDAC7|ENSG00000061273.18|chr12	-0.0143955	0.959776	-0.0879908	0.747902	HDAC7|ENSG00000061273.18|chr12	ns
SLC48A1|ENSG00000211584.14|chr12	-0.0699657	0.744534	-0.471962	0.114398	SLC48A1|ENSG00000211584.14|chr12	ns
PRKAG1|ENSG00000181929.13|chr12	0.20755	0.284751	0.307472	0.235288	PRKAG1|ENSG00000181929.13|chr12	ns
KCNMB4|ENSG00000135643.5|chr12	-0.548319	0.0245154	-0.00432351	0.987664	KCNMB4|ENSG00000135643.5|chr12	ns
METTL7A|ENSG00000185432.12|chr12	-0.649817	7.88488e-05	-0.340327	0.152952	METTL7A|ENSG00000185432.12|chr12	ns
LETMD1|ENSG00000050426.16|chr12	0.189644	0.333536	0.149487	0.555142	LETMD1|ENSG00000050426.16|chr12	ns
SMUG1|ENSG00000123415.16|chr12	0.0526366	0.818112	-0.199656	0.406558	SMUG1|ENSG00000123415.16|chr12	ns
HOXC4|ENSG00000198353.8|chr12	0.314601	0.0674005	0.141362	0.575675	HOXC4|ENSG00000198353.8|chr12	ns
HOXC8|ENSG00000037965.6|chr12	-0.316098	0.0194357	-0.327357	0.0957087	HOXC8|ENSG00000037965.6|chr12	ns
HOXC9|ENSG00000180806.5|chr12	-0.19427	0.142889	-0.118724	0.528012	HOXC9|ENSG00000180806.5|chr12	ns
HOXC6|ENSG00000197757.8|chr12	-0.266249	0.0483981	-0.135358	0.567861	HOXC6|ENSG00000197757.8|chr12	ns
HOXC10|ENSG00000180818.5|chr12	-0.204672	0.299	-0.493098	0.0864165	HOXC10|ENSG00000180818.5|chr12	ns
HOXC11|ENSG00000123388.4|chr12	-0.14147	0.474334	-0.052602	0.852612	HOXC11|ENSG00000123388.4|chr12	ns
HOXC13|ENSG00000123364.5|chr12	-0.025015	0.920459	-0.570016	0.0801757	HOXC13|ENSG00000123364.5|chr12	ns
[truncated: 6,449 more rows]

## Sheet: deltaTE (T>C reads)
	log2FC_total	padj_total	log2FC_trap	padj_trap	gene	regulation
SAMD11|ENSG00000187634.13|chr1	-0.000822548	0.996311	-0.0104185	0.970852	SAMD11|ENSG00000187634.13|chr1	ns
CEP170B|ENSG00000099814.17|chr14	-0.196057	0.557051	-0.0540521	0.872261	CEP170B|ENSG00000099814.17|chr14	ns
AKT1|ENSG00000142208.18|chr14	-0.0795249	0.842864	-1.07744	0.00588129	AKT1|ENSG00000142208.18|chr14	ns
SIVA1|ENSG00000184990.13|chr14	-0.0114153	0.981643	-0.23095	0.315248	SIVA1|ENSG00000184990.13|chr14	ns
KIF26A|ENSG00000066735.16|chr14	-0.0881713	0.793678	-0.0577148	0.873702	KIF26A|ENSG00000066735.16|chr14	ns
ATP5MJ|ENSG00000156411.10|chr14	-0.0639649	0.879689	-0.380582	0.0254662	ATP5MJ|ENSG00000156411.10|chr14	ns
PPP1R13B|ENSG00000088808.18|chr14	0.10345	0.722412	-0.0529981	0.643342	PPP1R13B|ENSG00000088808.18|chr14	ns
ZFYVE21|ENSG00000100711.14|chr14	-0.218334	0.503795	-0.560193	0.113318	ZFYVE21|ENSG00000100711.14|chr14	ns
COA8|ENSG00000256053.9|chr14	-0.14049	0.642016	-0.379611	0.291946	COA8|ENSG00000256053.9|chr14	ns
BAG5|ENSG00000166170.12|chr14	0.0216281	0.965448	-0.124064	0.662973	BAG5|ENSG00000166170.12|chr14	ns
TRMT61A|ENSG00000166166.13|chr14	0.0739589	0.850568	-0.180914	0.585958	TRMT61A|ENSG00000166166.13|chr14	ns
MARK3|ENSG00000075413.19|chr14	-0.067339	0.876146	-0.793149	0.0493885	MARK3|ENSG00000075413.19|chr14	ns
CDC42BPB|ENSG00000198752.11|chr14	-0.0998759	0.756768	-0.087208	0.654733	CDC42BPB|ENSG00000198752.11|chr14	ns
TRAF3|ENSG00000131323.17|chr14	-0.151772	0.660189	-0.038411	0.695314	TRAF3|ENSG00000131323.17|chr14	ns
CDCA4|ENSG00000170779.11|chr14	0.31858	0.081225	0.0205259	0.952291	CDCA4|ENSG00000170779.11|chr14	ns
RCOR1|ENSG00000089902.10|chr14	-0.0783916	0.846528	-0.0971036	0.782239	RCOR1|ENSG00000089902.10|chr14	ns
TECPR2|ENSG00000196663.16|chr14	-0.158944	0.5577	0.0442369	0.834896	TECPR2|ENSG00000196663.16|chr14	ns
CINP|ENSG00000100865.15|chr14	-0.0463173	0.8899	0.595627	0.14649	CINP|ENSG00000100865.15|chr14	ns
ZNF839|ENSG00000022976.16|chr14	-0.184995	0.581263	-0.024631	0.740288	ZNF839|ENSG00000022976.16|chr14	ns
MOK|ENSG00000080823.23|chr14	0.256448	0.412038	0.144376	0.594547	MOK|ENSG00000080823.23|chr14	ns
WDR20|ENSG00000140153.18|chr14	0.0128761	0.979237	-0.0729646	0.834338	WDR20|ENSG00000140153.18|chr14	ns
DYNC1H1|ENSG00000197102.14|chr14	0.136731	0.700897	0.453321	0.199868	DYNC1H1|ENSG00000197102.14|chr14	ns
PPP2R5C|ENSG00000078304.20|chr14	-0.129734	0.705591	-0.275522	0.34808	PPP2R5C|ENSG00000078304.20|chr14	ns
WDR25|ENSG00000176473.14|chr14	0.298124	0.274792	0.0994368	0.772291	WDR25|ENSG00000176473.14|chr14	ns
SLC25A29|ENSG00000197119.13|chr14	0.0643558	0.833195	-0.0955625	0.494485	SLC25A29|ENSG00000197119.13|chr14	ns
YY1|ENSG00000100811.14|chr14	-0.056655	0.816548	-0.410496	0.000283122	YY1|ENSG00000100811.14|chr14	ns
EVL|ENSG00000196405.13|chr14	0.204512	0.504883	-0.183507	0.297531	EVL|ENSG00000196405.13|chr14	ns
EML1|ENSG00000066629.19|chr14	-0.0962166	0.715297	-0.0427942	0.87469	EML1|ENSG00000066629.19|chr14	ns
CCNK|ENSG00000090061.17|chr14	-0.156582	0.64844	0.00654153	0.990583	CCNK|ENSG00000090061.17|chr14	ns
ANKRD9|ENSG00000156381.9|chr14	-0.0988395	0.78861	-0.0488538	0.900511	ANKRD9|ENSG00000156381.9|chr14	ns
SETD3|ENSG00000183576.13|chr14	0.145393	0.669464	-0.306438	0.314785	SETD3|ENSG00000183576.13|chr14	ns
JAG2|ENSG00000184916.9|chr14	-0.163196	0.582986	-0.0890999	0.776656	JAG2|ENSG00000184916.9|chr14	ns
MTA1|ENSG00000182979.18|chr14	-0.352578	0.168945	0.00293697	0.996351	MTA1|ENSG00000182979.18|chr14	ns
CHST14|ENSG00000169105.8|chr15	-0.411826	0.139938	-0.301344	0.270868	CHST14|ENSG00000169105.8|chr15	ns
BAHD1|ENSG00000140320.12|chr15	-0.0825935	0.833384	-0.157864	0.617548	BAHD1|ENSG00000140320.12|chr15	ns
IVD|ENSG00000128928.10|chr15	0.0100754	0.985334	-0.0462608	0.90218	IVD|ENSG00000128928.10|chr15	ns
KNSTRN|ENSG00000128944.14|chr15	0.0489638	0.918254	-0.12775	0.681865	KNSTRN|ENSG00000128944.14|chr15	ns
INAFM2|ENSG00000259330.3|chr15	0.0607238	0.890812	0.124664	0.692901	INAFM2|ENSG00000259330.3|chr15	ns
BUB1B|ENSG00000156970.13|chr15	-0.215118	0.515695	-0.133299	0.715145	BUB1B|ENSG00000156970.13|chr15	ns
SRP14|ENSG00000140319.11|chr15	-0.227479	0.450827	-0.24784	0.285473	SRP14|ENSG00000140319.11|chr15	ns
EIF2AK4|ENSG00000128829.12|chr15	-0.00681443	0.985666	-0.150826	0.576782	EIF2AK4|ENSG00000128829.12|chr15	ns
RASGRP1|ENSG00000172575.14|chr15	-0.0371041	0.905319	-0.0751181	0.142424	RASGRP1|ENSG00000172575.14|chr15	ns
FAM98B|ENSG00000171262.11|chr15	-0.0681248	0.873499	-0.0729896	0.834699	FAM98B|ENSG00000171262.11|chr15	ns
SPRED1|ENSG00000166068.13|chr15	0.0158634	0.976255	-1.09561	0.0614648	SPRED1|ENSG00000166068.13|chr15	ns
MEIS2|ENSG00000134138.21|chr15	0.081724	0.836401	-0.118631	0.734677	MEIS2|ENSG00000134138.21|chr15	ns
CDIN1|ENSG00000186073.14|chr15	-0.0186492	0.964872	-0.614836	0.0736785	CDIN1|ENSG00000186073.14|chr15	ns
BTBD6|ENSG00000184887.14|chr14	0.0318752	0.95448	-0.614654	0.0501448	BTBD6|ENSG00000184887.14|chr14	ns
ZNF770|ENSG00000198146.4|chr15	-0.0648176	0.874623	-0.433537	0.106544	ZNF770|ENSG00000198146.4|chr15	ns
GOLGA8B|ENSG00000215252.12|chr15	-0.0583465	0.848205	0.0238807	0.341264	GOLGA8B|ENSG00000215252.12|chr15	ns
GOLGA8A|ENSG00000175265.19|chr15	-0.000714258	0.9965	-0.0818489	0.513576	GOLGA8A|ENSG00000175265.19|chr15	ns
NOP10|ENSG00000182117.7|chr15	-0.165867	0.552888	-0.406082	0.0303041	NOP10|ENSG00000182117.7|chr15	ns
SLC12A6|ENSG00000140199.13|chr15	0.071127	0.825967	-0.0184963	0.928315	SLC12A6|ENSG00000140199.13|chr15	ns
EMC4|ENSG00000128463.13|chr15	-0.034681	0.948075	-0.0907583	0.778291	EMC4|ENSG00000128463.13|chr15	ns
PGBD4|ENSG00000182405.6|chr15	-0.0438216	0.922762	0.0976777	0.710377	PGBD4|ENSG00000182405.6|chr15	ns
EMC7|ENSG00000134153.10|chr15	-0.215209	0.498764	-0.0782354	0.788586	EMC7|ENSG00000134153.10|chr15	ns
AVEN|ENSG00000169857.9|chr15	0.16835	0.457944	-0.031895	0.92416	AVEN|ENSG00000169857.9|chr15	ns
GABRB3|ENSG00000166206.15|chr15	-0.145127	0.660858	-0.239626	0.466254	GABRB3|ENSG00000166206.15|chr15	ns
UBE3A|ENSG00000114062.22|chr15	-0.076869	0.819591	0.0849543	0.762581	UBE3A|ENSG00000114062.22|chr15	ns
NIPA2|ENSG00000140157.16|chr15	-0.0343066	0.935787	-0.38089	0.18445	NIPA2|ENSG00000140157.16|chr15	ns
TMEM121|ENSG00000184986.11|chr14	-0.0361397	0.910231	-0.196941	0.54901	TMEM121|ENSG00000184986.11|chr14	ns
TEDC1|ENSG00000185347.18|chr14	0.119155	0.65865	0.167294	0.628837	TEDC1|ENSG00000185347.18|chr14	ns
AQR|ENSG00000021776.11|chr15	-0.0196118	0.969816	-0.259134	0.45572	AQR|ENSG00000021776.11|chr15	ns
RPUSD2|ENSG00000166133.18|chr15	-0.0441106	0.926224	0.0172769	0.966646	RPUSD2|ENSG00000166133.18|chr15	ns
BCL11B|ENSG00000127152.18|chr14	-0.19064	0.55795	-0.242996	0.4724	BCL11B|ENSG00000127152.18|chr14	ns
GSKIP|ENSG00000100744.15|chr14	-0.0294374	0.956468	-0.539359	0.120449	GSKIP|ENSG00000100744.15|chr14	ns
IFT43|ENSG00000119650.13|chr14	0.0221086	0.956421	0.562111	0.169812	IFT43|ENSG00000119650.13|chr14	ns
ERG28|ENSG00000133935.7|chr14	-0.0767235	0.813995	-0.132746	0.693386	ERG28|ENSG00000133935.7|chr14	ns
FOS|ENSG00000170345.10|chr14	0.211446	0.339926	0.0854085	0.319734	FOS|ENSG00000170345.10|chr14	ns
NEK9|ENSG00000119638.14|chr14	-0.0998685	0.696843	-0.0633049	0.54901	NEK9|ENSG00000119638.14|chr14	ns
ACYP1|ENSG00000119640.9|chr14	-0.0299041	0.945076	-0.415445	0.238026	ACYP1|ENSG00000119640.9|chr14	ns
MLH3|ENSG00000119684.16|chr14	0.0763594	0.778968	-0.110548	0.650088	MLH3|ENSG00000119684.16|chr14	ns
EIF2B2|ENSG00000119718.11|chr14	0.160033	0.642863	1.02279	0.00275371	EIF2B2|ENSG00000119718.11|chr14	ns
FCF1|ENSG00000119616.11|chr14	0.144618	0.679062	-0.062129	0.615279	FCF1|ENSG00000119616.11|chr14	ns
AREL1|ENSG00000119682.18|chr14	0.0444522	0.904394	-0.0504039	0.862768	AREL1|ENSG00000119682.18|chr14	ns
ISCA2|ENSG00000165898.14|chr14	-0.0197443	0.969374	0.152949	0.649726	ISCA2|ENSG00000165898.14|chr14	ns
NPC2|ENSG00000119655.11|chr14	-0.0526457	0.888215	0.282934	0.417818	NPC2|ENSG00000119655.11|chr14	ns
ABCD4|ENSG00000119688.21|chr14	-0.00467404	0.991822	0.0706775	0.832709	ABCD4|ENSG00000119688.21|chr14	ns
LIN52|ENSG00000205659.12|chr14	-0.00310597	0.993769	0.133078	0.708645	LIN52|ENSG00000205659.12|chr14	ns
GPATCH2L|ENSG00000089916.18|chr14	-0.142849	0.651104	-0.124195	0.259325	GPATCH2L|ENSG00000089916.18|chr14	ns
ALDH6A1|ENSG00000119711.13|chr14	-0.0232605	0.963592	-0.0615469	0.627138	ALDH6A1|ENSG00000119711.13|chr14	ns
ZNF410|ENSG00000119725.21|chr14	0.0639852	0.882459	0.233799	0.493491	ZNF410|ENSG00000119725.21|chr14	ns
MIDEAS|ENSG00000156030.14|chr14	0.0683541	0.862894	-0.0563425	0.860316	MIDEAS|ENSG00000156030.14|chr14	ns
PNMA1|ENSG00000176903.5|chr14	0.0321993	0.948075	-0.305672	0.174153	PNMA1|ENSG00000176903.5|chr14	ns
DNAL1|ENSG00000119661.15|chr14	0.168071	0.584503	-0.12536	0.635789	DNAL1|ENSG00000119661.15|chr14	ns
ACOT2|ENSG00000119673.16|chr14	0.0978129	0.801391	0.244949	0.350745	ACOT2|ENSG00000119673.16|chr14	ns
RIOX1|ENSG00000170468.8|chr14	0.0135559	0.979402	-0.0113733	0.97741	RIOX1|ENSG00000170468.8|chr14	ns
NUMB|ENSG00000133961.21|chr14	-0.00163962	0.993579	0.0156919	0.95892	NUMB|ENSG00000133961.21|chr14	ns
PSEN1|ENSG00000080815.20|chr14	-0.138314	0.600615	-0.0659422	0.62548	PSEN1|ENSG00000080815.20|chr14	ns
RBM25|ENSG00000119707.14|chr14	-0.094865	0.787176	-0.0515309	0.884187	RBM25|ENSG00000119707.14|chr14	ns
ZFYVE1|ENSG00000165861.14|chr14	0.0611873	0.851868	0.0243283	0.938159	ZFYVE1|ENSG00000165861.14|chr14	ns
DCAF4|ENSG00000119599.17|chr14	-0.0485609	0.900574	-0.0324171	0.928315	DCAF4|ENSG00000119599.17|chr14	ns
SIPA1L1|ENSG00000197555.10|chr14	-0.0311341	0.956421	-0.0854739	0.317379	SIPA1L1|ENSG00000197555.10|chr14	ns
PCNX1|ENSG00000100731.16|chr14	-0.00762183	0.987645	-0.127083	0.192818	PCNX1|ENSG00000100731.16|chr14	ns
COQ6|ENSG00000119723.17|chr14	0.0345447	0.933651	0.0928676	0.662973	COQ6|ENSG00000119723.17|chr14	ns
VRK1|ENSG00000100749.9|chr14	-0.00493159	0.992838	0.237222	0.48668	VRK1|ENSG00000100749.9|chr14	ns
ANGEL1|ENSG00000013523.11|chr14	-0.0586801	0.862894	-0.0139721	0.947668	ANGEL1|ENSG00000013523.11|chr14	ns
CIPC|ENSG00000198894.8|chr14	0.0411459	0.918004	-0.0974709	0.680765	CIPC|ENSG00000198894.8|chr14	ns
ATG2B|ENSG00000066739.12|chr14	0.157318	0.625547	-0.101125	0.345808	ATG2B|ENSG00000066739.12|chr14	ns
C14orf132|ENSG00000227051.7|chr14	-0.0136621	0.976255	0.20718	0.547964	C14orf132|ENSG00000227051.7|chr14	ns
GLRX5|ENSG00000182512.5|chr14	-0.170776	0.560439	-0.274474	0.215277	GLRX5|ENSG00000182512.5|chr14	ns
DICER1|ENSG00000100697.17|chr14	-0.137164	0.604087	-0.581166	0.054131	DICER1|ENSG00000100697.17|chr14	ns
GOLGA5|ENSG00000066455.13|chr14	0.0298495	0.936554	-0.100709	0.645328	GOLGA5|ENSG00000066455.13|chr14	ns
LGMN|ENSG00000100600.15|chr14	0.0985977	0.792212	0.437278	0.219673	LGMN|ENSG00000100600.15|chr14	ns
CPSF2|ENSG00000165934.13|chr14	-0.103742	0.780657	0.0577112	0.880856	CPSF2|ENSG00000165934.13|chr14	ns
NDUFB1|ENSG00000183648.11|chr14	0.00944441	0.986492	-0.118615	0.718913	NDUFB1|ENSG00000183648.11|chr14	ns
ATXN3|ENSG00000066427.25|chr14	-0.0994872	0.795713	-0.475023	0.212859	ATXN3|ENSG00000066427.25|chr14	ns
TRIP11|ENSG00000100815.12|chr14	-0.0574142	0.886686	-0.0327315	0.730723	TRIP11|ENSG00000100815.12|chr14	ns
PPP4R3A|ENSG00000100796.18|chr14	0.168886	0.605715	-0.178491	0.596747	PPP4R3A|ENSG00000100796.18|chr14	ns
RPS6KA5|ENSG00000100784.12|chr14	0.0748254	0.855833	0.162557	0.645124	RPS6KA5|ENSG00000100784.12|chr14	ns
CALM1|ENSG00000198668.14|chr14	-0.127043	0.543005	-0.18994	0.191516	CALM1|ENSG00000198668.14|chr14	ns
IRF2BPL|ENSG00000119669.5|chr14	0.458976	0.101225	-0.173721	0.560447	IRF2BPL|ENSG00000119669.5|chr14	ns
NRDE2|ENSG00000119720.18|chr14	-0.110441	0.770726	-0.129122	0.724491	NRDE2|ENSG00000119720.18|chr14	ns
FOXN3|ENSG00000053254.16|chr14	0.0908658	0.793821	-0.438825	0.0994253	FOXN3|ENSG00000053254.16|chr14	ns
TTC8|ENSG00000165533.19|chr14	0.0469779	0.89751	0.106441	0.721607	TTC8|ENSG00000165533.19|chr14	ns
ZC3H14|ENSG00000100722.20|chr14	-0.066497	0.878131	-0.747624	0.0333281	ZC3H14|ENSG00000100722.20|chr14	ns
SEL1L|ENSG00000071537.14|chr14	1.49183	2.05e-11	0.679458	0.0967124	SEL1L|ENSG00000071537.14|chr14	ns
STON2|ENSG00000140022.14|chr14	-0.0861738	0.808966	0.421523	0.191491	STON2|ENSG00000140022.14|chr14	ns
GTF2A1|ENSG00000165417.12|chr14	-0.239631	0.412038	-0.342254	0.319552	GTF2A1|ENSG00000165417.12|chr14	ns
NRXN3|ENSG00000021645.20|chr14	-0.137848	0.690514	-0.0288419	0.943397	NRXN3|ENSG00000021645.20|chr14	ns
SNW1|ENSG00000100603.14|chr14	-0.297539	0.310733	-0.0756055	0.816401	SNW1|ENSG00000100603.14|chr14	ns
SLIRP|ENSG00000119705.10|chr14	-0.112561	0.751374	0.154817	0.456096	SLIRP|ENSG00000119705.10|chr14	ns
ALKBH1|ENSG00000100601.10|chr14	0.179805	0.546656	0.0271001	0.940768	ALKBH1|ENSG00000100601.10|chr14	ns
SPTLC2|ENSG00000100596.8|chr14	-0.0502522	0.914948	-0.0138384	0.972504	SPTLC2|ENSG00000100596.8|chr14	ns
AHSA1|ENSG00000100591.8|chr14	-0.172585	0.604108	0.109418	0.712448	AHSA1|ENSG00000100591.8|chr14	ns
TMED8|ENSG00000100580.8|chr14	-0.164288	0.63833	-0.164872	0.596747	TMED8|ENSG00000100580.8|chr14	ns
TDP1|ENSG00000042088.14|chr14	-0.11014	0.763481	-0.117694	0.735978	TDP1|ENSG00000042088.14|chr14	ns
KNL1|ENSG00000137812.21|chr15	-0.0141106	0.972873	-0.0766065	0.688209	KNL1|ENSG00000137812.21|chr15	ns
RAD51|ENSG00000051180.17|chr15	0.158211	0.589858	0.431985	0.241409	RAD51|ENSG00000051180.17|chr15	ns
RMDN3|ENSG00000137824.16|chr15	0.215742	0.515918	-0.113629	0.749619	RMDN3|ENSG00000137824.16|chr15	ns
SPG21|ENSG00000090487.11|chr15	-0.247014	0.443505	-0.517729	0.0957642	SPG21|ENSG00000090487.11|chr15	ns
OAZ2|ENSG00000180304.14|chr15	-0.0824543	0.811626	-0.572011	0.116665	OAZ2|ENSG00000180304.14|chr15	ns
TRIP4|ENSG00000103671.10|chr15	0.0351379	0.920729	-0.0666184	0.850987	TRIP4|ENSG00000103671.10|chr15	ns
PCLAF|ENSG00000166803.14|chr15	0.00829782	0.984933	-0.0708131	0.733078	PCLAF|ENSG00000166803.14|chr15	ns
CSNK1G1|ENSG00000169118.18|chr15	0.00827602	0.988978	0.229404	0.503102	CSNK1G1|ENSG00000169118.18|chr15	ns
SNX22|ENSG00000157734.14|chr15	-0.718127	0.0927969	-1.68933	0.00738372	SNX22|ENSG00000157734.14|chr15	ns
SNX1|ENSG00000028528.15|chr15	-0.0763224	0.848861	0.0219427	0.95892	SNX1|ENSG00000028528.15|chr15	ns
CIAO2A|ENSG00000166797.11|chr15	-0.127787	0.690066	-0.547946	0.00911436	CIAO2A|ENSG00000166797.11|chr15	ns
USP3|ENSG00000140455.17|chr15	0.0472267	0.920729	-0.219539	0.481572	USP3|ENSG00000140455.17|chr15	ns
CA12|ENSG00000074410.14|chr15	-0.365807	0.267547	0.186066	0.599292	CA12|ENSG00000074410.14|chr15	ns
RAB8B|ENSG00000166128.13|chr15	0.0926822	0.78861	-0.0830382	0.787951	RAB8B|ENSG00000166128.13|chr15	ns
RPS27L|ENSG00000185088.14|chr15	-0.522284	0.0648286	-0.390424	0.168752	RPS27L|ENSG00000185088.14|chr15	ns
TPM1|ENSG00000140416.23|chr15	-0.0665714	0.819591	-1.92983	0.00401277	TPM1|ENSG00000140416.23|chr15	ns
MTFMT|ENSG00000103707.10|chr15	0.0267516	0.956468	-0.397559	0.272947	MTFMT|ENSG00000103707.10|chr15	ns
RORA|ENSG00000069667.16|chr15	-0.115537	0.753673	-0.126297	0.589089	RORA|ENSG00000069667.16|chr15	ns
ANXA2|ENSG00000182718.18|chr15	-0.00234693	0.9946	0.126656	0.720534	ANXA2|ENSG00000182718.18|chr15	ns
FOXB1|ENSG00000171956.7|chr15	0.0803879	0.842864	-0.0489833	0.890316	FOXB1|ENSG00000171956.7|chr15	ns
BNIP2|ENSG00000140299.14|chr15	-0.0598767	0.891444	-0.67101	0.0261345	BNIP2|ENSG00000140299.14|chr15	ns
GTF2A2|ENSG00000140307.11|chr15	-0.154132	0.646216	-0.388512	0.0749449	GTF2A2|ENSG00000140307.11|chr15	ns
MYO1E|ENSG00000157483.9|chr15	-0.025104	0.959747	-0.127571	0.56149	MYO1E|ENSG00000157483.9|chr15	ns
CCNB2|ENSG00000157456.8|chr15	-0.127564	0.718974	-0.00355743	0.992467	CCNB2|ENSG00000157456.8|chr15	ns
SLTM|ENSG00000137776.17|chr15	-0.0443156	0.915288	-0.20916	0.168528	SLTM|ENSG00000137776.17|chr15	ns
RNF111|ENSG00000157450.16|chr15	-0.13364	0.690066	-0.235946	0.290674	RNF111|ENSG00000157450.16|chr15	ns
MINDY2|ENSG00000128923.11|chr15	-0.361694	0.250795	-0.168101	0.63148	MINDY2|ENSG00000128923.11|chr15	ns
ADAM10|ENSG00000137845.15|chr15	0.0215554	0.968779	-0.167465	0.524189	ADAM10|ENSG00000137845.15|chr15	ns
ALDH1A2|ENSG00000128918.15|chr15	-0.0702382	0.868785	0.309317	0.289354	ALDH1A2|ENSG00000128918.15|chr15	ns
POLR2M|ENSG00000255529.9|chr15	0.10585	0.778019	0.027207	0.948511	POLR2M|ENSG00000255529.9|chr15	ns
RFX7|ENSG00000181827.16|chr15	0.20001	0.543888	-0.293445	0.400909	RFX7|ENSG00000181827.16|chr15	ns
ICE2|ENSG00000128915.12|chr15	0.0275256	0.960033	-0.0790381	0.77928	ICE2|ENSG00000128915.12|chr15	ns
PYGO1|ENSG00000171016.13|chr15	-0.156324	0.646216	-0.138205	0.603875	PYGO1|ENSG00000171016.13|chr15	ns
PDCD7|ENSG00000090470.15|chr15	0.167969	0.609339	0.0383522	0.916203	PDCD7|ENSG00000090470.15|chr15	ns
PARP16|ENSG00000138617.16|chr15	0.604677	0.0789814	0.894974	0.0567388	PARP16|ENSG00000138617.16|chr15	ns
SENP8|ENSG00000166192.15|chr15	-0.0641461	0.870529	-0.154342	0.59318	SENP8|ENSG00000166192.15|chr15	ns
MYO9A|ENSG00000066933.16|chr15	-0.145468	0.680345	-0.109245	0.737859	MYO9A|ENSG00000066933.16|chr15	ns
THAP10|ENSG00000129028.9|chr15	0.0242221	0.958235	-0.168458	0.617204	THAP10|ENSG00000129028.9|chr15	ns
LARP6|ENSG00000166173.11|chr15	0.177318	0.568691	-0.00765335	0.984976	LARP6|ENSG00000166173.11|chr15	ns
UACA|ENSG00000137831.15|chr15	0.0306276	0.956421	0.0776653	0.844327	UACA|ENSG00000137831.15|chr15	ns
TLE3|ENSG00000140332.18|chr15	-0.264524	0.196221	-0.32545	0.0920927	TLE3|ENSG00000140332.18|chr15	ns
RPLP1|ENSG00000137818.12|chr15	0.00517411	0.992838	0.359827	0.0471901	RPLP1|ENSG00000137818.12|chr15	ns
PAQR5|ENSG00000137819.14|chr15	0.00766307	0.986492	0.00713229	0.975235	PAQR5|ENSG00000137819.14|chr15	ns
GLCE|ENSG00000138604.10|chr15	0.0677439	0.850246	-0.0151156	0.922408	GLCE|ENSG00000138604.10|chr15	ns
CLN6|ENSG00000128973.13|chr15	0.0257384	0.953754	0.359343	0.292781	CLN6|ENSG00000128973.13|chr15	ns
CALML4|ENSG00000129007.16|chr15	-0.114207	0.694877	-0.27616	0.0983928	CALML4|ENSG00000129007.16|chr15	ns
ENSG00000260007|ENSG00000260007.3|chr15	-0.109995	0.706657	-0.27616	0.0983928	ENSG00000260007|ENSG00000260007.3|chr15	ns
PIAS1|ENSG00000033800.14|chr15	0.0646401	0.87896	-0.415037	0.190299	PIAS1|ENSG00000033800.14|chr15	ns
CLPX|ENSG00000166855.9|chr15	-0.0437014	0.918254	-0.208653	0.0757912	CLPX|ENSG00000166855.9|chr15	ns
C15orf61|ENSG00000189227.6|chr15	0.173968	0.541584	-0.164702	0.511305	C15orf61|ENSG00000189227.6|chr15	ns
SMAD3|ENSG00000166949.17|chr15	-0.248002	0.434333	-1.19317	0.00507614	SMAD3|ENSG00000166949.17|chr15	ns
SMAD6|ENSG00000137834.15|chr15	0.12621	0.722227	0.0434331	0.909471	SMAD6|ENSG00000137834.15|chr15	ns
RPL4|ENSG00000174444.15|chr15	-0.134459	0.590036	0.297343	0.0748318	RPL4|ENSG00000174444.15|chr15	ns
SNAPC5|ENSG00000174446.13|chr15	0.0388002	0.931679	0.240107	0.481169	SNAPC5|ENSG00000174446.13|chr15	ns
MAP2K1|ENSG00000169032.11|chr15	0.0128815	0.980197	-0.255815	0.399764	MAP2K1|ENSG00000169032.11|chr15	ns
TIPIN|ENSG00000075131.10|chr15	0.407712	0.0708012	0.328195	0.113631	TIPIN|ENSG00000075131.10|chr15	ns
DIS3L|ENSG00000166938.13|chr15	0.0227882	0.961569	-0.170628	0.627606	DIS3L|ENSG00000166938.13|chr15	ns
RAB11A|ENSG00000103769.10|chr15	-0.102889	0.767331	-0.264011	0.261989	RAB11A|ENSG00000103769.10|chr15	ns
DENND4A|ENSG00000174485.16|chr15	0.2026	0.500371	0.125639	0.642626	DENND4A|ENSG00000174485.16|chr15	ns
INTS14|ENSG00000138614.16|chr15	0.0359424	0.944864	-0.116657	0.698921	INTS14|ENSG00000138614.16|chr15	ns
HACD3|ENSG00000074696.13|chr15	-0.167202	0.412038	-0.0712758	0.751134	HACD3|ENSG00000074696.13|chr15	ns
DPP8|ENSG00000074603.19|chr15	0.0221284	0.965345	-0.261599	0.401395	DPP8|ENSG00000074603.19|chr15	ns
IGDCC3|ENSG00000174498.14|chr15	-0.155143	0.521002	-0.162691	0.180863	IGDCC3|ENSG00000174498.14|chr15	ns
AAGAB|ENSG00000103591.13|chr15	-0.114121	0.754834	-0.011515	0.975188	AAGAB|ENSG00000103591.13|chr15	ns
PIGBOS1|ENSG00000225973.4|chr15	0.0175837	0.968779	0.69004	0.104317	PIGBOS1|ENSG00000225973.4|chr15	ns
RSL24D1|ENSG00000137876.11|chr15	0.566903	0.000113135	0.129079	0.646229	RSL24D1|ENSG00000137876.11|chr15	ns
FAM214A|ENSG00000047346.13|chr15	0.0801868	0.785191	-0.474526	0.0318078	FAM214A|ENSG00000047346.13|chr15	ns
TP53BP1|ENSG00000067369.14|chr15	0.0288076	0.960033	0.00340103	0.994638	TP53BP1|ENSG00000067369.14|chr15	ns
TUBGCP4|ENSG00000137822.13|chr15	-0.180242	0.592975	-0.177934	0.603162	TUBGCP4|ENSG00000137822.13|chr15	ns
ZSCAN29|ENSG00000140265.14|chr15	-0.131705	0.706657	-0.400615	0.22543	ZSCAN29|ENSG00000140265.14|chr15	ns
ADAL|ENSG00000168803.16|chr15	-0.0804289	0.810854	-0.0888627	0.762581	ADAL|ENSG00000168803.16|chr15	ns
LCMT2|ENSG00000168806.8|chr15	-0.0860465	0.826104	0.223424	0.478804	LCMT2|ENSG00000168806.8|chr15	ns
CCNDBP1|ENSG00000166946.14|chr15	0.17345	0.58171	0.105564	0.768061	CCNDBP1|ENSG00000166946.14|chr15	ns
TMEM62|ENSG00000137842.7|chr15	-0.0696909	0.810854	-0.141047	0.320809	TMEM62|ENSG00000137842.7|chr15	ns
UBR1|ENSG00000159459.12|chr15	0.0936961	0.778019	-0.143808	0.444017	UBR1|ENSG00000159459.12|chr15	ns
TTBK2|ENSG00000128881.18|chr15	0.0562425	0.903461	-0.0179009	0.959114	TTBK2|ENSG00000128881.18|chr15	ns
CDAN1|ENSG00000140326.13|chr15	-0.0568932	0.875157	-0.228605	0.148068	CDAN1|ENSG00000140326.13|chr15	ns
HAUS2|ENSG00000137814.12|chr15	0.120006	0.740263	-0.0438408	0.908849	HAUS2|ENSG00000137814.12|chr15	ns
LRRC57|ENSG00000180979.10|chr15	0.0482974	0.914948	-0.604745	0.14485	LRRC57|ENSG00000180979.10|chr15	ns
SNAP23|ENSG00000092531.10|chr15	0.00676182	0.991822	-0.140647	0.692861	SNAP23|ENSG00000092531.10|chr15	ns
PDIA3|ENSG00000167004.14|chr15	0.841232	0.0927969	0.184382	0.459001	PDIA3|ENSG00000167004.14|chr15	ns
ZNF106|ENSG00000103994.18|chr15	-0.153993	0.653958	-0.15481	0.660031	ZNF106|ENSG00000103994.18|chr15	ns
VPS39|ENSG00000166887.16|chr15	-0.0484058	0.88598	-0.012456	0.947914	VPS39|ENSG00000166887.16|chr15	ns
EHD4|ENSG00000103966.11|chr15	0.0025665	0.994617	-0.0358805	0.92357	EHD4|ENSG00000103966.11|chr15	ns
MGA|ENSG00000174197.18|chr15	-0.0347184	0.929292	0.147008	0.544614	MGA|ENSG00000174197.18|chr15	ns
TYRO3|ENSG00000092445.12|chr15	-0.132003	0.594033	-0.0513306	0.869716	TYRO3|ENSG00000092445.12|chr15	ns
RPAP1|ENSG00000103932.12|chr15	-0.0962876	0.715536	0.00339168	0.99148	RPAP1|ENSG00000103932.12|chr15	ns
RTF1|ENSG00000137815.15|chr15	-0.0435568	0.927674	0.0576934	0.878109	RTF1|ENSG00000137815.15|chr15	ns
NDUFAF1|ENSG00000137806.10|chr15	0.0398883	0.924138	0.125854	0.722593	NDUFAF1|ENSG00000137806.10|chr15	ns
NUSAP1|ENSG00000137804.14|chr15	0.0256698	0.963542	-0.149734	0.636607	NUSAP1|ENSG00000137804.14|chr15	ns
OIP5|ENSG00000104147.9|chr15	-0.217999	0.513511	-0.708172	0.0691028	OIP5|ENSG00000104147.9|chr15	ns
ENSG00000285920|ENSG00000285920.2|chr15	0.0245807	0.963842	-0.159132	0.612469	ENSG00000285920|ENSG00000285920.2|chr15	ns
CHP1|ENSG00000187446.12|chr15	0.0600181	0.86318	-0.0861022	0.795562	CHP1|ENSG00000187446.12|chr15	ns
INO80|ENSG00000128908.19|chr15	0.242528	0.443505	0.293009	0.242013	INO80|ENSG00000128908.19|chr15	ns
RHOV|ENSG00000104140.7|chr15	-0.189644	0.426139	-0.274427	0.384396	RHOV|ENSG00000104140.7|chr15	ns
TMEM87A|ENSG00000103978.16|chr15	0.175665	0.51794	0.196602	0.454085	TMEM87A|ENSG00000103978.16|chr15	ns
SERF2|ENSG00000140264.21|chr15	-0.059292	0.888611	-0.181459	0.35642	SERF2|ENSG00000140264.21|chr15	ns
HYPK|ENSG00000242028.8|chr15	-0.234944	0.351698	-0.232259	0.265856	HYPK|ENSG00000242028.8|chr15	ns
MFAP1|ENSG00000140259.7|chr15	-0.173236	0.605266	-0.149074	0.646238	MFAP1|ENSG00000140259.7|chr15	ns
ARPP19|ENSG00000128989.11|chr15	-0.151482	0.633196	-0.582903	0.0788755	ARPP19|ENSG00000128989.11|chr15	ns
MYO5A|ENSG00000197535.16|chr15	0.0665711	0.780657	0.000583809	0.998575	MYO5A|ENSG00000197535.16|chr15	ns
MYO5C|ENSG00000128833.13|chr15	-0.0175251	0.963924	0.0123116	0.94534	MYO5C|ENSG00000128833.13|chr15	ns
GNB5|ENSG00000069966.19|chr15	-0.11384	0.683109	-0.0469756	0.889992	GNB5|ENSG00000069966.19|chr15	ns
MAPK6|ENSG00000069956.14|chr15	0.0743077	0.858903	-0.278092	0.413718	MAPK6|ENSG00000069956.14|chr15	ns
LEO1|ENSG00000166477.13|chr15	-0.0213785	0.963668	0.124774	0.720374	LEO1|ENSG00000166477.13|chr15	ns
TMOD3|ENSG00000138594.14|chr15	-0.107077	0.778877	-0.416975	0.245196	TMOD3|ENSG00000138594.14|chr15	ns
TMOD2|ENSG00000128872.10|chr15	-0.0336187	0.923793	-0.0551505	0.610419	TMOD2|ENSG00000128872.10|chr15	ns
LYSMD2|ENSG00000140280.14|chr15	0.0271516	0.93864	-0.249307	0.429009	LYSMD2|ENSG00000140280.14|chr15	ns
AP4E1|ENSG00000081014.11|chr15	0.0389596	0.92361	-0.147163	0.485499	AP4E1|ENSG00000081014.11|chr15	ns
SPPL2A|ENSG00000138600.11|chr15	-0.0704364	0.858676	-0.182768	0.598571	SPPL2A|ENSG00000138600.11|chr15	ns
TRPM7|ENSG00000092439.16|chr15	0.134091	0.708278	-0.162367	0.270451	TRPM7|ENSG00000092439.16|chr15	ns
USP8|ENSG00000138592.14|chr15	0.0117492	0.983886	-0.268859	0.40923	USP8|ENSG00000138592.14|chr15	ns
GABPB1|ENSG00000104064.18|chr15	-0.237554	0.468678	-0.42824	0.241435	GABPB1|ENSG00000104064.18|chr15	ns
SLC27A2|ENSG00000140284.11|chr15	-0.0361133	0.922182	-0.148975	0.519179	SLC27A2|ENSG00000140284.11|chr15	ns
DTWD1|ENSG00000104047.15|chr15	0.0840036	0.809502	0.150486	0.641104	DTWD1|ENSG00000104047.15|chr15	ns
GALK2|ENSG00000156958.15|chr15	-0.0813482	0.771574	0.0638657	0.8517	GALK2|ENSG00000156958.15|chr15	ns
COPS2|ENSG00000166200.15|chr15	0.0855468	0.818843	-0.0183035	0.95318	COPS2|ENSG00000166200.15|chr15	ns
SECISBP2L|ENSG00000138593.9|chr15	-0.0594968	0.888425	-0.186056	0.261518	SECISBP2L|ENSG00000138593.9|chr15	ns
EID1|ENSG00000255302.5|chr15	-0.110013	0.669718	-0.252645	0.0848554	EID1|ENSG00000255302.5|chr15	ns
CEP152|ENSG00000103995.14|chr15	0.281302	0.388007	0.0732784	0.642213	CEP152|ENSG00000103995.14|chr15	ns
DUT|ENSG00000128951.14|chr15	0.0518748	0.900574	-0.0281117	0.919815	DUT|ENSG00000128951.14|chr15	ns
MYEF2|ENSG00000104177.19|chr15	-0.373546	0.25803	-0.150724	0.483286	MYEF2|ENSG00000104177.19|chr15	ns
BLOC1S6|ENSG00000104164.12|chr15	-0.0274573	0.960033	-0.359055	0.293986	BLOC1S6|ENSG00000104164.12|chr15	ns
SPATA5L1|ENSG00000171763.20|chr15	-0.0347042	0.945076	-0.0647364	0.868225	SPATA5L1|ENSG00000171763.20|chr15	ns
EIF3J|ENSG00000104131.13|chr15	0.0480611	0.920326	-0.433981	0.120449	EIF3J|ENSG00000104131.13|chr15	ns
CTDSPL2|ENSG00000137770.14|chr15	0.229788	0.492769	0.107261	0.746179	CTDSPL2|ENSG00000137770.14|chr15	ns
GOLM2|ENSG00000166734.20|chr15	0.107512	0.692576	-0.0944216	0.682362	GOLM2|ENSG00000166734.20|chr15	ns
WDR76|ENSG00000092470.12|chr15	-0.0200805	0.969392	0.186781	0.575814	WDR76|ENSG00000092470.12|chr15	ns
MAP3K9|ENSG00000006432.16|chr14	0.0141168	0.970985	-0.059707	0.751904	MAP3K9|ENSG00000006432.16|chr14	ns
MED6|ENSG00000133997.12|chr14	0.0243756	0.963842	0.0741918	0.845412	MED6|ENSG00000133997.12|chr14	ns
SYNJ2BP|ENSG00000213463.5|chr14	-0.0727973	0.861733	-0.2876	0.400425	SYNJ2BP|ENSG00000213463.5|chr14	ns
SYNJ2BP-COX16|ENSG00000258644.6|chr14	0.0817858	0.827256	0.191232	0.539939	SYNJ2BP-COX16|ENSG00000258644.6|chr14	ns
CDC16|ENSG00000130177.16|chr13	0.106126	0.773697	-0.0241601	0.951589	CDC16|ENSG00000130177.16|chr13	ns
GAS6|ENSG00000183087.15|chr13	-0.153488	0.586092	-0.071554	0.690592	GAS6|ENSG00000183087.15|chr13	ns
DCUN1D2|ENSG00000150401.15|chr13	0.357135	0.288685	0.0310313	0.928315	DCUN1D2|ENSG00000150401.15|chr13	ns
LAMP1|ENSG00000185896.11|chr13	-0.0829962	0.828423	-0.0186786	0.959749	LAMP1|ENSG00000185896.11|chr13	ns
CUL4A|ENSG00000139842.15|chr13	-0.0573486	0.90046	-0.129391	0.719273	CUL4A|ENSG00000139842.15|chr13	ns
PCID2|ENSG00000126226.22|chr13	0.173099	0.610716	0.222077	0.51835	PCID2|ENSG00000126226.22|chr13	ns
ARHGEF7|ENSG00000102606.20|chr13	-0.122741	0.735301	0.00992534	0.982927	ARHGEF7|ENSG00000102606.20|chr13	ns
ANKRD10|ENSG00000088448.14|chr13	-0.0788079	0.763481	0.0455043	0.752047	ANKRD10|ENSG00000088448.14|chr13	ns
ING1|ENSG00000153487.13|chr13	0.139642	0.692263	0.194105	0.533302	ING1|ENSG00000153487.13|chr13	ns
CARS2|ENSG00000134905.17|chr13	-0.145662	0.641728	0.120168	0.682362	CARS2|ENSG00000134905.17|chr13	ns
NAXD|ENSG00000213995.12|chr13	0.2637	0.36644	0.331618	0.262314	NAXD|ENSG00000213995.12|chr13	ns
RAB20|ENSG00000139832.5|chr13	-0.0146988	0.963924	0.255434	0.452279	RAB20|ENSG00000139832.5|chr13	ns
COL4A1|ENSG00000187498.16|chr13	-0.752265	0.098062	-0.0814718	0.766586	COL4A1|ENSG00000187498.16|chr13	ns
CHAMP1|ENSG00000198824.8|chr13	0.272017	0.254646	0.364108	0.127141	CHAMP1|ENSG00000198824.8|chr13	ns
IRS2|ENSG00000185950.9|chr13	0.347951	0.0648371	0.172337	0.434548	IRS2|ENSG00000185950.9|chr13	ns
LIG4|ENSG00000174405.15|chr13	0.0351871	0.945076	-0.00273882	0.992912	LIG4|ENSG00000174405.15|chr13	ns
ARGLU1|ENSG00000134884.15|chr13	0.030637	0.939417	-0.156791	0.549811	ARGLU1|ENSG00000134884.15|chr13	ns
EFNB2|ENSG00000125266.8|chr13	0.549424	3.63e-05	0.108661	0.661951	EFNB2|ENSG00000125266.8|chr13	ns
ERCC5|ENSG00000134899.24|chr13	0.0085013	0.984878	0.108373	0.695047	ERCC5|ENSG00000134899.24|chr13	ns
BIVM|ENSG00000134897.14|chr13	-0.0870325	0.824084	-0.948013	0.0528683	BIVM|ENSG00000134897.14|chr13	ns
BIVM-ERCC5|ENSG00000270181.3|chr13	0.0085013	0.984878	0.108373	0.695047	BIVM-ERCC5|ENSG00000270181.3|chr13	ns
POGLUT2|ENSG00000134901.13|chr13	0.116249	0.701195	-0.0430814	0.900511	POGLUT2|ENSG00000134901.13|chr13	ns
TEX30|ENSG00000151287.17|chr13	0.235307	0.439988	-0.535008	0.070331	TEX30|ENSG00000151287.17|chr13	ns
TPP2|ENSG00000134900.13|chr13	0.194475	0.560884	0.385487	0.215277	TPP2|ENSG00000134900.13|chr13	ns
TMTC4|ENSG00000125247.16|chr13	-0.0920573	0.725635	-0.0540071	0.679219	TMTC4|ENSG00000125247.16|chr13	ns
ZIC2|ENSG00000043355.12|chr13	0.0135023	0.97378	0.0200298	0.936875	ZIC2|ENSG00000043355.12|chr13	ns
ZIC5|ENSG00000139800.9|chr13	0.0898499	0.809502	-0.120105	0.716021	ZIC5|ENSG00000139800.9|chr13	ns
TM9SF2|ENSG00000125304.10|chr13	0.0220357	0.968779	-0.145583	0.64647	TM9SF2|ENSG00000125304.10|chr13	ns
ABHD13|ENSG00000139826.6|chr13	0.219039	0.508897	-0.128733	0.324191	ABHD13|ENSG00000139826.6|chr13	ns
UBAC2|ENSG00000134882.16|chr13	0.159791	0.642863	-0.409128	0.224541	UBAC2|ENSG00000134882.16|chr13	ns
TTC5|ENSG00000136319.12|chr14	-0.00687221	0.990187	0.108678	0.767506	TTC5|ENSG00000136319.12|chr14	ns
OSGEP|ENSG00000092094.11|chr14	-0.0173009	0.969374	0.129783	0.676995	OSGEP|ENSG00000092094.11|chr14	ns
PABPN1|ENSG00000100836.11|chr14	-0.130634	0.588481	-0.253975	0.137512	PABPN1|ENSG00000100836.11|chr14	ns
BCL2L2-PABPN1|ENSG00000258643.6|chr14	-0.130634	0.588481	-0.253975	0.137512	BCL2L2-PABPN1|ENSG00000258643.6|chr14	ns
BCL2L2|ENSG00000129473.11|chr14	0.144559	0.670018	-0.000795807	0.996983	BCL2L2|ENSG00000129473.11|chr14	ns
HOMEZ|ENSG00000215271.9|chr14	-0.0658427	0.845085	-0.254315	0.252715	HOMEZ|ENSG00000215271.9|chr14	ns
CEBPE|ENSG00000092067.7|chr14	0.108986	0.706657	-0.0644404	0.465556	CEBPE|ENSG00000092067.7|chr14	ns
C14orf119|ENSG00000179933.6|chr14	-0.143677	0.685074	-0.149717	0.642213	C14orf119|ENSG00000179933.6|chr14	ns
ACIN1|ENSG00000100813.15|chr14	-0.162203	0.604108	0.0871649	0.807958	ACIN1|ENSG00000100813.15|chr14	ns
PSMB5|ENSG00000100804.19|chr14	-0.00271426	0.994305	0.119028	0.469315	PSMB5|ENSG00000100804.19|chr14	ns
AJUBA|ENSG00000129474.16|chr14	0.133391	0.706657	0.299983	0.3931	AJUBA|ENSG00000129474.16|chr14	ns
ENSG00000259132|ENSG00000259132.1|chr14	0.00339915	0.99329	0.013545	0.975188	ENSG00000259132|ENSG00000259132.1|chr14	ns
HAUS4|ENSG00000092036.19|chr14	0.00339915	0.99329	0.013545	0.975188	HAUS4|ENSG00000092036.19|chr14	ns
PRMT5|ENSG00000100462.16|chr14	0.0350569	0.93864	0.111711	0.687715	PRMT5|ENSG00000100462.16|chr14	ns
RBM23|ENSG00000100461.18|chr14	-0.0843688	0.811626	0.201836	0.350867	RBM23|ENSG00000100461.18|chr14	ns
PARP2|ENSG00000129484.14|chr14	0.108346	0.747911	0.0526248	0.893085	PARP2|ENSG00000129484.14|chr14	ns
LRP10|ENSG00000197324.9|chr14	-0.138773	0.641728	-0.700764	0.123441	LRP10|ENSG00000197324.9|chr14	ns
OXA1L|ENSG00000155463.14|chr14	-0.132885	0.689398	0.0619734	0.865075	OXA1L|ENSG00000155463.14|chr14	ns
ABHD4|ENSG00000100439.11|chr14	0.141804	0.512233	-0.08943	0.725874	ABHD4|ENSG00000100439.11|chr14	ns
SALL2|ENSG00000165821.12|chr14	-0.600629	0.0253811	-0.224822	0.503494	SALL2|ENSG00000165821.12|chr14	ns
METTL3|ENSG00000165819.12|chr14	-0.0647151	0.877933	0.0224066	0.958306	METTL3|ENSG00000165819.12|chr14	ns
TOX4|ENSG00000092203.15|chr14	-0.0726274	0.849631	-0.00734766	0.986083	TOX4|ENSG00000092203.15|chr14	ns
RAB2B|ENSG00000129472.15|chr14	0.416891	0.136493	-0.656445	0.112998	RAB2B|ENSG00000129472.15|chr14	ns
CHD8|ENSG00000100888.15|chr14	-0.133372	0.706657	0.0920056	0.805088	CHD8|ENSG00000100888.15|chr14	ns
SUPT16H|ENSG00000092201.10|chr14	-0.17481	0.562808	-0.0352674	0.917556	SUPT16H|ENSG00000092201.10|chr14	ns
HNRNPC|ENSG00000092199.19|chr14	0.0430018	0.888121	0.266093	0.0435898	HNRNPC|ENSG00000092199.19|chr14	ns
ZNF219|ENSG00000165804.16|chr14	0.0870135	0.768151	0.0242611	0.950605	ZNF219|ENSG00000165804.16|chr14	ns
METTL17|ENSG00000165792.18|chr14	0.275035	0.387609	0.334339	0.317379	METTL17|ENSG00000165792.18|chr14	ns
PIP4P1|ENSG00000165782.11|chr14	0.299254	0.355131	1.17582	0.00612605	PIP4P1|ENSG00000165782.11|chr14	ns
APEX1|ENSG00000100823.12|chr14	-0.0287463	0.956468	-0.281967	0.143132	APEX1|ENSG00000100823.12|chr14	ns
MRPL52|ENSG00000172590.18|chr14	-0.0921861	0.806652	-0.466392	0.123676	MRPL52|ENSG00000172590.18|chr14	ns
STK24|ENSG00000102572.15|chr13	-0.193978	0.484939	-0.610101	0.00067261	STK24|ENSG00000102572.15|chr13	ns
FARP1|ENSG00000152767.17|chr13	-0.00423888	0.991822	-0.19214	0.341648	FARP1|ENSG00000152767.17|chr13	ns
IPO5|ENSG00000065150.21|chr13	0.259873	0.356655	-0.243268	0.475469	IPO5|ENSG00000065150.21|chr13	ns
INTS6|ENSG00000102786.15|chr13	0.0768017	0.850627	-0.145312	0.673545	INTS6|ENSG00000102786.15|chr13	ns
RNASEH2B|ENSG00000136104.21|chr13	0.0452909	0.914948	-0.110195	0.754026	RNASEH2B|ENSG00000136104.21|chr13	ns
KCNRG|ENSG00000198553.9|chr13	0.00992027	0.979693	-0.0876051	0.770314	KCNRG|ENSG00000198553.9|chr13	ns
TRIM13|ENSG00000204977.10|chr13	-0.134495	0.693353	-0.270541	0.347245	TRIM13|ENSG00000204977.10|chr13	ns
SPRYD7|ENSG00000123178.15|chr13	-0.0094751	0.984878	0.195661	0.563831	SPRYD7|ENSG00000123178.15|chr13	ns
KPNA3|ENSG00000102753.10|chr13	-0.388895	0.0249456	-0.266133	0.318835	KPNA3|ENSG00000102753.10|chr13	ns
EBPL|ENSG00000123179.14|chr13	-0.0393806	0.936743	-0.146098	0.572064	EBPL|ENSG00000123179.14|chr13	ns
RCBTB1|ENSG00000136144.12|chr13	-0.0253418	0.947617	-0.0859911	0.459904	RCBTB1|ENSG00000136144.12|chr13	ns
PHF11|ENSG00000136147.18|chr13	0.129457	0.641624	0.303803	0.265184	PHF11|ENSG00000136147.18|chr13	ns
FNDC3A|ENSG00000102531.16|chr13	0.28766	0.377458	-0.15348	0.604479	FNDC3A|ENSG00000102531.16|chr13	ns
RB1|ENSG00000139687.16|chr13	-0.123763	0.721952	-0.386318	0.290674	RB1|ENSG00000139687.16|chr13	ns
ITM2B|ENSG00000136156.15|chr13	-0.0161018	0.970117	0.0357438	0.894018	ITM2B|ENSG00000136156.15|chr13	ns
MED4|ENSG00000136146.15|chr13	0.0780165	0.848663	-0.244029	0.439866	MED4|ENSG00000136146.15|chr13	ns
WDFY2|ENSG00000139668.9|chr13	0.0455675	0.920936	-0.173957	0.31901	WDFY2|ENSG00000139668.9|chr13	ns
NUDT15|ENSG00000136159.4|chr13	0.0441358	0.922762	-0.206791	0.532935	NUDT15|ENSG00000136159.4|chr13	ns
ESD|ENSG00000139684.15|chr13	-0.0508834	0.862894	0.00907666	0.975183	ESD|ENSG00000139684.15|chr13	ns
LCP1|ENSG00000136167.15|chr13	0.0323335	0.955153	-0.130377	0.70985	LCP1|ENSG00000136167.15|chr13	ns
ZC3H13|ENSG00000123200.17|chr13	-0.107579	0.778256	-0.398478	0.268926	ZC3H13|ENSG00000123200.17|chr13	ns
COG3|ENSG00000136152.15|chr13	0.193893	0.47938	-0.112228	0.254527	COG3|ENSG00000136152.15|chr13	ns
SLC25A30|ENSG00000174032.17|chr13	-0.00826062	0.985666	-0.397945	0.222814	SLC25A30|ENSG00000174032.17|chr13	ns
TPT1|ENSG00000133112.17|chr13	0.0170671	0.959928	0.029188	0.865075	TPT1|ENSG00000133112.17|chr13	ns
GTF2F2|ENSG00000188342.12|chr13	-0.0395803	0.93663	-0.213041	0.52272	GTF2F2|ENSG00000188342.12|chr13	ns
GPALPP1|ENSG00000133114.18|chr13	0.0626469	0.859705	0.733188	0.112998	GPALPP1|ENSG00000133114.18|chr13	ns
NUFIP1|ENSG00000083635.8|chr13	0.230911	0.485647	0.158906	0.652255	NUFIP1|ENSG00000083635.8|chr13	ns
TSC22D1|ENSG00000102804.15|chr13	0.507614	0.0237136	0.352483	0.186859	TSC22D1|ENSG00000102804.15|chr13	ns
SERP2|ENSG00000151778.11|chr13	0.0771169	0.813144	0.132824	0.638927	SERP2|ENSG00000151778.11|chr13	ns
ENOX1|ENSG00000120658.14|chr13	0.00252637	0.9965	-0.589222	0.11539	ENOX1|ENSG00000120658.14|chr13	ns
DNAJC15|ENSG00000120675.6|chr13	-0.0482146	0.888215	0.289341	0.0967124	DNAJC15|ENSG00000120675.6|chr13	ns
SUCLA2|ENSG00000136143.16|chr13	-0.0105831	0.979402	-0.249258	0.27796	SUCLA2|ENSG00000136143.16|chr13	ns
ATP7B|ENSG00000123191.16|chr13	-0.0528669	0.862894	-0.142205	0.137692	ATP7B|ENSG00000123191.16|chr13	ns
ALG11|ENSG00000253710.5|chr13	-0.0916705	0.778019	0.334762	0.0813961	ALG11|ENSG00000253710.5|chr13	ns
UTP14C|ENSG00000253797.2|chr13	-0.122156	0.726027	-0.176039	0.60216	UTP14C|ENSG00000253797.2|chr13	ns
MBNL2|ENSG00000139793.20|chr13	0.77809	0.00953401	0.111875	0.746179	MBNL2|ENSG00000139793.20|chr13	ns
HS6ST3|ENSG00000185352.9|chr13	-0.431435	0.201784	-0.159029	0.250604	HS6ST3|ENSG00000185352.9|chr13	ns
ABCC4|ENSG00000125257.16|chr13	0.0153155	0.976255	-0.328362	0.203164	ABCC4|ENSG00000125257.16|chr13	ns
GPR180|ENSG00000152749.8|chr13	0.0391731	0.939432	-0.12685	0.288036	GPR180|ENSG00000152749.8|chr13	ns
TGDS|ENSG00000088451.11|chr13	0.962207	0.000654047	0.201283	0.567459	TGDS|ENSG00000088451.11|chr13	ns
GPC6|ENSG00000183098.11|chr13	-0.0108106	0.976877	-0.0774044	0.611956	GPC6|ENSG00000183098.11|chr13	ns
SPRY2|ENSG00000136158.12|chr13	0.184364	0.55795	-0.0482395	0.589607	SPRY2|ENSG00000136158.12|chr13	ns
RBM26|ENSG00000139746.16|chr13	0.0193924	0.969374	-0.0513668	0.881245	RBM26|ENSG00000139746.16|chr13	ns
OBI1|ENSG00000152193.8|chr13	0.360767	0.16758	0.106608	0.746077	OBI1|ENSG00000152193.8|chr13	ns
POU4F1|ENSG00000152192.8|chr13	-0.365529	0.219827	-0.221249	0.502462	POU4F1|ENSG00000152192.8|chr13	ns
SLAIN1|ENSG00000139737.22|chr13	-0.347762	0.250795	-0.159703	0.642519	SLAIN1|ENSG00000139737.22|chr13	ns
MYCBP2|ENSG00000005810.20|chr13	0.0247809	0.963668	0.0120723	0.975531	MYCBP2|ENSG00000005810.20|chr13	ns
FBXL3|ENSG00000005812.11|chr13	0.302226	0.180719	-0.248827	0.415558	FBXL3|ENSG00000005812.11|chr13	ns
CLN5|ENSG00000102805.16|chr13	-0.0216033	0.960254	-0.193593	0.521218	CLN5|ENSG00000102805.16|chr13	ns
KCTD12|ENSG00000178695.6|chr13	-0.233418	0.287077	-0.76089	0.0047806	KCTD12|ENSG00000178695.6|chr13	ns
UCHL3|ENSG00000118939.18|chr13	0.170568	0.613696	-0.119166	0.727114	UCHL3|ENSG00000118939.18|chr13	ns
COMMD6|ENSG00000188243.14|chr13	-0.275213	0.377678	-0.333076	0.248207	COMMD6|ENSG00000188243.14|chr13	ns
TBC1D4|ENSG00000136111.14|chr13	-0.0251344	0.961401	-0.0703308	0.816401	TBC1D4|ENSG00000136111.14|chr13	ns
KLF12|ENSG00000118922.18|chr13	0.138461	0.69244	-0.242992	0.192283	KLF12|ENSG00000118922.18|chr13	ns
PIBF1|ENSG00000083535.16|chr13	0.0897245	0.708285	-0.160285	0.240333	PIBF1|ENSG00000083535.16|chr13	ns
DIS3|ENSG00000083520.15|chr13	-0.00116221	0.9965	-0.129639	0.698921	DIS3|ENSG00000083520.15|chr13	ns
BORA|ENSG00000136122.18|chr13	0.321075	0.331484	-0.0839628	0.628764	BORA|ENSG00000136122.18|chr13	ns
MZT1|ENSG00000204899.6|chr13	-0.183003	0.581263	-0.707002	0.027473	MZT1|ENSG00000204899.6|chr13	ns
DACH1|ENSG00000276644.5|chr13	-0.144906	0.683109	-0.242817	0.477098	DACH1|ENSG00000276644.5|chr13	ns
DIAPH3|ENSG00000139734.19|chr13	-0.0468182	0.880533	-0.218461	0.2566	DIAPH3|ENSG00000139734.19|chr13	ns
SUGT1|ENSG00000165416.15|chr13	-0.0992326	0.798034	-0.294099	0.392512	SUGT1|ENSG00000165416.15|chr13	ns
CKAP2|ENSG00000136108.15|chr13	-0.0160641	0.975092	-0.135095	0.686133	CKAP2|ENSG00000136108.15|chr13	ns
VPS36|ENSG00000136100.14|chr13	0.0432039	0.929854	-0.301921	0.229087	VPS36|ENSG00000136100.14|chr13	ns
NEK3|ENSG00000136098.17|chr13	0.0156313	0.970097	-0.164852	0.321543	NEK3|ENSG00000136098.17|chr13	ns
NGDN|ENSG00000129460.17|chr14	0.143777	0.651105	0.636804	0.000139665	NGDN|ENSG00000129460.17|chr14	ns
PKM|ENSG00000067225.21|chr15	-0.0578413	0.894805	0.0314184	0.918171	PKM|ENSG00000067225.21|chr15	ns
THTPA|ENSG00000259431.6|chr14	-0.050725	0.874246	-0.0231214	0.950756	THTPA|ENSG00000259431.6|chr14	ns
SDR39U1|ENSG00000100445.18|chr14	0.257336	0.397513	0.191272	0.494424	SDR39U1|ENSG00000100445.18|chr14	ns
SIX1|ENSG00000126778.12|chr14	-0.122158	0.628825	-0.0629198	0.799932	SIX1|ENSG00000126778.12|chr14	ns
PPM1A|ENSG00000100614.18|chr14	-0.0552748	0.8984	-0.919406	0.0371116	PPM1A|ENSG00000100614.18|chr14	ns
DHRS7|ENSG00000100612.14|chr14	-0.0437845	0.904394	0.0106379	0.980947	DHRS7|ENSG00000100612.14|chr14	ns
PCNX4|ENSG00000126773.13|chr14	-0.045552	0.923793	-0.702703	0.117579	PCNX4|ENSG00000126773.13|chr14	ns
JKAMP|ENSG00000050130.18|chr14	-0.0673537	0.868785	-0.257002	0.456096	JKAMP|ENSG00000050130.18|chr14	ns
L3HYPDH|ENSG00000126790.12|chr14	0.0128323	0.970985	-0.00402007	0.936875	L3HYPDH|ENSG00000126790.12|chr14	ns
DAAM1|ENSG00000100592.16|chr14	0.0735625	0.857671	-0.225882	0.452456	DAAM1|ENSG00000100592.16|chr14	ns
KIAA0586|ENSG00000100578.18|chr14	0.0494953	0.87896	-0.0836184	0.588164	KIAA0586|ENSG00000100578.18|chr14	ns
TIMM9|ENSG00000100575.14|chr14	0.226935	0.487019	0.10042	0.760382	TIMM9|ENSG00000100575.14|chr14	ns
ARID4A|ENSG00000032219.19|chr14	-0.0208993	0.95837	-0.0153904	0.926172	ARID4A|ENSG00000032219.19|chr14	ns
PSMA3|ENSG00000100567.13|chr14	0.0235387	0.963924	0.487619	0.0764214	PSMA3|ENSG00000100567.13|chr14	ns
ACTR10|ENSG00000131966.14|chr14	0.183613	0.500591	0.242038	0.435309	ACTR10|ENSG00000131966.14|chr14	ns
NAA30|ENSG00000139977.14|chr14	-0.0532006	0.910231	0.0336207	0.934248	NAA30|ENSG00000139977.14|chr14	ns
SIX4|ENSG00000100625.9|chr14	-0.118815	0.747681	-0.544516	0.154162	SIX4|ENSG00000100625.9|chr14	ns
AP5M1|ENSG00000053770.12|chr14	-0.0802982	0.81187	0.14947	0.677482	AP5M1|ENSG00000053770.12|chr14	ns
PELI2|ENSG00000139946.10|chr14	-0.192505	0.561711	-0.300142	0.37931	PELI2|ENSG00000139946.10|chr14	ns
KTN1|ENSG00000126777.18|chr14	-0.0419322	0.929196	-0.798156	0.08571	KTN1|ENSG00000126777.18|chr14	ns
ATG14|ENSG00000126775.9|chr14	-0.471443	0.196221	-0.248424	0.111785	ATG14|ENSG00000126775.9|chr14	ns
FBXO34|ENSG00000178974.11|chr14	0.179093	0.305343	0.325044	0.195931	FBXO34|ENSG00000178974.11|chr14	ns
DLGAP5|ENSG00000126787.13|chr14	-0.0768876	0.792212	0.00837638	0.982931	DLGAP5|ENSG00000126787.13|chr14	ns
LGALS3|ENSG00000131981.16|chr14	0.0525402	0.867943	-0.219904	0.349885	LGALS3|ENSG00000131981.16|chr14	ns
MAPK1IP1L|ENSG00000168175.15|chr14	-0.0486147	0.888426	-0.351542	0.0786306	MAPK1IP1L|ENSG00000168175.15|chr14	ns
SOCS4|ENSG00000180008.9|chr14	-0.0541438	0.90319	0.101593	0.782239	SOCS4|ENSG00000180008.9|chr14	ns
WDHD1|ENSG00000198554.12|chr14	0.103555	0.680345	-0.00260984	0.979632	WDHD1|ENSG00000198554.12|chr14	ns
GCH1|ENSG00000131979.20|chr14	-0.00330735	0.993061	0.0533853	0.871217	GCH1|ENSG00000131979.20|chr14	ns
SAMD4A|ENSG00000020577.14|chr14	0.0759506	0.771574	-0.0209595	0.837469	SAMD4A|ENSG00000020577.14|chr14	ns
CGRRF1|ENSG00000100532.13|chr14	0.148409	0.640076	-0.0950361	0.748829	CGRRF1|ENSG00000100532.13|chr14	ns
GMFB|ENSG00000197045.13|chr14	0.0172729	0.970985	-0.0335314	0.924041	GMFB|ENSG00000197045.13|chr14	ns
TMEM260|ENSG00000070269.14|chr14	-0.0215793	0.957054	-0.0476725	0.676665	TMEM260|ENSG00000070269.14|chr14	ns
CNIH1|ENSG00000100528.12|chr14	0.0523129	0.910788	-0.0912163	0.762981	CNIH1|ENSG00000100528.12|chr14	ns
MNAT1|ENSG00000020426.11|chr14	0.120794	0.717888	-0.422875	0.256976	MNAT1|ENSG00000020426.11|chr14	ns
PRKCH|ENSG00000027075.17|chr14	-0.025572	0.943376	-0.0010089	0.997013	PRKCH|ENSG00000027075.17|chr14	ns
COX16|ENSG00000133983.16|chr14	0.0295393	0.956468	0.146963	0.645328	COX16|ENSG00000133983.16|chr14	ns
SMOC1|ENSG00000198732.11|chr14	0.00400111	0.99329	-0.311704	0.342628	SMOC1|ENSG00000198732.11|chr14	ns
SUSD6|ENSG00000100647.8|chr14	0.0269952	0.956421	0.0749902	0.797827	SUSD6|ENSG00000100647.8|chr14	ns
SLC39A9|ENSG00000029364.12|chr14	0.04493	0.924167	-0.0867469	0.626753	SLC39A9|ENSG00000029364.12|chr14	ns
ERH|ENSG00000100632.11|chr14	-0.064217	0.878678	-0.1459	0.465702	ERH|ENSG00000100632.11|chr14	ns
EXD2|ENSG00000081177.19|chr14	-0.0455771	0.895084	-0.237605	0.114956	EXD2|ENSG00000081177.19|chr14	ns
DCAF5|ENSG00000139990.18|chr14	0.129492	0.717553	0.81642	0.0405713	DCAF5|ENSG00000139990.18|chr14	ns
ACTN1|ENSG00000072110.16|chr14	0.184141	0.577797	-0.185672	0.57133	ACTN1|ENSG00000072110.16|chr14	ns
ZFP36L1|ENSG00000185650.10|chr14	0.452504	0.00100328	0.365553	0.0966951	ZFP36L1|ENSG00000185650.10|chr14	ns
RDH11|ENSG00000072042.13|chr14	-0.128754	0.700897	0.0960453	0.755526	RDH11|ENSG00000072042.13|chr14	ns
VTI1B|ENSG00000100568.11|chr14	-0.128845	0.639699	-0.118288	0.707471	VTI1B|ENSG00000100568.11|chr14	ns
ARG2|ENSG00000081181.8|chr14	0.0842888	0.780657	0.818565	0.0642734	ARG2|ENSG00000081181.8|chr14	ns
PIGH|ENSG00000100564.9|chr14	-0.0286139	0.944653	-0.212139	0.356286	PIGH|ENSG00000100564.9|chr14	ns
TRMT5|ENSG00000126814.7|chr14	0.049453	0.905319	-0.131365	0.620631	TRMT5|ENSG00000126814.7|chr14	ns
EIF2S1|ENSG00000134001.15|chr14	0.00342662	0.993721	0.0713383	0.770314	EIF2S1|ENSG00000134001.15|chr14	ns
PALS1|ENSG00000072415.10|chr14	-0.101255	0.78861	-0.367114	0.293783	PALS1|ENSG00000072415.10|chr14	ns
GPHN|ENSG00000171723.16|chr14	-0.00573506	0.991822	-0.037468	0.917147	GPHN|ENSG00000171723.16|chr14	ns
MAX|ENSG00000125952.20|chr14	0.203313	0.521509	-0.270196	0.35842	MAX|ENSG00000125952.20|chr14	ns
FNTB|ENSG00000257365.8|chr14	0.660312	0.110258	0.111851	0.736487	FNTB|ENSG00000257365.8|chr14	ns
CHURC1|ENSG00000258289.10|chr14	-0.192836	0.540384	0.0747657	0.821103	CHURC1|ENSG00000258289.10|chr14	ns
PLEKHG3|ENSG00000126822.18|chr14	-0.260536	0.423223	-0.0437757	0.821659	PLEKHG3|ENSG00000126822.18|chr14	ns
ZBTB1|ENSG00000126804.14|chr14	0.378372	0.259522	-0.0188974	0.934525	ZBTB1|ENSG00000126804.14|chr14	ns
AKAP5|ENSG00000179841.8|chr14	0.116848	0.718069	-0.149062	0.196659	AKAP5|ENSG00000179841.8|chr14	ns
ZBTB25|ENSG00000089775.12|chr14	0.0936659	0.801413	-0.230376	0.151857	ZBTB25|ENSG00000089775.12|chr14	ns
WDR89|ENSG00000140006.12|chr14	0.128735	0.712545	-0.0704877	0.851131	WDR89|ENSG00000140006.12|chr14	ns
PPP2R5E|ENSG00000154001.14|chr14	-0.160296	0.521509	-0.851409	0.000906095	PPP2R5E|ENSG00000154001.14|chr14	ns
SNAPC1|ENSG00000023608.5|chr14	0.0517183	0.91129	0.0709933	0.852299	SNAPC1|ENSG00000023608.5|chr14	ns
HIF1A|ENSG00000100644.17|chr14	-0.221141	0.336782	-0.507492	0.0423234	HIF1A|ENSG00000100644.17|chr14	ns
ATP6V1D|ENSG00000100554.12|chr14	-0.142918	0.689398	0.50449	0.0727925	ATP6V1D|ENSG00000100554.12|chr14	ns
CDKN3|ENSG00000100526.21|chr14	-0.380876	0.256188	-2.20237	0.000146988	CDKN3|ENSG00000100526.21|chr14	ns
BMP4|ENSG00000125378.16|chr14	-0.758516	0.0516762	-1.0529	0.00503402	BMP4|ENSG00000125378.16|chr14	ns
DDHD1|ENSG00000100523.16|chr14	-0.0760883	0.8399	-0.0946448	0.412401	DDHD1|ENSG00000100523.16|chr14	ns
SEC23A|ENSG00000100934.15|chr14	0.17158	0.573249	-0.0340299	0.875518	SEC23A|ENSG00000100934.15|chr14	ns
FOXA1|ENSG00000129514.8|chr14	-0.135116	0.701075	-0.449263	0.216471	FOXA1|ENSG00000129514.8|chr14	ns
PAX9|ENSG00000198807.13|chr14	0.0462136	0.88686	-2.16513	0.0151946	PAX9|ENSG00000198807.13|chr14	ns
NKX2-1|ENSG00000136352.20|chr14	0.0058469	0.991822	-0.196782	0.544574	NKX2-1|ENSG00000136352.20|chr14	ns
MBIP|ENSG00000151332.20|chr14	-0.0469776	0.920326	0.133012	0.70985	MBIP|ENSG00000151332.20|chr14	ns
BRMS1L|ENSG00000100916.14|chr14	0.278413	0.387609	-0.122759	0.678452	BRMS1L|ENSG00000100916.14|chr14	ns
NFKBIA|ENSG00000100906.12|chr14	0.269565	0.190479	0.411757	0.0218365	NFKBIA|ENSG00000100906.12|chr14	ns
PSMA6|ENSG00000100902.11|chr14	0.0935198	0.808966	0.163738	0.626567	PSMA6|ENSG00000100902.11|chr14	ns
PRORP|ENSG00000100890.16|chr14	-0.0388446	0.935558	0.0795648	0.837469	PRORP|ENSG00000100890.16|chr14	ns
PPP2R3C|ENSG00000092020.11|chr14	-0.0662212	0.819402	0.11858	0.68286	PPP2R3C|ENSG00000092020.11|chr14	ns
FAM177A1|ENSG00000151327.14|chr14	0.0156027	0.973774	-0.756635	0.0940861	FAM177A1|ENSG00000151327.14|chr14	ns
SRP54|ENSG00000100883.13|chr14	0.0355343	0.945076	0.164169	0.636872	SRP54|ENSG00000100883.13|chr14	ns
BAZ1A|ENSG00000198604.11|chr14	-0.0798272	0.842706	-0.885813	0.0293349	BAZ1A|ENSG00000198604.11|chr14	ns
GEMIN2|ENSG00000092208.19|chr14	-0.0158965	0.976173	0.0911493	0.807435	GEMIN2|ENSG00000092208.19|chr14	ns
CFL2|ENSG00000165410.15|chr14	0.0931875	0.80184	-0.231056	0.397587	CFL2|ENSG00000165410.15|chr14	ns
EAPP|ENSG00000129518.10|chr14	-0.0540023	0.908769	0.0613561	0.865075	EAPP|ENSG00000129518.10|chr14	ns
SPTSSA|ENSG00000165389.7|chr14	-0.0668305	0.871838	-0.311244	0.232523	SPTSSA|ENSG00000165389.7|chr14	ns
EGLN3|ENSG00000129521.15|chr14	-0.133042	0.661943	-0.993663	0.0548693	EGLN3|ENSG00000129521.15|chr14	ns
NUBPL|ENSG00000151413.17|chr14	-0.121104	0.701075	-0.667613	0.113631	NUBPL|ENSG00000151413.17|chr14	ns
DTD2|ENSG00000129480.13|chr14	-0.0576488	0.898165	-0.275965	0.421562	DTD2|ENSG00000129480.13|chr14	ns
HECTD1|ENSG00000092148.14|chr14	-0.125083	0.727941	0.0272667	0.94685	HECTD1|ENSG00000092148.14|chr14	ns
AP4S1|ENSG00000100478.16|chr14	-0.0755373	0.784931	-0.144755	0.322973	AP4S1|ENSG00000100478.16|chr14	ns
STRN3|ENSG00000196792.12|chr14	-0.0573093	0.89751	-0.199229	0.546188	STRN3|ENSG00000196792.12|chr14	ns
COCH|ENSG00000100473.18|chr14	0.107679	0.76153	0.106022	0.744819	COCH|ENSG00000100473.18|chr14	ns
SCFD1|ENSG00000092108.22|chr14	0.00730571	0.99086	0.411531	0.248725	SCFD1|ENSG00000092108.22|chr14	ns
G2E3|ENSG00000092140.16|chr14	-0.257452	0.412038	-0.683759	0.12193	G2E3|ENSG00000092140.16|chr14	ns
PRKD1|ENSG00000184304.17|chr14	-0.0228109	0.945076	-0.0198397	0.95077	PRKD1|ENSG00000184304.17|chr14	ns
FOXG1|ENSG00000176165.12|chr14	0.190307	0.562808	0.0864301	0.820616	FOXG1|ENSG00000176165.12|chr14	ns
SNX6|ENSG00000129515.20|chr14	-0.00902772	0.984878	-0.0125741	0.968258	SNX6|ENSG00000129515.20|chr14	ns
TRAPPC6B|ENSG00000182400.15|chr14	0.629623	0.136493	0.0447352	0.866287	TRAPPC6B|ENSG00000182400.15|chr14	ns
PNN|ENSG00000100941.9|chr14	-0.126535	0.660858	0.0979816	0.755943	PNN|ENSG00000100941.9|chr14	ns
MIA2|ENSG00000150527.18|chr14	0.0110455	0.979402	0.0217097	0.845784	MIA2|ENSG00000150527.18|chr14	ns
FERMT2|ENSG00000073712.15|chr14	-0.115497	0.757813	-0.000401409	0.998079	FERMT2|ENSG00000073712.15|chr14	ns
GNPNAT1|ENSG00000100522.10|chr14	-0.0167372	0.97424	-0.497094	0.107009	GNPNAT1|ENSG00000100522.10|chr14	ns
STYX|ENSG00000198252.12|chr14	0.224118	0.501554	-0.379901	0.131638	STYX|ENSG00000198252.12|chr14	ns
PSMC6|ENSG00000100519.12|chr14	0.11835	0.741461	0.340835	0.313314	PSMC6|ENSG00000100519.12|chr14	ns
ERO1A|ENSG00000197930.13|chr14	0.0217617	0.969374	-0.405075	0.271061	ERO1A|ENSG00000197930.13|chr14	ns
GPR137C|ENSG00000180998.12|chr14	0.00311904	0.993769	-0.14637	0.0595343	GPR137C|ENSG00000180998.12|chr14	ns
RTRAF|ENSG00000087302.9|chr14	0.0998909	0.78509	-0.163589	0.456051	RTRAF|ENSG00000087302.9|chr14	ns
FRMD6|ENSG00000139926.16|chr14	0.618959	0.0380755	-0.246711	0.445378	FRMD6|ENSG00000139926.16|chr14	ns
TMX1|ENSG00000139921.13|chr14	0.184638	0.569581	-0.304152	0.358995	TMX1|ENSG00000139921.13|chr14	ns
TRIM9|ENSG00000100505.14|chr14	-0.126586	0.683109	-0.394087	0.206377	TRIM9|ENSG00000100505.14|chr14	ns
NIN|ENSG00000100503.26|chr14	-0.0492682	0.911105	-0.159532	0.267935	NIN|ENSG00000100503.26|chr14	ns
SAV1|ENSG00000151748.15|chr14	0.155179	0.642863	-0.246139	0.396948	SAV1|ENSG00000151748.15|chr14	ns
MAP4K5|ENSG00000012983.12|chr14	0.0157939	0.975092	-0.25006	0.397679	MAP4K5|ENSG00000012983.12|chr14	ns
DMAC2L|ENSG00000125375.18|chr14	0.069159	0.853805	-0.613719	0.0558749	DMAC2L|ENSG00000125375.18|chr14	ns
L2HGDH|ENSG00000087299.12|chr14	-0.0168271	0.970927	-0.215786	0.173374	L2HGDH|ENSG00000087299.12|chr14	ns
VCPKMT|ENSG00000100483.14|chr14	0.00932584	0.98125	0.247766	0.335079	VCPKMT|ENSG00000100483.14|chr14	ns
ARF6|ENSG00000165527.8|chr14	-0.0529535	0.903461	0.0390422	0.911778	ARF6|ENSG00000165527.8|chr14	ns
NEMF|ENSG00000165525.18|chr14	-0.033068	0.935276	-0.000941608	0.991117	NEMF|ENSG00000165525.18|chr14	ns
KLHDC2|ENSG00000165516.11|chr14	0.149916	0.652005	-0.0918952	0.808405	KLHDC2|ENSG00000165516.11|chr14	ns
DNAAF2|ENSG00000165506.15|chr14	0.0850879	0.806652	0.402757	0.247062	DNAAF2|ENSG00000165506.15|chr14	ns
MGAT2|ENSG00000168282.6|chr14	0.0340919	0.949121	-0.663545	0.105311	MGAT2|ENSG00000168282.6|chr14	ns
RPL36AL|ENSG00000165502.7|chr14	0.00613229	0.991822	0.148499	0.45362	RPL36AL|ENSG00000165502.7|chr14	ns
LRR1|ENSG00000165501.17|chr14	0.140924	0.692441	0.0823893	0.81228	LRR1|ENSG00000165501.17|chr14	ns
RPS29|ENSG00000213741.11|chr14	-0.056798	0.868135	0.0482043	0.799525	RPS29|ENSG00000213741.11|chr14	ns
MIS18BP1|ENSG00000129534.14|chr14	-0.0704723	0.802626	-0.0830822	0.486876	MIS18BP1|ENSG00000129534.14|chr14	ns
FKBP3|ENSG00000100442.11|chr14	-0.0505934	0.914948	-0.022101	0.958275	FKBP3|ENSG00000100442.11|chr14	ns
PRPF39|ENSG00000185246.18|chr14	0.000290494	0.998969	-0.470097	0.205606	PRPF39|ENSG00000185246.18|chr14	ns
KLHL28|ENSG00000179454.14|chr14	-0.0383601	0.937779	-0.254774	0.349221	KLHL28|ENSG00000179454.14|chr14	ns
FBXO33|ENSG00000165355.8|chr14	-0.135483	0.692285	-0.408859	0.182621	FBXO33|ENSG00000165355.8|chr14	ns
KHNYN|ENSG00000100441.10|chr14	0.0404866	0.935276	0.224052	0.515869	KHNYN|ENSG00000100441.10|chr14	ns
PARP6|ENSG00000137817.17|chr15	0.105218	0.784913	0.348253	0.251543	PARP6|ENSG00000137817.17|chr15	ns
HEXA|ENSG00000213614.11|chr15	0.019698	0.969374	-0.0993192	0.780524	HEXA|ENSG00000213614.11|chr15	ns
ARIH1|ENSG00000166233.15|chr15	0.0079887	0.987924	0.0668384	0.834699	ARIH1|ENSG00000166233.15|chr15	ns
NIP7|ENSG00000132603.15|chr16	-0.106666	0.721595	0.0393362	0.878109	NIP7|ENSG00000132603.15|chr16	ns
ENSG00000272617|ENSG00000272617.3|chr16	0.252686	0.348646	0.473809	0.0108636	ENSG00000272617|ENSG00000272617.3|chr16	ns
PDF|ENSG00000258429.2|chr16	0.231889	0.305521	0.422228	0.0106829	PDF|ENSG00000258429.2|chr16	ns
VPS4A|ENSG00000132612.16|chr16	-0.0581394	0.899482	-0.806734	0.000827619	VPS4A|ENSG00000132612.16|chr16	ns
SNTB2|ENSG00000168807.17|chr16	-0.465893	0.037893	-0.362991	0.252715	SNTB2|ENSG00000168807.17|chr16	ns
DERPC|ENSG00000286140.2|chr16	-0.153468	0.641728	0.255608	0.456206	DERPC|ENSG00000286140.2|chr16	ns
CHTF8|ENSG00000168802.14|chr16	-0.153468	0.641728	0.255608	0.456206	CHTF8|ENSG00000168802.14|chr16	ns
ZFP90|ENSG00000184939.16|chr16	0.119114	0.733545	-0.181257	0.508609	ZFP90|ENSG00000184939.16|chr16	ns
SLC7A6OS|ENSG00000103061.13|chr16	0.110615	0.770726	-0.161658	0.627178	SLC7A6OS|ENSG00000103061.13|chr16	ns
SLC7A6|ENSG00000103064.15|chr16	-0.0356314	0.939857	-0.156222	0.435574	SLC7A6|ENSG00000103064.15|chr16	ns
PLA2G15|ENSG00000103066.13|chr16	-0.0427834	0.914968	0.0468184	0.90218	PLA2G15|ENSG00000103066.13|chr16	ns
ESRP2|ENSG00000103067.14|chr16	0.291654	0.369904	-0.0402639	0.919072	ESRP2|ENSG00000103067.14|chr16	ns
NFATC3|ENSG00000072736.19|chr16	-0.092658	0.768726	-0.447814	0.0218365	NFATC3|ENSG00000072736.19|chr16	ns
TERF2|ENSG00000132604.11|chr16	-0.0844073	0.826077	0.0286381	0.94449	TERF2|ENSG00000132604.11|chr16	ns
DDX28|ENSG00000182810.7|chr16	0.0674523	0.875157	0.346306	0.138537	DDX28|ENSG00000182810.7|chr16	ns
PSKH1|ENSG00000159792.10|chr16	-0.0326492	0.93205	-0.14324	0.594547	PSKH1|ENSG00000159792.10|chr16	ns
EDC4|ENSG00000038358.15|chr16	-0.0614119	0.887655	-0.145057	0.654422	EDC4|ENSG00000038358.15|chr16	ns
NUTF2|ENSG00000102898.13|chr16	-0.223005	0.487019	-0.196224	0.503494	NUTF2|ENSG00000102898.13|chr16	ns
THAP11|ENSG00000168286.3|chr16	-0.245699	0.353265	-0.185903	0.379044	THAP11|ENSG00000168286.3|chr16	ns
RANBP10|ENSG00000141084.12|chr16	0.0373571	0.933395	0.127905	0.695527	RANBP10|ENSG00000141084.12|chr16	ns
ACD|ENSG00000102977.18|chr16	0.0415404	0.918403	0.0769368	0.842372	ACD|ENSG00000102977.18|chr16	ns
CTCF|ENSG00000102974.16|chr16	-0.167105	0.591839	-0.139293	0.617921	CTCF|ENSG00000102974.16|chr16	ns
RIPOR1|ENSG00000039523.20|chr16	-0.05164	0.888215	-0.18431	0.537948	RIPOR1|ENSG00000039523.20|chr16	ns
ATP6V0D1|ENSG00000159720.13|chr16	0.1407	0.57073	0.00864888	0.984976	ATP6V0D1|ENSG00000159720.13|chr16	ns
PLEKHG4|ENSG00000196155.13|chr16	-0.036899	0.899543	-0.108142	0.520516	PLEKHG4|ENSG00000196155.13|chr16	ns
FHOD1|ENSG00000135723.14|chr16	-0.0984078	0.800616	-0.393249	0.203164	FHOD1|ENSG00000135723.14|chr16	ns
TMEM208|ENSG00000168701.19|chr16	0.220361	0.508153	0.385833	0.194893	TMEM208|ENSG00000168701.19|chr16	ns
E2F4|ENSG00000205250.9|chr16	-0.0610436	0.890812	-0.695542	0.023934	E2F4|ENSG00000205250.9|chr16	ns
DUS2|ENSG00000167264.18|chr16	-0.0355489	0.921096	0.642835	0.137169	DUS2|ENSG00000167264.18|chr16	ns
KIAA0895L|ENSG00000196123.13|chr16	0.022491	0.956468	-0.114367	0.597454	KIAA0895L|ENSG00000196123.13|chr16	ns
CYB5B|ENSG00000103018.18|chr16	-0.0195978	0.969392	0.0127383	0.975188	CYB5B|ENSG00000103018.18|chr16	ns
WWP2|ENSG00000198373.13|chr16	0.064599	0.809502	-0.0170271	0.962719	WWP2|ENSG00000198373.13|chr16	ns
CDYL2|ENSG00000166446.15|chr16	-0.025412	0.939432	-0.138326	0.169574	CDYL2|ENSG00000166446.15|chr16	ns
MON1B|ENSG00000103111.15|chr16	0.0466288	0.922032	0.00977941	0.981976	MON1B|ENSG00000103111.15|chr16	ns
TERF2IP|ENSG00000166848.7|chr16	-0.0546808	0.884869	0.286531	0.0826937	TERF2IP|ENSG00000166848.7|chr16	ns
KARS1|ENSG00000065427.15|chr16	-0.0936841	0.80486	-0.0922398	0.78424	KARS1|ENSG00000065427.15|chr16	ns
ADAT1|ENSG00000065457.11|chr16	0.030585	0.956468	0.0593024	0.881622	ADAT1|ENSG00000065457.11|chr16	ns
GABARAPL2|ENSG00000034713.8|chr16	0.0356593	0.945493	-0.179842	0.55844	GABARAPL2|ENSG00000034713.8|chr16	ns
TMEM231|ENSG00000205084.12|chr16	0.283162	0.271309	0.0182533	0.868225	TMEM231|ENSG00000205084.12|chr16	ns
TMEM170A|ENSG00000166822.13|chr16	0.367183	0.0892615	0.0600431	0.861574	TMEM170A|ENSG00000166822.13|chr16	ns
CFDP1|ENSG00000153774.9|chr16	0.0984478	0.753058	-0.26383	0.451386	CFDP1|ENSG00000153774.9|chr16	ns
RFWD3|ENSG00000168411.14|chr16	-0.024328	0.962715	0.022684	0.956819	RFWD3|ENSG00000168411.14|chr16	ns
GLG1|ENSG00000090863.12|chr16	-0.0248399	0.963668	-0.0333854	0.932981	GLG1|ENSG00000090863.12|chr16	ns
PSMD7|ENSG00000103035.11|chr16	-0.0551401	0.901727	-0.149944	0.570878	PSMD7|ENSG00000103035.11|chr16	ns
ZFHX3|ENSG00000140836.17|chr16	-0.20198	0.507633	-0.365097	0.276623	ZFHX3|ENSG00000140836.17|chr16	ns
NOB1|ENSG00000141101.13|chr16	0.0382858	0.92153	0.0388677	0.850987	NOB1|ENSG00000141101.13|chr16	ns
DHX38|ENSG00000140829.12|chr16	0.0408602	0.932221	0.549089	0.132145	DHX38|ENSG00000140829.12|chr16	ns
DHODH|ENSG00000102967.12|chr16	-0.0818098	0.794874	0.52163	0.185252	DHODH|ENSG00000102967.12|chr16	ns
IST1|ENSG00000182149.21|chr16	-0.212849	0.515695	0.117397	0.743395	IST1|ENSG00000182149.21|chr16	ns
ATXN1L|ENSG00000224470.9|chr16	-0.10126	0.788597	-0.753352	0.0454094	ATXN1L|ENSG00000224470.9|chr16	ns
AP1G1|ENSG00000166747.13|chr16	-0.128186	0.715297	0.0583215	0.881674	AP1G1|ENSG00000166747.13|chr16	ns
PHLPP2|ENSG00000040199.18|chr16	-0.146746	0.664638	-0.0726064	0.839846	PHLPP2|ENSG00000040199.18|chr16	ns
ZNF23|ENSG00000167377.19|chr16	0.0047492	0.99329	-0.103408	0.776657	ZNF23|ENSG00000167377.19|chr16	ns
MTSS2|ENSG00000132613.16|chr16	0.149003	0.674689	-0.230406	0.488553	MTSS2|ENSG00000132613.16|chr16	ns
SF3B3|ENSG00000189091.13|chr16	-0.0665159	0.868555	0.0161602	0.966367	SF3B3|ENSG00000189091.13|chr16	ns
ST3GAL2|ENSG00000157350.13|chr16	-0.271881	0.390173	-0.147485	0.671422	ST3GAL2|ENSG00000157350.13|chr16	ns
DDX19A|ENSG00000168872.17|chr16	0.153237	0.651104	0.777937	0.000992203	DDX19A|ENSG00000168872.17|chr16	ns
DDX19B|ENSG00000157349.17|chr16	0.0450396	0.906702	1.50797	0.00103443	DDX19B|ENSG00000157349.17|chr16	ns
EXOSC6|ENSG00000223496.3|chr16	-0.147952	0.42991	-0.0880376	0.689888	EXOSC6|ENSG00000223496.3|chr16	ns
PDPR|ENSG00000090857.14|chr16	0.122858	0.725341	0.703109	0.0635826	PDPR|ENSG00000090857.14|chr16	ns
TXNL4B|ENSG00000140830.9|chr16	0.228841	0.48496	0.0764302	0.842372	TXNL4B|ENSG00000140830.9|chr16	ns
PHAF1|ENSG00000125149.12|chr16	-0.241625	0.459899	-2.46059	0.000526438	PHAF1|ENSG00000125149.12|chr16	ns
CBFB|ENSG00000067955.15|chr16	-0.118103	0.730958	-0.681741	0.0203488	CBFB|ENSG00000067955.15|chr16	ns
CES2|ENSG00000172831.14|chr16	-0.0399332	0.933777	-0.30948	0.323586	CES2|ENSG00000172831.14|chr16	ns
RBL2|ENSG00000103479.17|chr16	0.0163085	0.97346	0.0475679	0.894525	RBL2|ENSG00000103479.17|chr16	ns
CHD9|ENSG00000177200.18|chr16	0.420002	0.11279	0.462992	0.211312	CHD9|ENSG00000177200.18|chr16	ns
HNRNPA1L3|ENSG00000224578.5|chr16	-0.196257	0.554041	-0.100283	0.774387	HNRNPA1L3|ENSG00000224578.5|chr16	ns
SALL1|ENSG00000103449.13|chr16	-0.149615	0.660189	-1.2496	0.0294882	SALL1|ENSG00000103449.13|chr16	ns
CYLD|ENSG00000083799.18|chr16	-0.132783	0.691092	-0.377744	0.272396	CYLD|ENSG00000083799.18|chr16	ns
NKD1|ENSG00000140807.7|chr16	0.0501941	0.825204	-0.352301	0.124509	NKD1|ENSG00000140807.7|chr16	ns
BRD7|ENSG00000166164.16|chr16	-0.145092	0.607216	0.0177002	0.967874	BRD7|ENSG00000166164.16|chr16	ns
HEATR3|ENSG00000155393.14|chr16	0.0389513	0.93949	-0.138259	0.702804	HEATR3|ENSG00000155393.14|chr16	ns
CNEP1R1|ENSG00000205423.12|chr16	0.151999	0.646811	-0.452063	0.212292	CNEP1R1|ENSG00000205423.12|chr16	ns
SIAH1|ENSG00000196470.12|chr16	0.35262	0.183261	0.399185	0.163616	SIAH1|ENSG00000196470.12|chr16	ns
LONP2|ENSG00000102910.14|chr16	-0.0602049	0.89219	-0.361335	0.305261	LONP2|ENSG00000102910.14|chr16	ns
PHKB|ENSG00000102893.18|chr16	-0.121616	0.669834	-0.164997	0.544861	PHKB|ENSG00000102893.18|chr16	ns
ITFG1|ENSG00000129636.13|chr16	-0.101	0.743334	-0.170024	0.582206	ITFG1|ENSG00000129636.13|chr16	ns
FTO|ENSG00000140718.21|chr16	-0.218545	0.509618	-0.429422	0.251563	FTO|ENSG00000140718.21|chr16	ns
NETO2|ENSG00000171208.10|chr16	-0.325548	0.145056	-1.09308	0.000120295	NETO2|ENSG00000171208.10|chr16	ns
C16orf87|ENSG00000155330.10|chr16	0.0866452	0.803667	-0.284937	0.344982	C16orf87|ENSG00000155330.10|chr16	ns
ORC6|ENSG00000091651.9|chr16	0.00785385	0.988111	-0.288429	0.148576	ORC6|ENSG00000091651.9|chr16	ns
VPS35|ENSG00000069329.18|chr16	-0.016707	0.969889	-0.322443	0.0863193	VPS35|ENSG00000069329.18|chr16	ns
SHCBP1|ENSG00000171241.9|chr16	0.147536	0.655917	0.44629	0.0892658	SHCBP1|ENSG00000171241.9|chr16	ns
ZNF267|ENSG00000185947.15|chr16	0.356676	0.250795	1.27918	0.00120062	ZNF267|ENSG00000185947.15|chr16	ns
KRBOX5|ENSG00000197302.11|chr16	0.188739	0.532324	-0.142112	0.689747	KRBOX5|ENSG00000197302.11|chr16	ns
RUSF1|ENSG00000140688.17|chr16	0.0175681	0.969816	0.176185	0.554537	RUSF1|ENSG00000140688.17|chr16	ns
ARMC5|ENSG00000140691.18|chr16	0.0602741	0.888562	0.0628735	0.873838	ARMC5|ENSG00000140691.18|chr16	ns
KAT8|ENSG00000103510.20|chr16	0.00628068	0.991822	0.434875	0.22466	KAT8|ENSG00000103510.20|chr16	ns
BCKDK|ENSG00000103507.14|chr16	0.108439	0.693085	-0.523903	0.157657	BCKDK|ENSG00000103507.14|chr16	ns
VKORC1|ENSG00000167397.15|chr16	-0.0301842	0.956468	-0.0743097	0.765136	VKORC1|ENSG00000167397.15|chr16	ns
ZNF646|ENSG00000167395.10|chr16	-0.130057	0.710607	-0.10816	0.76138	ZNF646|ENSG00000167395.10|chr16	ns
ZNF668|ENSG00000167394.13|chr16	-7.86e-05	0.998596	0.150342	0.674559	ZNF668|ENSG00000167394.13|chr16	ns
DNAJA2|ENSG00000069345.12|chr16	-0.263173	0.355997	-0.544998	0.0584889	DNAJA2|ENSG00000069345.12|chr16	ns
IRX3|ENSG00000177508.12|chr16	0.0712699	0.844668	0.490973	0.00249832	IRX3|ENSG00000177508.12|chr16	ns
IRX5|ENSG00000176842.16|chr16	0.102754	0.789016	0.0606383	0.874026	IRX5|ENSG00000176842.16|chr16	ns
AMFR|ENSG00000159461.15|chr16	-0.113745	0.756768	-0.43415	0.227401	AMFR|ENSG00000159461.15|chr16	ns
CIAO2B|ENSG00000166595.12|chr16	-0.156172	0.641728	-0.109489	0.69071	CIAO2B|ENSG00000166595.12|chr16	ns
PDP2|ENSG00000172840.7|chr16	0.0003791	0.998223	-0.458073	0.0900653	PDP2|ENSG00000172840.7|chr16	ns
NAE1|ENSG00000159593.15|chr16	-0.0634275	0.852634	-0.32648	0.0587275	NAE1|ENSG00000159593.15|chr16	ns
DYNC1LI2|ENSG00000135720.13|chr16	-0.0974591	0.715749	-0.131161	0.655311	DYNC1LI2|ENSG00000135720.13|chr16	ns
CMTM4|ENSG00000183723.13|chr16	-0.359442	0.188632	-0.226846	0.509409	CMTM4|ENSG00000183723.13|chr16	ns
CMTM3|ENSG00000140931.20|chr16	-0.19118	0.5577	-1.01106	0.0244877	CMTM3|ENSG00000140931.20|chr16	ns
CKLF|ENSG00000217555.13|chr16	-0.170458	0.57597	-1.52832	0.00508692	CKLF|ENSG00000217555.13|chr16	ns
TK2|ENSG00000166548.17|chr16	0.0797687	0.77956	-0.157709	0.482622	TK2|ENSG00000166548.17|chr16	ns
GOT2|ENSG00000125166.13|chr16	-0.0112824	0.98125	0.00384949	0.991798	GOT2|ENSG00000125166.13|chr16	ns
SLC38A7|ENSG00000103042.9|chr16	-0.00782143	0.985666	-2.47607	0.00453195	SLC38A7|ENSG00000103042.9|chr16	ns
CNOT1|ENSG00000125107.19|chr16	-0.0229275	0.963924	0.047184	0.902848	CNOT1|ENSG00000125107.19|chr16	ns
SETD6|ENSG00000103037.12|chr16	-0.143865	0.641728	0.199662	0.458977	SETD6|ENSG00000103037.12|chr16	ns
GINS3|ENSG00000181938.14|chr16	0.138261	0.689678	0.248911	0.39596	GINS3|ENSG00000181938.14|chr16	ns
CFAP20|ENSG00000070761.8|chr16	-0.079411	0.819591	0.350553	0.0555989	CFAP20|ENSG00000070761.8|chr16	ns
USB1|ENSG00000103005.13|chr16	-0.29424	0.362194	-0.309595	0.3701	USB1|ENSG00000103005.13|chr16	ns
ZNF319|ENSG00000166188.3|chr16	1.05564	0.022246	-0.136734	0.513845	ZNF319|ENSG00000166188.3|chr16	ns
KATNB1|ENSG00000140854.13|chr16	0.146963	0.674791	0.119085	0.741461	KATNB1|ENSG00000140854.13|chr16	ns
POLR2C|ENSG00000102978.13|chr16	-0.213565	0.47938	-0.210469	0.397321	POLR2C|ENSG00000102978.13|chr16	ns
COQ9|ENSG00000088682.14|chr16	-0.0178209	0.970985	-0.119622	0.738385	COQ9|ENSG00000088682.14|chr16	ns
CIAPIN1|ENSG00000005194.15|chr16	-0.211221	0.515695	0.0336518	0.933719	CIAPIN1|ENSG00000005194.15|chr16	ns
ARL2BP|ENSG00000102931.8|chr16	-0.216178	0.472582	-0.549791	0.0320903	ARL2BP|ENSG00000102931.8|chr16	ns
RSPRY1|ENSG00000159579.14|chr16	-0.0184574	0.970985	-0.515635	0.149806	RSPRY1|ENSG00000159579.14|chr16	ns
PSME3IP1|ENSG00000172775.17|chr16	-0.0329934	0.952563	0.291158	0.363993	PSME3IP1|ENSG00000172775.17|chr16	ns
CPNE2|ENSG00000140848.17|chr16	-0.00811234	0.979402	-0.0234657	0.748829	CPNE2|ENSG00000140848.17|chr16	ns
NUP93|ENSG00000102900.13|chr16	0.0928863	0.778968	0.469655	0.0144886	NUP93|ENSG00000102900.13|chr16	ns
MT2A|ENSG00000125148.7|chr16	0.10869	0.775035	0.0142333	0.963109	MT2A|ENSG00000125148.7|chr16	ns
BBS2|ENSG00000125124.14|chr16	0.0310228	0.945076	-0.104951	0.72653	BBS2|ENSG00000125124.14|chr16	ns
OGFOD1|ENSG00000087263.17|chr16	0.166874	0.595271	0.633015	0.00549867	OGFOD1|ENSG00000087263.17|chr16	ns
NUDT21|ENSG00000167005.14|chr16	-0.0432761	0.928064	-0.377645	0.178141	NUDT21|ENSG00000167005.14|chr16	ns
CMC2|ENSG00000103121.9|chr16	-0.0143054	0.977996	-0.18514	0.528049	CMC2|ENSG00000103121.9|chr16	ns
SETD1A|ENSG00000099381.19|chr16	0.134523	0.706657	-0.0467236	0.903475	SETD1A|ENSG00000099381.19|chr16	ns
CENPN|ENSG00000166451.14|chr16	-0.0183568	0.970985	-0.69731	0.0977006	CENPN|ENSG00000166451.14|chr16	ns
GAN|ENSG00000261609.8|chr16	0.189212	0.55795	0.164873	0.631491	GAN|ENSG00000261609.8|chr16	ns
EIF4A1|ENSG00000161960.16|chr17	-0.00194422	0.994982	0.136259	0.163978	EIF4A1|ENSG00000161960.16|chr17	ns
CTDNEP1|ENSG00000175826.12|chr17	-0.329453	0.0648286	-0.317697	0.10492	CTDNEP1|ENSG00000175826.12|chr17	ns
GABARAP|ENSG00000170296.10|chr17	-0.0485026	0.917538	0.213384	0.446776	GABARAP|ENSG00000170296.10|chr17	ns
PHF23|ENSG00000040633.13|chr17	-0.131501	0.700897	-0.168112	0.617204	PHF23|ENSG00000040633.13|chr17	ns
DVL2|ENSG00000004975.12|chr17	0.143872	0.680345	-0.0524704	0.894037	DVL2|ENSG00000004975.12|chr17	ns
C17orf49|ENSG00000258315.5|chr17	-0.0799237	0.797709	-0.117298	0.743692	C17orf49|ENSG00000258315.5|chr17	ns
RNASEK-C17orf49|ENSG00000161939.19|chr17	-0.0799237	0.797709	-0.117298	0.743692	RNASEK-C17orf49|ENSG00000161939.19|chr17	ns
RNASEK|ENSG00000219200.12|chr17	0.01526	0.976877	-0.016181	0.96187	RNASEK|ENSG00000219200.12|chr17	ns
C17orf100|ENSG00000256806.6|chr17	0.286518	0.368855	0.187602	0.568171	C17orf100|ENSG00000256806.6|chr17	ns
MED31|ENSG00000108590.11|chr17	-0.0822347	0.82497	0.120069	0.669192	MED31|ENSG00000108590.11|chr17	ns
TXNDC17|ENSG00000129235.11|chr17	-0.0825009	0.824217	-0.314012	0.175791	TXNDC17|ENSG00000129235.11|chr17	ns
KIAA0753|ENSG00000198920.11|chr17	0.165677	0.57597	-0.117311	0.446109	KIAA0753|ENSG00000198920.11|chr17	ns
WSCD1|ENSG00000179314.16|chr17	-0.101039	0.722412	-1.1528	0.0404279	WSCD1|ENSG00000179314.16|chr17	ns
MPDU1|ENSG00000129255.16|chr17	-0.0166525	0.969889	0.116296	0.749264	MPDU1|ENSG00000129255.16|chr17	ns
DHX33|ENSG00000005100.13|chr17	0.0302894	0.945076	-0.321308	0.236773	DHX33|ENSG00000005100.13|chr17	ns
RPAIN|ENSG00000129197.15|chr17	0.0896752	0.803667	0.0558694	0.841051	RPAIN|ENSG00000129197.15|chr17	ns
NUP88|ENSG00000108559.13|chr17	-0.068672	0.862894	0.117713	0.743692	NUP88|ENSG00000108559.13|chr17	ns
RABEP1|ENSG00000029725.17|chr17	-0.143071	0.689398	-0.218002	0.535834	RABEP1|ENSG00000029725.17|chr17	ns
ZNF594|ENSG00000180626.10|chr17	0.0952052	0.771579	-0.135053	0.595819	ZNF594|ENSG00000180626.10|chr17	ns
ZNF232|ENSG00000167840.14|chr17	0.0606488	0.864966	-0.378558	0.276387	ZNF232|ENSG00000167840.14|chr17	ns
KIF1C|ENSG00000129250.12|chr17	-0.270856	0.372774	-0.81436	0.01481	KIF1C|ENSG00000129250.12|chr17	ns
CAMTA2|ENSG00000108509.21|chr17	0.090445	0.690555	-0.00683704	0.965774	CAMTA2|ENSG00000108509.21|chr17	ns
SPAG7|ENSG00000091640.8|chr17	0.00703497	0.991822	-0.0722057	0.832969	SPAG7|ENSG00000091640.8|chr17	ns
PFN1|ENSG00000108518.8|chr17	-0.182785	0.419585	-0.514574	5.98e-06	PFN1|ENSG00000108518.8|chr17	ns
RNF167|ENSG00000108523.16|chr17	-0.188912	0.524579	-0.287539	0.396869	RNF167|ENSG00000108523.16|chr17	ns
SLC25A11|ENSG00000108528.14|chr17	0.0156976	0.976759	0.106802	0.746254	SLC25A11|ENSG00000108528.14|chr17	ns
PSMB6|ENSG00000142507.10|chr17	-0.0746736	0.842674	0.0133603	0.959749	PSMB6|ENSG00000142507.10|chr17	ns
MED11|ENSG00000161920.11|chr17	-0.07985	0.842864	0.137736	0.668969	MED11|ENSG00000161920.11|chr17	ns
C1QBP|ENSG00000108561.8|chr17	-0.191246	0.274792	0.0351372	0.870958	C1QBP|ENSG00000108561.8|chr17	ns
ARRB2|ENSG00000141480.18|chr17	-0.0195675	0.969374	0.0814278	0.76334	ARRB2|ENSG00000141480.18|chr17	ns
FXR2|ENSG00000129245.12|chr17	-0.0222342	0.967846	0.124537	0.673166	FXR2|ENSG00000129245.12|chr17	ns
TP53|ENSG00000141510.18|chr17	-0.141756	0.673428	-0.406299	0.23219	TP53|ENSG00000141510.18|chr17	ns
ZSWIM7|ENSG00000214941.8|chr17	0.07722	0.821117	-0.274076	0.394777	ZSWIM7|ENSG00000214941.8|chr17	ns
ADORA2B|ENSG00000170425.4|chr17	0.0304449	0.945076	-0.291585	0.406499	ADORA2B|ENSG00000170425.4|chr17	ns
ZNF286A|ENSG00000187607.16|chr17	0.0874241	0.818698	-0.0446951	0.900898	ZNF286A|ENSG00000187607.16|chr17	ns
TRIM16|ENSG00000221926.13|chr17	-0.106425	0.714173	-0.328158	0.239246	TRIM16|ENSG00000221926.13|chr17	ns
PMP22|ENSG00000109099.16|chr17	-0.182983	0.586097	-1.14216	0.00515791	PMP22|ENSG00000109099.16|chr17	ns
HS3ST3B1|ENSG00000125430.9|chr17	0.135745	0.703744	-0.144102	0.569354	HS3ST3B1|ENSG00000125430.9|chr17	ns
COX10|ENSG00000006695.12|chr17	-0.0122161	0.98125	-0.328865	0.31751	COX10|ENSG00000006695.12|chr17	ns
ELAC2|ENSG00000006744.19|chr17	-0.137384	0.700524	-0.181168	0.594485	ELAC2|ENSG00000006744.19|chr17	ns
MAP2K4|ENSG00000065559.15|chr17	-0.373456	0.194626	-0.221111	0.519249	MAP2K4|ENSG00000065559.15|chr17	ns
ZNF18|ENSG00000154957.14|chr17	0.0381821	0.912256	0.074114	0.797511	ZNF18|ENSG00000154957.14|chr17	ns
ADPRM|ENSG00000170222.12|chr17	1.10099	0.0365066	0.154673	0.628705	ADPRM|ENSG00000170222.12|chr17	ns
SCO1|ENSG00000133028.12|chr17	-0.275535	0.253469	0.338826	0.169335	SCO1|ENSG00000133028.12|chr17	ns
NTN1|ENSG00000065320.9|chr17	-0.126869	0.670018	-0.260533	0.394643	NTN1|ENSG00000065320.9|chr17	ns
SAT2|ENSG00000141504.12|chr17	-0.061999	0.871387	-0.0638961	0.86989	SAT2|ENSG00000141504.12|chr17	ns
MYH10|ENSG00000133026.14|chr17	-0.15421	0.641728	-0.137329	0.694099	MYH10|ENSG00000133026.14|chr17	ns
RPL26|ENSG00000161970.15|chr17	0.170101	0.420446	0.280056	0.0426527	RPL26|ENSG00000161970.15|chr17	ns
RANGRF|ENSG00000108961.14|chr17	0.0486768	0.920182	-0.409573	0.130026	RANGRF|ENSG00000108961.14|chr17	ns
PFAS|ENSG00000178921.14|chr17	-0.0207974	0.969374	0.271293	0.433355	PFAS|ENSG00000178921.14|chr17	ns
AURKB|ENSG00000178999.13|chr17	0.0261817	0.948443	0.359871	0.0320613	AURKB|ENSG00000178999.13|chr17	ns
BORCS6|ENSG00000196544.8|chr17	0.151729	0.657878	0.263023	0.415201	BORCS6|ENSG00000196544.8|chr17	ns
TMEM107|ENSG00000179029.15|chr17	-0.125528	0.722227	-0.10853	0.760171	TMEM107|ENSG00000179029.15|chr17	ns
VAMP2|ENSG00000220205.9|chr17	0.10989	0.714173	0.0460079	0.909465	VAMP2|ENSG00000220205.9|chr17	ns
CNTROB|ENSG00000170037.14|chr17	-0.0236599	0.959577	0.0356227	0.916802	CNTROB|ENSG00000170037.14|chr17	ns
TRAPPC1|ENSG00000170043.12|chr17	-0.0669555	0.835945	0.0256338	0.951589	TRAPPC1|ENSG00000170043.12|chr17	ns
CHD3|ENSG00000170004.19|chr17	-0.284098	0.377678	-0.0336366	0.922408	CHD3|ENSG00000170004.19|chr17	ns
CYB5D1|ENSG00000182224.12|chr17	0.102978	0.786915	-0.238867	0.491021	CYB5D1|ENSG00000182224.12|chr17	ns
NAA38|ENSG00000183011.14|chr17	-0.134407	0.706657	-0.353514	0.210519	NAA38|ENSG00000183011.14|chr17	ns
KDM6B|ENSG00000132510.11|chr17	1.00252	0.0426877	0.901249	0.0837222	KDM6B|ENSG00000132510.11|chr17	ns
NDEL1|ENSG00000166579.16|chr17	0.217554	0.497253	0.094694	0.795815	NDEL1|ENSG00000166579.16|chr17	ns
PELP1|ENSG00000141456.16|chr17	-0.0444287	0.926213	0.0564398	0.872261	PELP1|ENSG00000141456.16|chr17	ns
MYBBP1A|ENSG00000132382.15|chr17	0.012937	0.979581	-0.00312707	0.992944	MYBBP1A|ENSG00000132382.15|chr17	ns
ANKFY1|ENSG00000185722.18|chr17	-0.149097	0.66738	-0.0950972	0.763286	ANKFY1|ENSG00000185722.18|chr17	ns
ANKRD11|ENSG00000167522.17|chr16	0.292732	0.347881	-0.573522	0.163176	ANKRD11|ENSG00000167522.17|chr16	ns
ZNF778|ENSG00000170100.14|chr16	-0.130125	0.646811	-1.72488	0.024695	ZNF778|ENSG00000170100.14|chr16	ns
TRAPPC2L|ENSG00000167515.11|chr16	-0.0427882	0.918506	-0.0369528	0.928125	TRAPPC2L|ENSG00000167515.11|chr16	ns
APRT|ENSG00000198931.11|chr16	-0.120485	0.743334	-0.205117	0.472471	APRT|ENSG00000198931.11|chr16	ns
PIEZO1|ENSG00000103335.22|chr16	-0.0600766	0.890554	-0.122155	0.693386	PIEZO1|ENSG00000103335.22|chr16	ns
CTU2|ENSG00000174177.13|chr16	0.0825978	0.80486	0.153783	0.660763	CTU2|ENSG00000174177.13|chr16	ns
RNF166|ENSG00000158717.11|chr16	0.172265	0.609657	-0.0139427	0.972312	RNF166|ENSG00000158717.11|chr16	ns
ZC3H18|ENSG00000158545.16|chr16	0.025008	0.963842	0.448923	0.167346	ZC3H18|ENSG00000158545.16|chr16	ns
BANP|ENSG00000172530.22|chr16	0.155759	0.641624	0.49318	0.163367	BANP|ENSG00000172530.22|chr16	ns
SLC7A5|ENSG00000103257.9|chr16	0.168997	0.519062	-0.173337	0.516609	SLC7A5|ENSG00000103257.9|chr16	ns
ZCCHC14|ENSG00000140948.13|chr16	-0.199033	0.533512	-0.834748	0.0727925	ZCCHC14|ENSG00000140948.13|chr16	ns
MAP1LC3B|ENSG00000140941.14|chr16	0.0658995	0.88171	0.444659	0.152207	MAP1LC3B|ENSG00000140941.14|chr16	ns
FBXO31|ENSG00000103264.18|chr16	-0.111509	0.763289	0.0199914	0.963353	FBXO31|ENSG00000103264.18|chr16	ns
SPG7|ENSG00000197912.16|chr16	0.0623277	0.84293	0.17225	0.528716	SPG7|ENSG00000197912.16|chr16	ns
MTHFSD|ENSG00000103248.19|chr16	0.0262672	0.956468	-0.0108719	0.969093	MTHFSD|ENSG00000103248.19|chr16	ns
EMC8|ENSG00000131148.9|chr16	-0.123078	0.712545	-0.188119	0.386968	EMC8|ENSG00000131148.9|chr16	ns
GINS2|ENSG00000131153.9|chr16	-0.0771619	0.850568	-0.0539324	0.884746	GINS2|ENSG00000131153.9|chr16	ns
GSE1|ENSG00000131149.19|chr16	-0.290929	0.200506	-0.383211	0.114956	GSE1|ENSG00000131149.19|chr16	ns
ZDHHC7|ENSG00000153786.13|chr16	-0.0893784	0.816506	0.121394	0.699309	ZDHHC7|ENSG00000153786.13|chr16	ns
USP10|ENSG00000103194.16|chr16	-0.0862406	0.825489	0.0164774	0.966367	USP10|ENSG00000103194.16|chr16	ns
KLHL36|ENSG00000135686.13|chr16	-0.210978	0.521509	-0.381723	0.292889	KLHL36|ENSG00000135686.13|chr16	ns
COTL1|ENSG00000103187.8|chr16	0.0228379	0.963924	-0.309772	0.37931	COTL1|ENSG00000103187.8|chr16	ns
TAF1C|ENSG00000103168.17|chr16	0.00318984	0.993721	-0.0862426	0.64647	TAF1C|ENSG00000103168.17|chr16	ns
HSDL1|ENSG00000103160.12|chr16	0.00436451	0.99329	-0.0883953	0.658737	HSDL1|ENSG00000103160.12|chr16	ns
MBTPS1|ENSG00000140943.18|chr16	-0.197112	0.513838	-0.0426786	0.902317	MBTPS1|ENSG00000140943.18|chr16	ns
MLYCD|ENSG00000103150.7|chr16	0.0247307	0.95837	-0.231651	0.282378	MLYCD|ENSG00000103150.7|chr16	ns
MPHOSPH6|ENSG00000135698.10|chr16	-0.0450524	0.920984	-0.0633335	0.859742	MPHOSPH6|ENSG00000135698.10|chr16	ns
CMIP|ENSG00000153815.18|chr16	-0.274765	0.369904	-0.304144	0.347006	CMIP|ENSG00000153815.18|chr16	ns
COX4I1|ENSG00000131143.10|chr16	-0.0882139	0.789733	0.0720861	0.730723	COX4I1|ENSG00000131143.10|chr16	ns
RPL13|ENSG00000167526.14|chr16	-0.0459834	0.91393	0.19126	0.245396	RPL13|ENSG00000167526.14|chr16	ns
CHMP1A|ENSG00000131165.16|chr16	0.0733849	0.835945	-0.131679	0.712904	CHMP1A|ENSG00000131165.16|chr16	ns
ZNF276|ENSG00000158805.12|chr16	0.0843214	0.733604	0.15388	0.567729	ZNF276|ENSG00000158805.12|chr16	ns
CYB5D2|ENSG00000167740.10|chr17	0.0559472	0.898165	-0.0585621	0.878703	CYB5D2|ENSG00000167740.10|chr17	ns
ZZEF1|ENSG00000074755.15|chr17	0.0126644	0.978316	-0.0193329	0.895246	ZZEF1|ENSG00000074755.15|chr17	ns
CAMKK1|ENSG00000004660.15|chr17	0.122135	0.740681	0.161844	0.643879	CAMKK1|ENSG00000004660.15|chr17	ns
NCBP3|ENSG00000074356.17|chr17	-0.195435	0.5577	-0.539472	0.171282	NCBP3|ENSG00000074356.17|chr17	ns
ITGAE|ENSG00000083457.12|chr17	0.0488146	0.918803	-0.0447111	0.907421	ITGAE|ENSG00000083457.12|chr17	ns
EMC6|ENSG00000127774.7|chr17	-0.119434	0.591145	0.0611407	0.731432	EMC6|ENSG00000127774.7|chr17	ns
TAX1BP3|ENSG00000213977.8|chr17	-0.0490696	0.913373	0.0166552	0.969393	TAX1BP3|ENSG00000213977.8|chr17	ns
CTNS|ENSG00000040531.16|chr17	-0.0233507	0.959928	-0.103177	0.745532	CTNS|ENSG00000040531.16|chr17	ns
SHPK|ENSG00000197417.9|chr17	0.263651	0.39277	-0.104161	0.749122	SHPK|ENSG00000197417.9|chr17	ns
CLUH|ENSG00000132361.18|chr17	-0.212474	0.484524	0.231512	0.392825	CLUH|ENSG00000132361.18|chr17	ns
PAFAH1B1|ENSG00000007168.14|chr17	-0.172132	0.546693	-0.25119	0.364874	PAFAH1B1|ENSG00000007168.14|chr17	ns
METTL16|ENSG00000127804.13|chr17	0.121338	0.734822	-0.179337	0.585156	METTL16|ENSG00000127804.13|chr17	ns
MNT|ENSG00000070444.15|chr17	0.0537347	0.906502	-0.111492	0.749741	MNT|ENSG00000070444.15|chr17	ns
TSR1|ENSG00000167721.11|chr17	0.0933771	0.763481	0.0645456	0.795867	TSR1|ENSG00000167721.11|chr17	ns
SMG6|ENSG00000070366.14|chr17	0.0233476	0.95927	0.052528	0.868398	SMG6|ENSG00000070366.14|chr17	ns
OVCA2|ENSG00000262664.3|chr17	-0.068893	0.869227	0.0539043	0.888586	OVCA2|ENSG00000262664.3|chr17	ns
RPA1|ENSG00000132383.12|chr17	-0.0457627	0.914504	0.0345926	0.900898	RPA1|ENSG00000132383.12|chr17	ns
SMYD4|ENSG00000186532.12|chr17	-0.00458272	0.992768	0.10477	0.771941	SMYD4|ENSG00000186532.12|chr17	ns
INPP5K|ENSG00000132376.20|chr17	0.0363074	0.929854	-0.125031	0.482622	INPP5K|ENSG00000132376.20|chr17	ns
MYO1C|ENSG00000197879.17|chr17	0.189906	0.558839	-0.113983	0.715745	MYO1C|ENSG00000197879.17|chr17	ns
NXN|ENSG00000167693.17|chr17	-0.147308	0.67056	0.165023	0.628253	NXN|ENSG00000167693.17|chr17	ns
MRM3|ENSG00000171861.11|chr17	0.119371	0.745579	0.0665575	0.851188	MRM3|ENSG00000171861.11|chr17	ns
GLOD4|ENSG00000167699.14|chr17	0.0163525	0.976255	0.520576	0.087063	GLOD4|ENSG00000167699.14|chr17	ns
GEMIN4|ENSG00000179409.11|chr17	-0.215786	0.438079	-0.1849	0.528994	GEMIN4|ENSG00000179409.11|chr17	ns
TLCD3A|ENSG00000167695.15|chr17	-0.0514781	0.913693	-0.41733	0.162144	TLCD3A|ENSG00000167695.15|chr17	ns
GAS8|ENSG00000141013.17|chr16	0.0288295	0.943752	0.152067	0.51849	GAS8|ENSG00000141013.17|chr16	ns
TUBB3|ENSG00000258947.8|chr16	0.0337996	0.922495	0.139466	0.624926	TUBB3|ENSG00000258947.8|chr16	ns
ENSG00000198211|ENSG00000198211.8|chr16	0.0337996	0.922495	0.139466	0.624926	ENSG00000198211|ENSG00000198211.8|chr16	ns
TCF25|ENSG00000141002.20|chr16	0.453796	0.196221	0.358465	0.316416	TCF25|ENSG00000141002.20|chr16	ns
ATMIN|ENSG00000166454.10|chr16	-0.0895563	0.818843	0.398253	0.27249	ATMIN|ENSG00000166454.10|chr16	ns
AKAP11|ENSG00000023516.9|chr13	0.251189	0.435456	-0.0413437	0.900511	AKAP11|ENSG00000023516.9|chr13	ns
BCL7C|ENSG00000099385.12|chr16	-0.166746	0.599325	-0.360753	0.272947	BCL7C|ENSG00000099385.12|chr16	ns
RNF40|ENSG00000103549.22|chr16	0.183244	0.57339	0.334317	0.189316	RNF40|ENSG00000103549.22|chr16	ns
PCSK6|ENSG00000140479.18|chr15	0.0692441	0.826077	-0.124863	0.612805	PCSK6|ENSG00000140479.18|chr15	ns
SNRPA1|ENSG00000131876.18|chr15	-0.0518397	0.900574	0.259009	0.181958	SNRPA1|ENSG00000131876.18|chr15	ns
SELENOS|ENSG00000131871.15|chr15	0.462245	0.0577876	0.6791	0.00619382	SELENOS|ENSG00000131871.15|chr15	ns
CHSY1|ENSG00000131873.7|chr15	-0.179119	0.589453	-0.436888	0.207176	CHSY1|ENSG00000131873.7|chr15	ns
ASB7|ENSG00000183475.13|chr15	0.232987	0.46332	-0.182643	0.596129	ASB7|ENSG00000183475.13|chr15	ns
LINS1|ENSG00000140471.17|chr15	0.0477644	0.89126	-0.00787044	0.972939	LINS1|ENSG00000140471.17|chr15	ns
LYSMD4|ENSG00000183060.16|chr15	0.101603	0.721259	-0.171469	0.272396	LYSMD4|ENSG00000183060.16|chr15	ns
MEF2A|ENSG00000068305.18|chr15	-0.0632809	0.887609	-0.728393	0.0611117	MEF2A|ENSG00000068305.18|chr15	ns
TTC23|ENSG00000103852.13|chr15	0.0301528	0.944889	-0.468953	0.198521	TTC23|ENSG00000103852.13|chr15	ns
IGF1R|ENSG00000140443.15|chr15	-0.252669	0.425495	-0.204659	0.512777	IGF1R|ENSG00000140443.15|chr15	ns
ARRDC4|ENSG00000140450.9|chr15	1.56838	4.46e-06	0.0175779	0.93703	ARRDC4|ENSG00000140450.9|chr15	ns
NR2F2|ENSG00000185551.15|chr15	0.000983414	0.9965	-0.107355	0.621724	NR2F2|ENSG00000185551.15|chr15	ns
RGMA|ENSG00000182175.15|chr15	-0.187473	0.518647	-0.0994533	0.209913	RGMA|ENSG00000182175.15|chr15	ns
TM2D3|ENSG00000184277.13|chr15	0.13631	0.651104	-0.148474	0.515167	TM2D3|ENSG00000184277.13|chr15	ns
CHD2|ENSG00000173575.23|chr15	0.103381	0.766573	0.106324	0.635789	CHD2|ENSG00000173575.23|chr15	ns
SLCO3A1|ENSG00000176463.14|chr15	-0.0797988	0.772408	-0.186357	0.296266	SLCO3A1|ENSG00000176463.14|chr15	ns
PRC1|ENSG00000198901.14|chr15	-0.132592	0.640076	-0.00551017	0.985541	PRC1|ENSG00000198901.14|chr15	ns
RCCD1|ENSG00000166965.13|chr15	0.260075	0.422391	0.0337476	0.934248	RCCD1|ENSG00000166965.13|chr15	ns
UNC45A|ENSG00000140553.18|chr15	-0.0324331	0.942562	-0.042753	0.91089	UNC45A|ENSG00000140553.18|chr15	ns
HDDC3|ENSG00000184508.12|chr15	-0.066498	0.880696	0.188434	0.500666	HDDC3|ENSG00000184508.12|chr15	ns
MAN2A2|ENSG00000196547.15|chr15	0.0952383	0.795713	-0.0160342	0.849021	MAN2A2|ENSG00000196547.15|chr15	ns
BLM|ENSG00000197299.13|chr15	0.0637924	0.882167	0.512273	0.172487	BLM|ENSG00000197299.13|chr15	ns
CRTC3|ENSG00000140577.17|chr15	0.118757	0.743334	-0.207141	0.548721	CRTC3|ENSG00000140577.17|chr15	ns
IQGAP1|ENSG00000140575.13|chr15	0.103544	0.766212	0.0656805	0.796434	IQGAP1|ENSG00000140575.13|chr15	ns
CIB1|ENSG00000185043.13|chr15	0.108504	0.722227	-0.131622	0.718769	CIB1|ENSG00000185043.13|chr15	ns
SEMA4B|ENSG00000185033.15|chr15	-0.107307	0.690212	-0.0484635	0.740225	SEMA4B|ENSG00000185033.15|chr15	ns
IDH2|ENSG00000182054.10|chr15	0.0783325	0.803313	0.0694344	0.862496	IDH2|ENSG00000182054.10|chr15	ns
ZNF710|ENSG00000140548.10|chr15	-0.0675474	0.85404	-0.112546	0.324138	ZNF710|ENSG00000140548.10|chr15	ns
FAM174B|ENSG00000185442.13|chr15	0.776869	0.0606193	1.68271	0.00017847	FAM174B|ENSG00000185442.13|chr15	ns
ARPIN|ENSG00000242498.8|chr15	-0.0158981	0.969392	0.0913963	0.770314	ARPIN|ENSG00000242498.8|chr15	ns
POLR3K|ENSG00000161980.6|chr16	0.0414706	0.928366	0.0510825	0.829478	POLR3K|ENSG00000161980.6|chr16	ns
MPG|ENSG00000103152.12|chr16	-0.016032	0.974739	-0.578675	0.111477	MPG|ENSG00000103152.12|chr16	ns
SPSB3|ENSG00000162032.16|chr16	0.0612315	0.853776	0.0678267	0.828291	SPSB3|ENSG00000162032.16|chr16	ns
MRPS34|ENSG00000074071.15|chr16	0.106912	0.722412	-0.0659435	0.68739	MRPS34|ENSG00000074071.15|chr16	ns
NME3|ENSG00000103024.8|chr16	0.0754544	0.837175	-0.347779	0.313314	NME3|ENSG00000103024.8|chr16	ns
JPT2|ENSG00000206053.13|chr16	-0.100251	0.71824	-0.0250986	0.917147	JPT2|ENSG00000206053.13|chr16	ns
CRAMP1|ENSG00000007545.16|chr16	0.136472	0.699706	-0.0482686	0.90218	CRAMP1|ENSG00000007545.16|chr16	ns
C16orf91|ENSG00000174109.5|chr16	0.00935948	0.98792	0.0667422	0.836679	C16orf91|ENSG00000174109.5|chr16	ns
UNKL|ENSG00000059145.19|chr16	-0.48816	0.0896787	-0.447559	0.133175	UNKL|ENSG00000059145.19|chr16	ns
GNPTG|ENSG00000090581.11|chr16	0.0922317	0.766922	-0.056927	0.853271	GNPTG|ENSG00000090581.11|chr16	ns
TSR3|ENSG00000007520.4|chr16	0.0319366	0.952643	-0.29949	0.319859	TSR3|ENSG00000007520.4|chr16	ns
UBE2I|ENSG00000103275.21|chr16	-0.231361	0.248765	-0.280997	0.0879598	UBE2I|ENSG00000103275.21|chr16	ns
CHTF18|ENSG00000127586.17|chr16	-0.0340972	0.914948	-0.0759064	0.708655	CHTF18|ENSG00000127586.17|chr16	ns
RPUSD1|ENSG00000007376.8|chr16	-0.0666552	0.870529	-0.227721	0.463636	RPUSD1|ENSG00000007376.8|chr16	ns
ANTKMT|ENSG00000103254.10|chr16	-0.0766291	0.819238	0.00422532	0.992944	ANTKMT|ENSG00000103254.10|chr16	ns
SNRNP25|ENSG00000161981.11|chr16	-0.128621	0.717954	-0.00635109	0.9869	SNRNP25|ENSG00000161981.11|chr16	ns
FBXL16|ENSG00000127585.12|chr16	-0.0666877	0.824874	-0.00176376	0.993411	FBXL16|ENSG00000127585.12|chr16	ns
STUB1|ENSG00000103266.11|chr16	0.350353	0.244771	0.0560711	0.843608	STUB1|ENSG00000103266.11|chr16	ns
RHOT2|ENSG00000140983.15|chr16	0.0462985	0.922495	0.547205	0.133175	RHOT2|ENSG00000140983.15|chr16	ns
WDR90|ENSG00000161996.19|chr16	0.642791	0.0927969	-0.165287	0.466254	WDR90|ENSG00000161996.19|chr16	ns
MCRIP2|ENSG00000172366.20|chr16	0.000528503	0.997866	-1.05561	0.0277391	MCRIP2|ENSG00000172366.20|chr16	ns
METTL26|ENSG00000130731.16|chr16	-0.0177219	0.97002	-0.273532	0.38635	METTL26|ENSG00000130731.16|chr16	ns
RAB40C|ENSG00000197562.10|chr16	-0.00975742	0.984878	0.258917	0.423128	RAB40C|ENSG00000197562.10|chr16	ns
CAPN15|ENSG00000103326.12|chr16	-0.0960157	0.743334	-0.0917334	0.128414	CAPN15|ENSG00000103326.12|chr16	ns
PGAP6|ENSG00000129925.11|chr16	-0.127898	0.635354	-1.34648	0.0359651	PGAP6|ENSG00000129925.11|chr16	ns
MRPL28|ENSG00000086504.18|chr16	-0.268878	0.391945	-0.444229	0.20418	MRPL28|ENSG00000086504.18|chr16	ns
AXIN1|ENSG00000103126.15|chr16	-0.0645137	0.880863	-0.201547	0.558625	AXIN1|ENSG00000103126.15|chr16	ns
FAM234A|ENSG00000167930.17|chr16	0.0149446	0.969816	0.136788	0.595707	FAM234A|ENSG00000167930.17|chr16	ns
LUC7L|ENSG00000007392.17|chr16	-0.0518146	0.913693	-0.070503	0.8517	LUC7L|ENSG00000007392.17|chr16	ns
NPRL3|ENSG00000103148.17|chr16	0.121646	0.610129	-0.193646	0.482326	NPRL3|ENSG00000103148.17|chr16	ns
JMJD8|ENSG00000161999.13|chr16	-0.0106458	0.979575	0.0256123	0.94534	JMJD8|ENSG00000161999.13|chr16	ns
ARPIN-AP3S2|ENSG00000250021.7|chr15	-0.00411111	0.99329	-0.0589052	0.878588	ARPIN-AP3S2|ENSG00000250021.7|chr15	ns
AP3S2|ENSG00000157823.17|chr15	-0.0112268	0.983473	-0.110239	0.742923	AP3S2|ENSG00000157823.17|chr15	ns
PEX11A|ENSG00000166821.9|chr15	0.0261644	0.960033	0.28445	0.420306	PEX11A|ENSG00000166821.9|chr15	ns
IDH3A|ENSG00000166411.14|chr15	-0.142768	0.689398	-0.229926	0.483286	IDH3A|ENSG00000166411.14|chr15	ns
PEAK1|ENSG00000173517.11|chr15	-0.0906033	0.792212	-0.0417542	0.785584	PEAK1|ENSG00000173517.11|chr15	ns
TSPAN3|ENSG00000140391.15|chr15	0.0323116	0.95309	-0.00986811	0.972716	TSPAN3|ENSG00000140391.15|chr15	ns
RCN2|ENSG00000117906.14|chr15	-0.0321003	0.953754	-0.276866	0.333147	RCN2|ENSG00000117906.14|chr15	ns
ETFA|ENSG00000140374.17|chr15	-0.028926	0.939857	0.158776	0.368949	ETFA|ENSG00000140374.17|chr15	ns
FBXO22|ENSG00000167196.14|chr15	0.0905636	0.809502	-0.134159	0.6993	FBXO22|ENSG00000167196.14|chr15	ns
UBE2Q2|ENSG00000140367.12|chr15	0.0451325	0.92361	-0.12522	0.697368	UBE2Q2|ENSG00000140367.12|chr15	ns
IMP3|ENSG00000177971.9|chr15	-0.0348905	0.910788	-0.0578658	0.740119	IMP3|ENSG00000177971.9|chr15	ns
SNUPN|ENSG00000169371.14|chr15	-0.0968167	0.802626	0.218357	0.460607	SNUPN|ENSG00000169371.14|chr15	ns
SIN3A|ENSG00000169375.16|chr15	0.0467053	0.920729	-0.256823	0.328898	SIN3A|ENSG00000169375.16|chr15	ns
COMMD4|ENSG00000140365.16|chr15	-0.0622435	0.887609	-0.0817463	0.819267	COMMD4|ENSG00000140365.16|chr15	ns
C15orf39|ENSG00000167173.19|chr15	-0.171021	0.605715	-0.493782	0.0679768	C15orf39|ENSG00000167173.19|chr15	ns
PPCDC|ENSG00000138621.12|chr15	0.0221029	0.965448	0.376134	0.245196	PPCDC|ENSG00000138621.12|chr15	ns
WDR61|ENSG00000140395.9|chr15	0.198059	0.553252	0.306265	0.378054	WDR61|ENSG00000140395.9|chr15	ns
RPP25|ENSG00000178718.7|chr15	0.0663362	0.805343	-0.0956752	0.780357	RPP25|ENSG00000178718.7|chr15	ns
MPI|ENSG00000178802.18|chr15	-0.00820772	0.988142	0.272118	0.408962	MPI|ENSG00000178802.18|chr15	ns
SCAMP2|ENSG00000140497.16|chr15	-0.0547694	0.900574	-0.0155158	0.961143	SCAMP2|ENSG00000140497.16|chr15	ns
ULK3|ENSG00000140474.14|chr15	0.0409955	0.93215	-0.313265	0.335948	ULK3|ENSG00000140474.14|chr15	ns
CSK|ENSG00000103653.17|chr15	-0.337481	0.305343	-0.212038	0.52272	CSK|ENSG00000103653.17|chr15	ns
EDC3|ENSG00000179151.13|chr15	0.0374198	0.945498	0.0694385	0.844327	EDC3|ENSG00000179151.13|chr15	ns
CLK3|ENSG00000179335.20|chr15	0.0550032	0.890554	0.115161	0.726438	CLK3|ENSG00000179335.20|chr15	ns
ARID3B|ENSG00000179361.18|chr15	-0.159388	0.642863	-1.23221	0.00837485	ARID3B|ENSG00000179361.18|chr15	ns
STOML1|ENSG00000067221.14|chr15	0.564154	0.166392	-0.268399	0.145087	STOML1|ENSG00000067221.14|chr15	ns
LOXL1|ENSG00000129038.16|chr15	-0.221523	0.398991	-0.275085	0.307444	LOXL1|ENSG00000129038.16|chr15	ns
CD276|ENSG00000103855.18|chr15	-0.475761	0.19372	-0.968405	0.0561952	CD276|ENSG00000103855.18|chr15	ns
NEO1|ENSG00000067141.17|chr15	-0.191336	0.562808	-0.033818	0.932981	NEO1|ENSG00000067141.17|chr15	ns
ADPGK|ENSG00000159322.18|chr15	0.0673956	0.877933	0.12298	0.731039	ADPGK|ENSG00000159322.18|chr15	ns
BBS4|ENSG00000140463.14|chr15	-0.040921	0.929854	0.328098	0.332431	BBS4|ENSG00000140463.14|chr15	ns
FAM219B|ENSG00000178761.15|chr15	-0.0385457	0.938613	-0.00111245	0.997013	FAM219B|ENSG00000178761.15|chr15	ns
IREB2|ENSG00000136381.13|chr15	-0.123063	0.65865	-0.515125	0.0282594	IREB2|ENSG00000136381.13|chr15	ns
PSMA4|ENSG00000041357.16|chr15	0.0371815	0.934889	-0.0838304	0.730723	PSMA4|ENSG00000041357.16|chr15	ns
CHRNA5|ENSG00000169684.13|chr15	-0.0312552	0.945076	-0.308843	0.370476	CHRNA5|ENSG00000169684.13|chr15	ns
KIF7|ENSG00000166813.17|chr15	0.0249745	0.961241	0.0195596	0.964472	KIF7|ENSG00000166813.17|chr15	ns
TICRR|ENSG00000140534.14|chr15	0.0825243	0.833195	-0.0686795	0.854409	TICRR|ENSG00000140534.14|chr15	ns
POLG|ENSG00000140521.17|chr15	-0.100891	0.793678	0.2146	0.538205	POLG|ENSG00000140521.17|chr15	ns
FANCI|ENSG00000140525.20|chr15	-0.0493109	0.90805	-0.0629087	0.805703	FANCI|ENSG00000140525.20|chr15	ns
ABHD2|ENSG00000140526.18|chr15	-0.175208	0.604108	-0.156104	0.445378	ABHD2|ENSG00000140526.18|chr15	ns
AEN|ENSG00000181026.15|chr15	0.399386	0.0175355	0.296063	0.109005	AEN|ENSG00000181026.15|chr15	ns
DET1|ENSG00000140543.15|chr15	-0.0130653	0.976255	-0.366578	0.307444	DET1|ENSG00000140543.15|chr15	ns
MRPS11|ENSG00000181991.16|chr15	-0.0215751	0.967182	-0.221703	0.510049	MRPS11|ENSG00000181991.16|chr15	ns
MRPL46|ENSG00000259494.2|chr15	0.0508626	0.914948	0.105014	0.725874	MRPL46|ENSG00000259494.2|chr15	ns
AKAP13|ENSG00000170776.22|chr15	0.371529	0.230651	-0.0500455	0.852872	AKAP13|ENSG00000170776.22|chr15	ns
PDE8A|ENSG00000073417.15|chr15	0.00824433	0.984878	-0.219353	0.0425928	PDE8A|ENSG00000073417.15|chr15	ns
ZNF592|ENSG00000166716.10|chr15	0.0419099	0.929854	0.264362	0.407239	ZNF592|ENSG00000166716.10|chr15	ns
SEC11A|ENSG00000140612.14|chr15	0.0222267	0.968591	0.226513	0.257137	SEC11A|ENSG00000140612.14|chr15	ns
SH3GL3|ENSG00000140600.17|chr15	-0.00812722	0.985666	-0.110432	0.745532	SH3GL3|ENSG00000140600.17|chr15	ns
HDGFL3|ENSG00000166503.9|chr15	-0.111401	0.765265	-1.0483	0.0123785	HDGFL3|ENSG00000166503.9|chr15	ns
BTBD1|ENSG00000064726.10|chr15	-0.00670646	0.991822	-0.945349	0.0299803	BTBD1|ENSG00000064726.10|chr15	ns
C15orf40|ENSG00000169609.14|chr15	0.0560297	0.904394	-0.0305377	0.938213	C15orf40|ENSG00000169609.14|chr15	ns
RAMAC|ENSG00000169612.4|chr15	-0.0432706	0.92153	-0.086253	0.796434	RAMAC|ENSG00000169612.4|chr15	ns
WHAMM|ENSG00000156232.7|chr15	0.0116193	0.979581	-0.00362536	0.990976	WHAMM|ENSG00000156232.7|chr15	ns
EFL1|ENSG00000140598.16|chr15	0.104137	0.642863	-0.0517797	0.885031	EFL1|ENSG00000140598.16|chr15	ns
MEX3B|ENSG00000183496.6|chr15	0.0500161	0.890766	0.0952409	0.785513	MEX3B|ENSG00000183496.6|chr15	ns
TLNRD1|ENSG00000140406.4|chr15	0.0742924	0.857671	0.00461251	0.995414	TLNRD1|ENSG00000140406.4|chr15	ns
MESD|ENSG00000117899.11|chr15	0.0216897	0.968971	0.167225	0.539939	MESD|ENSG00000117899.11|chr15	ns
ABHD17C|ENSG00000136379.12|chr15	-0.01664	0.973557	-0.0696979	0.566698	ABHD17C|ENSG00000136379.12|chr15	ns
ZFAND6|ENSG00000086666.19|chr15	0.170274	0.621813	-0.289711	0.37931	ZFAND6|ENSG00000086666.19|chr15	ns
ST20-MTHFS|ENSG00000259332.3|chr15	0.00576263	0.991822	0.255519	0.46895	ST20-MTHFS|ENSG00000259332.3|chr15	ns
MTHFS|ENSG00000136371.11|chr15	0.261838	0.407263	0.329279	0.281717	MTHFS|ENSG00000136371.11|chr15	ns
TMED3|ENSG00000166557.14|chr15	-0.0270923	0.960033	-0.271453	0.384072	TMED3|ENSG00000166557.14|chr15	ns
MORF4L1|ENSG00000185787.15|chr15	-0.0879693	0.716817	-0.047442	0.842229	MORF4L1|ENSG00000185787.15|chr15	ns
NUBP2|ENSG00000095906.17|chr16	0.322744	0.327905	-0.137173	0.389976	NUBP2|ENSG00000095906.17|chr16	ns
ZNF629|ENSG00000102870.6|chr16	-0.0772919	0.849611	-0.243849	0.462582	ZNF629|ENSG00000102870.6|chr16	ns
HAGH|ENSG00000063854.13|chr16	0.598192	0.0763512	-0.46483	0.128268	HAGH|ENSG00000063854.13|chr16	ns
MSRB1|ENSG00000198736.13|chr16	-0.118888	0.709949	-0.585603	0.123724	MSRB1|ENSG00000198736.13|chr16	ns
GTF3C1|ENSG00000077235.18|chr16	-0.0685874	0.87489	-0.20506	0.54901	GTF3C1|ENSG00000077235.18|chr16	ns
NSMCE1|ENSG00000169189.17|chr16	0.097035	0.75036	-0.259007	0.421227	NSMCE1|ENSG00000169189.17|chr16	ns
KDM8|ENSG00000155666.12|chr16	0.0312608	0.929854	0.0439815	0.860316	KDM8|ENSG00000155666.12|chr16	ns
ZKSCAN2|ENSG00000155592.16|chr16	0.266141	0.414245	0.250778	0.472937	ZKSCAN2|ENSG00000155592.16|chr16	ns
LCMT1|ENSG00000205629.12|chr16	0.082506	0.827256	-0.226981	0.491743	LCMT1|ENSG00000205629.12|chr16	ns
RBBP6|ENSG00000122257.20|chr16	-0.955712	0.0112592	-0.0517254	0.0730387	RBBP6|ENSG00000122257.20|chr16	ns
PRKCB|ENSG00000166501.14|chr16	-0.0796141	0.828703	-0.505957	0.191174	PRKCB|ENSG00000166501.14|chr16	ns
DCTN5|ENSG00000166847.10|chr16	-0.124485	0.695446	-0.0355897	0.922888	DCTN5|ENSG00000166847.10|chr16	ns
PALB2|ENSG00000083093.11|chr16	-0.024276	0.963668	0.186293	0.600687	PALB2|ENSG00000083093.11|chr16	ns
UBFD1|ENSG00000103353.16|chr16	0.0143097	0.979402	0.0538943	0.891855	UBFD1|ENSG00000103353.16|chr16	ns
EARS2|ENSG00000103356.18|chr16	0.341042	0.217723	0.186829	0.564038	EARS2|ENSG00000103356.18|chr16	ns
GGA2|ENSG00000103365.15|chr16	0.0992862	0.793979	0.237824	0.478804	GGA2|ENSG00000103365.15|chr16	ns
COG7|ENSG00000168434.13|chr16	0.0597833	0.888215	0.298542	0.37931	COG7|ENSG00000168434.13|chr16	ns
XPO6|ENSG00000169180.12|chr16	-0.0607747	0.888215	-0.251146	0.43736	XPO6|ENSG00000169180.12|chr16	ns
USP31|ENSG00000103404.15|chr16	0.0145937	0.978872	-0.260192	0.224385	USP31|ENSG00000103404.15|chr16	ns
DCUN1D3|ENSG00000188215.10|chr16	-0.0250141	0.944784	-0.156709	0.273963	DCUN1D3|ENSG00000188215.10|chr16	ns
REXO5|ENSG00000005189.20|chr16	0.0874864	0.713984	0.064806	0.768726	REXO5|ENSG00000005189.20|chr16	ns
ERI2|ENSG00000196678.14|chr16	0.197537	0.553942	-0.206135	0.47931	ERI2|ENSG00000196678.14|chr16	ns
THUMPD1|ENSG00000066654.14|chr16	-0.114771	0.642863	-0.564084	0.00262961	THUMPD1|ENSG00000066654.14|chr16	ns
KNOP1|ENSG00000103550.14|chr16	-0.0335941	0.945076	0.0133696	0.96981	KNOP1|ENSG00000103550.14|chr16	ns
VPS35L|ENSG00000103544.16|chr16	-0.0267226	0.945546	-0.168811	0.0728463	VPS35L|ENSG00000103544.16|chr16	ns
CCP110|ENSG00000103540.17|chr16	0.00730978	0.991238	0.154962	0.657453	CCP110|ENSG00000103540.17|chr16	ns
GDE1|ENSG00000006007.12|chr16	-0.0580986	0.895764	-0.369589	0.105822	GDE1|ENSG00000006007.12|chr16	ns
ITPRIPL2|ENSG00000205730.7|chr16	-0.227249	0.357169	-0.557807	0.0550473	ITPRIPL2|ENSG00000205730.7|chr16	ns
COQ7|ENSG00000167186.11|chr16	0.185272	0.550253	-0.545376	0.139434	COQ7|ENSG00000167186.11|chr16	ns
SMG1|ENSG00000157106.18|chr16	-0.0325016	0.952563	0.155478	0.652255	SMG1|ENSG00000157106.18|chr16	ns
ARL6IP1|ENSG00000170540.15|chr16	-0.384012	0.0578684	-0.659785	0.0122785	ARL6IP1|ENSG00000170540.15|chr16	ns
RPS15A|ENSG00000134419.15|chr16	-0.0553827	0.904394	-0.31102	0.233683	RPS15A|ENSG00000134419.15|chr16	ns
LYRM1|ENSG00000102897.10|chr16	-0.0217968	0.960033	0.165927	0.636872	LYRM1|ENSG00000102897.10|chr16	ns
MRTFB|ENSG00000186260.17|chr16	0.0637907	0.87989	-0.135534	0.308076	MRTFB|ENSG00000186260.17|chr16	ns
SGF29|ENSG00000176476.9|chr16	-0.00455522	0.991822	0.256772	0.455294	SGF29|ENSG00000176476.9|chr16	ns
ATXN2L|ENSG00000168488.19|chr16	0.331348	0.0671793	0.0233307	0.945067	ATXN2L|ENSG00000168488.19|chr16	ns
PHKG2|ENSG00000156873.16|chr16	0.474481	0.196019	-0.0957785	0.761645	PHKG2|ENSG00000156873.16|chr16	ns
SRCAP|ENSG00000080603.17|chr16	-0.0245855	0.952367	-0.0816505	0.749218	SRCAP|ENSG00000080603.17|chr16	ns
FBRS|ENSG00000156860.16|chr16	-0.12996	0.704977	-0.237437	0.386751	FBRS|ENSG00000156860.16|chr16	ns
PRR14|ENSG00000156858.12|chr16	0.102644	0.763481	0.404291	0.252715	PRR14|ENSG00000156858.12|chr16	ns
ZNF689|ENSG00000156853.13|chr16	0.0595317	0.868928	0.0452147	0.873702	ZNF689|ENSG00000156853.13|chr16	ns
ZNF688|ENSG00000229809.9|chr16	0.112015	0.721952	0.172503	0.631523	ZNF688|ENSG00000229809.9|chr16	ns
ZNF764|ENSG00000169951.10|chr16	-0.0785716	0.809502	-1.36289	0.0284548	ZNF764|ENSG00000169951.10|chr16	ns
ZNF747|ENSG00000169955.8|chr16	0.00148224	0.996116	-0.322892	0.342172	ZNF747|ENSG00000169955.8|chr16	ns
ZNF768|ENSG00000169957.10|chr16	-0.0132356	0.979402	-0.323672	0.27296	ZNF768|ENSG00000169957.10|chr16	ns
SEPHS2|ENSG00000179918.19|chr16	0.193309	0.194311	0.131673	0.415041	SEPHS2|ENSG00000179918.19|chr16	ns
DCTPP1|ENSG00000179958.10|chr16	0.116751	0.690514	0.229792	0.153686	DCTPP1|ENSG00000179958.10|chr16	ns
ZNF771|ENSG00000179965.12|chr16	-0.000722308	0.997009	-0.254198	0.45046	ZNF771|ENSG00000179965.12|chr16	ns
TBC1D10B|ENSG00000169221.14|chr16	0.0989623	0.766922	-0.438733	0.210519	TBC1D10B|ENSG00000169221.14|chr16	ns
SULT1A1|ENSG00000196502.14|chr16	-0.109571	0.772679	0.0998636	0.767639	SULT1A1|ENSG00000196502.14|chr16	ns
CD2BP2|ENSG00000169217.9|chr16	-0.222416	0.422391	0.00665481	0.988013	CD2BP2|ENSG00000169217.9|chr16	ns
ALDOA|ENSG00000149925.22|chr16	-0.264249	0.295459	0.0442031	0.852593	ALDOA|ENSG00000149925.22|chr16	ns
INO80E|ENSG00000169592.15|chr16	-0.240748	0.453453	0.041764	0.919638	INO80E|ENSG00000169592.15|chr16	ns
HIRIP3|ENSG00000149929.16|chr16	-0.0242943	0.963668	-0.0603638	0.875518	HIRIP3|ENSG00000149929.16|chr16	ns
TAOK2|ENSG00000149930.18|chr16	0.0131209	0.970117	-0.214327	0.349931	TAOK2|ENSG00000149930.18|chr16	ns
KCTD13|ENSG00000174943.11|chr16	-0.0848061	0.786502	0.227436	0.356774	KCTD13|ENSG00000174943.11|chr16	ns
CDIPT|ENSG00000103502.14|chr16	-0.262167	0.319945	-0.426132	0.041441	CDIPT|ENSG00000103502.14|chr16	ns
PAGR1|ENSG00000280789.2|chr16	-0.184501	0.450609	-0.447033	0.00347068	PAGR1|ENSG00000280789.2|chr16	ns
MAZ|ENSG00000103495.15|chr16	-0.101353	0.772408	-0.386108	0.066048	MAZ|ENSG00000103495.15|chr16	ns
KIF22|ENSG00000079616.14|chr16	-0.0160183	0.976255	-0.287572	0.278411	KIF22|ENSG00000079616.14|chr16	ns
QPRT|ENSG00000103485.19|chr16	-0.0825539	0.828352	-0.0173341	0.966367	QPRT|ENSG00000103485.19|chr16	ns
NFATC2IP|ENSG00000176953.13|chr16	-0.103171	0.661943	0.160889	0.439351	NFATC2IP|ENSG00000176953.13|chr16	ns
SH2B1|ENSG00000178188.15|chr16	-0.395599	0.233699	-0.887845	0.0815268	SH2B1|ENSG00000178188.15|chr16	ns
TUFM|ENSG00000178952.11|chr16	-0.0983425	0.78861	0.0881849	0.763562	TUFM|ENSG00000178952.11|chr16	ns
PPP4C|ENSG00000149923.14|chr16	-0.31336	0.239228	-0.139085	0.620289	PPP4C|ENSG00000149923.14|chr16	ns
ERCC4|ENSG00000175595.16|chr16	-0.36698	0.271038	-1.08079	0.0501448	ERCC4|ENSG00000175595.16|chr16	ns
CPPED1|ENSG00000103381.12|chr16	0.100009	0.658698	0.00456286	0.992209	CPPED1|ENSG00000103381.12|chr16	ns
GSPT1|ENSG00000103342.13|chr16	0.049063	0.89751	-0.407578	0.0366734	GSPT1|ENSG00000103342.13|chr16	ns
ZNF200|ENSG00000010539.12|chr16	0.313627	0.296045	0.144657	0.685001	ZNF200|ENSG00000010539.12|chr16	ns
ZNF213|ENSG00000085644.14|chr16	0.136566	0.605715	-0.0110409	0.975226	ZNF213|ENSG00000085644.14|chr16	ns
THOC6|ENSG00000131652.14|chr16	0.0561452	0.862894	-0.406746	0.0603067	THOC6|ENSG00000131652.14|chr16	ns
HCFC1R1|ENSG00000103145.11|chr16	0.00619841	0.989638	-0.00241117	0.993271	HCFC1R1|ENSG00000103145.11|chr16	ns
TNFRSF12A|ENSG00000006327.14|chr16	0.147559	0.512233	0.359807	0.308536	TNFRSF12A|ENSG00000006327.14|chr16	ns
PAQR4|ENSG00000162073.14|chr16	-0.0163322	0.975092	-0.0690582	0.855928	PAQR4|ENSG00000162073.14|chr16	ns
PKMYT1|ENSG00000127564.17|chr16	0.00928839	0.986492	0.118233	0.736487	PKMYT1|ENSG00000127564.17|chr16	ns
FLYWCH2|ENSG00000162076.13|chr16	0.00180678	0.994843	-0.00316079	0.992944	FLYWCH2|ENSG00000162076.13|chr16	ns
ELOB|ENSG00000103363.16|chr16	-0.0581926	0.890656	-0.123286	0.650642	ELOB|ENSG00000103363.16|chr16	ns
SRRM2|ENSG00000167978.17|chr16	-0.18067	0.426139	0.139064	0.617548	SRRM2|ENSG00000167978.17|chr16	ns
KCTD5|ENSG00000167977.9|chr16	-0.0149481	0.976759	-0.47149	0.0704439	KCTD5|ENSG00000167977.9|chr16	ns
PDPK1|ENSG00000140992.19|chr16	-0.030281	0.956468	-0.94694	0.0196592	PDPK1|ENSG00000140992.19|chr16	ns
AMDHD2|ENSG00000162066.16|chr16	0.0739138	0.797574	-0.150273	0.370182	AMDHD2|ENSG00000162066.16|chr16	ns
ZNF263|ENSG00000006194.10|chr16	0.110358	0.76573	0.457441	0.189652	ZNF263|ENSG00000006194.10|chr16	ns
ATP6V0C|ENSG00000185883.12|chr16	-0.0641722	0.856464	-0.302627	0.0222033	ATP6V0C|ENSG00000185883.12|chr16	ns
TEDC2|ENSG00000162062.15|chr16	-0.786171	0.0584998	-0.151769	0.663264	TEDC2|ENSG00000162062.15|chr16	ns
CCNF|ENSG00000162063.13|chr16	-0.454003	0.0633607	-0.467448	0.128253	CCNF|ENSG00000162063.13|chr16	ns
RNPS1|ENSG00000205937.12|chr16	-0.0851692	0.778877	-0.122055	0.611956	RNPS1|ENSG00000205937.12|chr16	ns
ECI1|ENSG00000167969.13|chr16	0.277334	0.264619	0.108362	0.661951	ECI1|ENSG00000167969.13|chr16	ns
E4F1|ENSG00000167967.16|chr16	0.119337	0.719026	0.0562625	0.884818	E4F1|ENSG00000167967.16|chr16	ns
PGP|ENSG00000184207.9|chr16	0.166532	0.587212	-0.155818	0.54869	PGP|ENSG00000184207.9|chr16	ns
MLST8|ENSG00000167965.18|chr16	0.141678	0.595271	-0.139214	0.661951	MLST8|ENSG00000167965.18|chr16	ns
TRAF7|ENSG00000131653.13|chr16	0.0685345	0.875801	-0.231231	0.496078	TRAF7|ENSG00000131653.13|chr16	ns
NTHL1|ENSG00000065057.9|chr16	-0.0442538	0.849677	-0.268151	0.381454	NTHL1|ENSG00000065057.9|chr16	ns
ZNF598|ENSG00000167962.15|chr16	0.0199974	0.969374	0.130401	0.570882	ZNF598|ENSG00000167962.15|chr16	ns
GFER|ENSG00000127554.13|chr16	0.0403742	0.928272	-0.170846	0.626435	GFER|ENSG00000127554.13|chr16	ns
RPS2|ENSG00000140988.16|chr16	-0.0745612	0.801391	0.334234	0.03999	RPS2|ENSG00000140988.16|chr16	ns
NDUFB10|ENSG00000140990.15|chr16	-0.0880634	0.813995	-0.449293	0.118983	NDUFB10|ENSG00000140990.15|chr16	ns
TBC1D24|ENSG00000162065.14|chr16	-0.0703658	0.859547	-0.0682915	0.854386	TBC1D24|ENSG00000162065.14|chr16	ns
ZNF75A|ENSG00000162086.16|chr16	0.404493	0.226288	-0.0023826	0.993232	ZNF75A|ENSG00000162086.16|chr16	ns
ZSCAN32|ENSG00000140987.21|chr16	0.0616252	0.888215	0.0892659	0.811965	ZSCAN32|ENSG00000140987.21|chr16	ns
ZNF174|ENSG00000103343.13|chr16	-0.0575833	0.840023	-0.0921668	0.778924	ZNF174|ENSG00000103343.13|chr16	ns
RSL1D1|ENSG00000171490.13|chr16	-0.223153	0.276778	0.0805322	0.693713	RSL1D1|ENSG00000171490.13|chr16	ns
ZC3H7A|ENSG00000122299.12|chr16	0.146656	0.660189	0.144671	0.691092	ZC3H7A|ENSG00000122299.12|chr16	ns
TXNDC11|ENSG00000153066.13|chr16	0.120645	0.719026	0.234216	0.503723	TXNDC11|ENSG00000153066.13|chr16	ns
SNN|ENSG00000184602.6|chr16	-0.856866	0.081225	-0.22324	0.0750038	SNN|ENSG00000184602.6|chr16	ns
LITAF|ENSG00000189067.14|chr16	-0.194218	0.520094	-0.388478	0.120081	LITAF|ENSG00000189067.14|chr16	ns
RMI2|ENSG00000175643.10|chr16	-0.00485582	0.993061	0.237815	0.351155	RMI2|ENSG00000175643.10|chr16	ns
NUBP1|ENSG00000103274.11|chr16	0.2336	0.482744	0.244254	0.412619	NUBP1|ENSG00000103274.11|chr16	ns
EMP2|ENSG00000213853.10|chr16	-0.0353803	0.945076	0.0301681	0.937375	EMP2|ENSG00000213853.10|chr16	ns
C16orf72|ENSG00000182831.12|chr16	-0.0674373	0.87489	-0.197181	0.531097	C16orf72|ENSG00000182831.12|chr16	ns
USP7|ENSG00000187555.17|chr16	-0.179263	0.528508	-0.151319	0.589241	USP7|ENSG00000187555.17|chr16	ns
CARHSP1|ENSG00000153048.11|chr16	-0.208735	0.521509	-0.227823	0.481045	CARHSP1|ENSG00000153048.11|chr16	ns
PMM2|ENSG00000140650.13|chr16	0.52015	0.107367	0.232778	0.484797	PMM2|ENSG00000140650.13|chr16	ns
TMEM186|ENSG00000184857.8|chr16	0.0139202	0.979402	0.23624	0.442503	TMEM186|ENSG00000184857.8|chr16	ns
ABAT|ENSG00000183044.12|chr16	-0.00176935	0.9946	-0.169497	0.0214064	ABAT|ENSG00000183044.12|chr16	ns
METTL22|ENSG00000067365.15|chr16	0.0698335	0.833195	-0.0860786	0.523906	METTL22|ENSG00000067365.15|chr16	ns
EEF2KMT|ENSG00000118894.15|chr16	0.132825	0.694877	-0.0878182	0.480583	EEF2KMT|ENSG00000118894.15|chr16	ns
ALG1|ENSG00000033011.14|chr16	0.014891	0.975092	0.0179966	0.968075	ALG1|ENSG00000033011.14|chr16	ns
NAGPA|ENSG00000103174.13|chr16	-0.00936081	0.984096	-0.321454	0.364703	NAGPA|ENSG00000103174.13|chr16	ns
UBN1|ENSG00000118900.15|chr16	-0.107381	0.778877	-0.0955389	0.791435	UBN1|ENSG00000118900.15|chr16	ns
GLYR1|ENSG00000140632.17|chr16	-0.0224593	0.967037	-0.0773602	0.662457	GLYR1|ENSG00000140632.17|chr16	ns
ZNF500|ENSG00000103199.14|chr16	0.115405	0.757887	0.634604	0.07775	ZNF500|ENSG00000103199.14|chr16	ns
MGRN1|ENSG00000102858.13|chr16	-0.0389387	0.904394	-0.217058	0.420743	MGRN1|ENSG00000102858.13|chr16	ns
UBALD1|ENSG00000153443.13|chr16	0.0790577	0.842224	0.144145	0.617204	UBALD1|ENSG00000153443.13|chr16	ns
TFAP4|ENSG00000090447.12|chr16	-0.00379505	0.99329	-0.0170801	0.966367	TFAP4|ENSG00000090447.12|chr16	ns
ADCY9|ENSG00000162104.10|chr16	-0.183406	0.562808	-0.36097	0.276489	ADCY9|ENSG00000162104.10|chr16	ns
CREBBP|ENSG00000005339.15|chr16	0.127735	0.712129	-0.606057	0.0883406	CREBBP|ENSG00000005339.15|chr16	ns
TRAP1|ENSG00000126602.11|chr16	-0.0679646	0.862056	0.136541	0.606142	TRAP1|ENSG00000126602.11|chr16	ns
CLUAP1|ENSG00000103351.13|chr16	0.096429	0.800616	0.00683238	0.989706	CLUAP1|ENSG00000103351.13|chr16	ns
ZNF597|ENSG00000167981.7|chr16	0.500723	0.172904	0.113395	0.460322	ZNF597|ENSG00000167981.7|chr16	ns
FAHD1|ENSG00000180185.13|chr16	-0.0486248	0.91388	-0.0231309	0.938219	FAHD1|ENSG00000180185.13|chr16	ns
DGKH|ENSG00000102780.17|chr13	-0.129311	0.683109	-0.179642	0.535834	DGKH|ENSG00000102780.17|chr13	ns
NAA16|ENSG00000172766.19|chr13	0.152288	0.65865	-0.350434	0.120449	NAA16|ENSG00000172766.19|chr13	ns
KBTBD6|ENSG00000165572.8|chr13	-0.168033	0.530435	-0.23941	0.294714	KBTBD6|ENSG00000165572.8|chr13	ns
ZNRD2|ENSG00000173465.8|chr11	0.0159904	0.964911	0.342993	0.312919	ZNRD2|ENSG00000173465.8|chr11	ns
SCYL1|ENSG00000142186.18|chr11	0.0287179	0.959478	0.137196	0.676749	SCYL1|ENSG00000142186.18|chr11	ns
FRMD8|ENSG00000126391.14|chr11	-0.0816399	0.818698	-0.660971	0.120757	FRMD8|ENSG00000126391.14|chr11	ns
DPF2|ENSG00000133884.10|chr11	0.000514523	0.998354	0.0659089	0.867927	DPF2|ENSG00000133884.10|chr11	ns
POLA2|ENSG00000014138.9|chr11	-0.00343762	0.99329	0.9542	0.027473	POLA2|ENSG00000014138.9|chr11	ns
MRPL49|ENSG00000149792.9|chr11	0.257098	0.336782	0.3295	0.162769	MRPL49|ENSG00000149792.9|chr11	ns
FAU|ENSG00000149806.11|chr11	0.12677	0.634658	0.202507	0.160662	FAU|ENSG00000149806.11|chr11	ns
ZNHIT2|ENSG00000174276.7|chr11	0.0771558	0.827256	1.24496	0.00286023	ZNHIT2|ENSG00000174276.7|chr11	ns
TM7SF2|ENSG00000149809.17|chr11	0.0252254	0.949009	0.0230955	0.848845	TM7SF2|ENSG00000149809.17|chr11	ns
VPS51|ENSG00000149823.9|chr11	0.0979923	0.651104	-0.0420086	0.904511	VPS51|ENSG00000149823.9|chr11	ns
CDCA5|ENSG00000146670.10|chr11	-0.00289189	0.9946	0.0996456	0.748549	CDCA5|ENSG00000146670.10|chr11	ns
SAC3D1|ENSG00000168061.17|chr11	-0.121597	0.722412	-0.111578	0.643512	SAC3D1|ENSG00000168061.17|chr11	ns
SNX15|ENSG00000110025.13|chr11	-0.00179841	0.994617	-0.166442	0.312724	SNX15|ENSG00000110025.13|chr11	ns
FAM89B|ENSG00000176973.8|chr11	-0.026339	0.960033	-0.104943	0.770511	FAM89B|ENSG00000176973.8|chr11	ns
ARL2|ENSG00000213465.8|chr11	-0.0314744	0.944312	-0.288403	0.390644	ARL2|ENSG00000213465.8|chr11	ns
EHD1|ENSG00000110047.18|chr11	0.0701763	0.857671	-0.0536873	0.888482	EHD1|ENSG00000110047.18|chr11	ns
MEN1|ENSG00000133895.18|chr11	-0.169611	0.57597	-0.616473	0.0298651	MEN1|ENSG00000133895.18|chr11	ns
SF1|ENSG00000168066.21|chr11	-0.231718	0.309111	-0.493866	0.0135986	SF1|ENSG00000168066.21|chr11	ns
PRDX5|ENSG00000126432.14|chr11	0.118126	0.660189	0.266067	0.43649	PRDX5|ENSG00000126432.14|chr11	ns
TRMT112|ENSG00000173113.7|chr11	-0.0187617	0.963924	-0.388625	0.00183364	TRMT112|ENSG00000173113.7|chr11	ns
ESRRA|ENSG00000173153.17|chr11	-0.0979573	0.793715	-0.152481	0.660031	ESRRA|ENSG00000173153.17|chr11	ns
NUDT22|ENSG00000149761.9|chr11	-0.0355177	0.92872	0.11086	0.756569	NUDT22|ENSG00000149761.9|chr11	ns
STIP1|ENSG00000168439.17|chr11	-0.0426007	0.928064	0.597742	0.0773754	STIP1|ENSG00000168439.17|chr11	ns
OTUB1|ENSG00000167770.13|chr11	0.137301	0.642863	-0.323282	0.350745	OTUB1|ENSG00000167770.13|chr11	ns
COX8A|ENSG00000176340.4|chr11	-0.0752848	0.78861	-0.189317	0.178141	COX8A|ENSG00000176340.4|chr11	ns
NAA40|ENSG00000110583.13|chr11	-0.0022667	0.9946	-0.109694	0.715903	NAA40|ENSG00000110583.13|chr11	ns
MARK2|ENSG00000072518.22|chr11	-0.0232269	0.963924	0.0528208	0.893661	MARK2|ENSG00000072518.22|chr11	ns
SPINDOC|ENSG00000168005.9|chr11	-0.0756842	0.850627	-0.668056	0.0445792	SPINDOC|ENSG00000168005.9|chr11	ns
ATG2A|ENSG00000110046.13|chr11	-0.016337	0.963542	0.0994882	0.742923	ATG2A|ENSG00000110046.13|chr11	ns
ZFTA|ENSG00000188070.9|chr11	-0.124332	0.663191	-0.0339556	0.126273	ZFTA|ENSG00000188070.9|chr11	ns
RELA|ENSG00000173039.20|chr11	-0.0481258	0.914948	-0.227814	0.479368	RELA|ENSG00000173039.20|chr11	ns
RNASEH2C|ENSG00000172922.11|chr11	-0.0902368	0.814877	0.0351342	0.931973	RNASEH2C|ENSG00000172922.11|chr11	ns
PPP6R3|ENSG00000110075.15|chr11	0.0555584	0.904394	-0.72233	0.10341	PPP6R3|ENSG00000110075.15|chr11	ns
C11orf24|ENSG00000171067.11|chr11	-0.0100097	0.984096	-0.0446786	0.906205	C11orf24|ENSG00000171067.11|chr11	ns
KMT5B|ENSG00000110066.16|chr11	-0.00391788	0.99329	-0.75894	0.0941654	KMT5B|ENSG00000110066.16|chr11	ns
CHKA|ENSG00000110721.12|chr11	-0.0940933	0.806652	-0.134715	0.707624	CHKA|ENSG00000110721.12|chr11	ns
NDUFS8|ENSG00000110717.13|chr11	0.0293517	0.950996	-0.127581	0.707384	NDUFS8|ENSG00000110717.13|chr11	ns
GSTP1|ENSG00000084207.18|chr11	0.0503138	0.910231	-0.177011	0.598083	GSTP1|ENSG00000084207.18|chr11	ns
AIP|ENSG00000110711.11|chr11	-0.0828233	0.771469	-0.0101308	0.979632	AIP|ENSG00000110711.11|chr11	ns
CORO1B|ENSG00000172725.14|chr11	0.0844339	0.828423	-0.41943	0.228867	CORO1B|ENSG00000172725.14|chr11	ns
RPS6KB2|ENSG00000175634.15|chr11	0.0467942	0.888611	-0.200769	0.151576	RPS6KB2|ENSG00000175634.15|chr11	ns
PPP1CA|ENSG00000172531.16|chr11	-0.0642763	0.881068	-0.510367	0.154287	PPP1CA|ENSG00000172531.16|chr11	ns
RAD9A|ENSG00000172613.8|chr11	0.145343	0.517996	0.377919	0.285742	RAD9A|ENSG00000172613.8|chr11	ns
GRK2|ENSG00000173020.11|chr11	0.11043	0.709949	-0.236756	0.489984	GRK2|ENSG00000173020.11|chr11	ns
KDM2A|ENSG00000173120.15|chr11	-0.100946	0.792212	-0.528855	0.100108	KDM2A|ENSG00000173120.15|chr11	ns
KAT5|ENSG00000172977.13|chr11	0.280418	0.310733	0.573285	0.13606	KAT5|ENSG00000172977.13|chr11	ns
RBM14|ENSG00000239306.5|chr11	0.29654	0.226555	0.273849	0.269671	RBM14|ENSG00000239306.5|chr11	ns
MRPL11|ENSG00000174547.13|chr11	0.0676469	0.868928	-0.0726037	0.847502	MRPL11|ENSG00000174547.13|chr11	ns
B4GAT1|ENSG00000174684.7|chr11	-0.214561	0.513395	-0.339325	0.317705	B4GAT1|ENSG00000174684.7|chr11	ns
BRMS1|ENSG00000174744.14|chr11	-0.142303	0.649773	-0.11674	0.719273	BRMS1|ENSG00000174744.14|chr11	ns
YIF1A|ENSG00000174851.16|chr11	0.224464	0.470716	0.0244913	0.95318	YIF1A|ENSG00000174851.16|chr11	ns
SF3B2|ENSG00000087365.16|chr11	0.00706621	0.990187	0.152799	0.523526	SF3B2|ENSG00000087365.16|chr11	ns
BANF1|ENSG00000175334.8|chr11	0.0275211	0.948318	0.085137	0.79399	BANF1|ENSG00000175334.8|chr11	ns
EIF1AD|ENSG00000175376.9|chr11	0.0578172	0.900574	-0.0459821	0.904813	EIF1AD|ENSG00000175376.9|chr11	ns
DRAP1|ENSG00000175550.8|chr11	0.0919956	0.73773	-0.0402029	0.914774	DRAP1|ENSG00000175550.8|chr11	ns
C11orf68|ENSG00000175573.7|chr11	0.13263	0.700897	-0.0195268	0.960724	C11orf68|ENSG00000175573.7|chr11	ns
FIBP|ENSG00000172500.13|chr11	0.0492257	0.88265	0.0135111	0.973774	FIBP|ENSG00000172500.13|chr11	ns
MUS81|ENSG00000172732.12|chr11	0.0354282	0.939567	0.603072	0.129829	MUS81|ENSG00000172732.12|chr11	ns
CFL1|ENSG00000172757.13|chr11	-0.0845126	0.764808	-0.260425	0.0404508	CFL1|ENSG00000172757.13|chr11	ns
AP5B1|ENSG00000254470.3|chr11	0.00569987	0.991822	-0.498729	0.167052	AP5B1|ENSG00000254470.3|chr11	ns
ZDHHC24|ENSG00000174165.8|chr11	-0.053107	0.855616	0.0636058	0.868398	ZDHHC24|ENSG00000174165.8|chr11	ns
RTN3|ENSG00000133318.14|chr11	-0.157706	0.642863	-0.0867221	0.787951	RTN3|ENSG00000133318.14|chr11	ns
WDR74|ENSG00000133316.16|chr11	0.264087	0.3642	0.0142774	0.96842	WDR74|ENSG00000133316.16|chr11	ns
STX5|ENSG00000162236.13|chr11	0.458525	0.201784	0.696111	0.100457	STX5|ENSG00000162236.13|chr11	ns
FAM111B|ENSG00000189057.11|chr11	0.0823009	0.819591	-0.225548	0.439518	FAM111B|ENSG00000189057.11|chr11	ns
ZFP91|ENSG00000186660.15|chr11	0.0437758	0.915845	-0.30306	0.262439	ZFP91|ENSG00000186660.15|chr11	ns
CTNND1|ENSG00000198561.16|chr11	0.0868437	0.825807	-0.316337	0.356937	CTNND1|ENSG00000198561.16|chr11	ns
TMX2|ENSG00000213593.10|chr11	0.0582941	0.89751	-0.0834755	0.824046	TMX2|ENSG00000213593.10|chr11	ns
MED19|ENSG00000156603.20|chr11	-0.0236941	0.963924	0.741907	0.0127202	MED19|ENSG00000156603.20|chr11	ns
ZDHHC5|ENSG00000156599.11|chr11	-0.00284083	0.9946	-0.131643	0.706857	ZDHHC5|ENSG00000156599.11|chr11	ns
CLP1|ENSG00000172409.7|chr11	-0.0288207	0.955153	-0.163784	0.643342	CLP1|ENSG00000172409.7|chr11	ns
TIMM10|ENSG00000134809.9|chr11	-0.0381963	0.935276	-0.185851	0.58097	TIMM10|ENSG00000134809.9|chr11	ns
SSRP1|ENSG00000149136.9|chr11	-0.0127257	0.979402	0.258199	0.270872	SSRP1|ENSG00000149136.9|chr11	ns
PTPMT1|ENSG00000110536.14|chr11	-0.0467462	0.921447	-0.612483	0.0748318	PTPMT1|ENSG00000110536.14|chr11	ns
CELF1|ENSG00000149187.19|chr11	-0.0463669	0.878802	-0.108393	0.633249	CELF1|ENSG00000149187.19|chr11	ns
PSMC3|ENSG00000165916.9|chr11	0.111088	0.75934	0.380397	0.251922	PSMC3|ENSG00000165916.9|chr11	ns
SLC39A13|ENSG00000165915.14|chr11	-0.0687674	0.824412	-0.129601	0.61205	SLC39A13|ENSG00000165915.14|chr11	ns
OSBP|ENSG00000110048.12|chr11	0.169148	0.614854	0.219251	0.51835	OSBP|ENSG00000110048.12|chr11	ns
MADD|ENSG00000110514.19|chr11	0.0370847	0.931035	-0.0516681	0.854386	MADD|ENSG00000110514.19|chr11	ns
DDB2|ENSG00000134574.12|chr11	0.0533604	0.868555	-0.072494	0.694594	DDB2|ENSG00000134574.12|chr11	ns
ARFGAP2|ENSG00000149182.15|chr11	0.278523	0.387609	0.224307	0.523603	ARFGAP2|ENSG00000149182.15|chr11	ns
CKAP5|ENSG00000175216.15|chr11	-0.089637	0.81211	-0.322969	0.339178	CKAP5|ENSG00000175216.15|chr11	ns
ZNF408|ENSG00000175213.3|chr11	0.650814	0.139418	0.69434	0.105381	ZNF408|ENSG00000175213.3|chr11	ns
ARHGAP1|ENSG00000175220.12|chr11	-0.0150571	0.976255	0.328732	0.341716	ARHGAP1|ENSG00000175220.12|chr11	ns
ATG13|ENSG00000175224.17|chr11	0.0877669	0.806652	-0.119318	0.740225	ATG13|ENSG00000175224.17|chr11	ns
MDK|ENSG00000110492.17|chr11	-0.0913479	0.780657	-0.392275	0.264327	MDK|ENSG00000110492.17|chr11	ns
PHF21A|ENSG00000135365.17|chr11	-0.017299	0.969374	-0.15927	0.456586	PHF21A|ENSG00000135365.17|chr11	ns
SLC35C1|ENSG00000181830.9|chr11	0.08546	0.731785	0.0572433	0.87356	SLC35C1|ENSG00000181830.9|chr11	ns
TP53I11|ENSG00000175274.19|chr11	-0.0508768	0.887655	-0.116981	0.675787	TP53I11|ENSG00000175274.19|chr11	ns
ALX4|ENSG00000052850.8|chr11	-0.0867103	0.735105	-0.0505461	0.848638	ALX4|ENSG00000052850.8|chr11	ns
EXT2|ENSG00000151348.16|chr11	0.131805	0.690514	-0.0776905	0.834896	EXT2|ENSG00000151348.16|chr11	ns
C11orf96|ENSG00000187479.9|chr11	1.07721	0.00390185	0.113898	0.75137	C11orf96|ENSG00000187479.9|chr11	ns
ACP2|ENSG00000134575.13|chr11	0.130435	0.696765	0.356412	0.299351	ACP2|ENSG00000134575.13|chr11	ns
PATL1|ENSG00000166889.14|chr11	-0.0977692	0.80184	-0.548782	0.120417	PATL1|ENSG00000166889.14|chr11	ns
MRPL16|ENSG00000166902.5|chr11	-0.0858809	0.821117	0.0838664	0.776656	MRPL16|ENSG00000166902.5|chr11	ns
CCDC86|ENSG00000110104.13|chr11	0.0293095	0.95837	0.320161	0.19771	CCDC86|ENSG00000110104.13|chr11	ns
NXF1|ENSG00000162231.14|chr11	-0.0497963	0.915845	0.0507152	0.898921	NXF1|ENSG00000162231.14|chr11	ns
TMEM179B|ENSG00000185475.11|chr11	-0.0176699	0.969374	-0.246256	0.441963	TMEM179B|ENSG00000185475.11|chr11	ns
TMEM223|ENSG00000168569.8|chr11	-0.0603144	0.888215	0.0595297	0.8364	TMEM223|ENSG00000168569.8|chr11	ns
POLR2G|ENSG00000168002.12|chr11	0.215984	0.485647	0.23875	0.392312	POLR2G|ENSG00000168002.12|chr11	ns
TTC9C|ENSG00000162222.14|chr11	0.0770434	0.832011	-0.159382	0.646436	TTC9C|ENSG00000162222.14|chr11	ns
HNRNPUL2|ENSG00000214753.4|chr11	0.034849	0.933395	-0.183824	0.533636	HNRNPUL2|ENSG00000214753.4|chr11	ns
BSCL2|ENSG00000168000.16|chr11	-0.139221	0.62361	-0.106823	0.738696	BSCL2|ENSG00000168000.16|chr11	ns
UBXN1|ENSG00000162191.14|chr11	0.14993	0.661943	0.00352095	0.994724	UBXN1|ENSG00000162191.14|chr11	ns
UQCC3|ENSG00000204922.5|chr11	0.0512484	0.904342	-0.00239815	0.994945	UQCC3|ENSG00000204922.5|chr11	ns
LBHD1|ENSG00000162194.13|chr11	-0.0569555	0.868555	-0.0217882	0.958055	LBHD1|ENSG00000162194.13|chr11	ns
C11orf98|ENSG00000278615.5|chr11	-0.052352	0.88201	-0.0257529	0.948551	C11orf98|ENSG00000278615.5|chr11	ns
INTS5|ENSG00000185085.2|chr11	0.00687232	0.991822	0.0575722	0.883116	INTS5|ENSG00000185085.2|chr11	ns
GANAB|ENSG00000089597.18|chr11	-0.0382395	0.938446	-0.0974821	0.788586	GANAB|ENSG00000089597.18|chr11	ns
MTA2|ENSG00000149480.7|chr11	0.0137551	0.979402	-0.0672808	0.847636	MTA2|ENSG00000149480.7|chr11	ns
TUT1|ENSG00000149016.16|chr11	0.0475446	0.913373	-0.0285906	0.941925	TUT1|ENSG00000149016.16|chr11	ns
EEF1G|ENSG00000254772.10|chr11	-0.163515	0.590746	0.200416	0.317379	EEF1G|ENSG00000254772.10|chr11	ns
ASRGL1|ENSG00000162174.12|chr11	-0.0861834	0.806652	-0.297517	0.365274	ASRGL1|ENSG00000162174.12|chr11	ns
FTH1|ENSG00000167996.16|chr11	0.0838154	0.828423	0.673457	0.0268439	FTH1|ENSG00000167996.16|chr11	ns
FADS1|ENSG00000149485.19|chr11	0.0510789	0.914948	0.214062	0.53082	FADS1|ENSG00000149485.19|chr11	ns
FADS2|ENSG00000134824.14|chr11	-0.0740288	0.833195	-0.144494	0.686999	FADS2|ENSG00000134824.14|chr11	ns
FEN1|ENSG00000168496.4|chr11	-0.0327125	0.938593	0.179204	0.28915	FEN1|ENSG00000168496.4|chr11	ns
SDHAF2|ENSG00000167985.7|chr11	-0.0952536	0.780472	-0.204284	0.553269	SDHAF2|ENSG00000167985.7|chr11	ns
TMEM216|ENSG00000187049.11|chr11	0.130614	0.715013	0.0973934	0.795562	TMEM216|ENSG00000187049.11|chr11	ns
TMEM138|ENSG00000149483.13|chr11	0.128223	0.720943	0.292081	0.310457	TMEM138|ENSG00000149483.13|chr11	ns
CYB561A3|ENSG00000162144.10|chr11	-0.0846386	0.753589	-1.8627	0.00438561	CYB561A3|ENSG00000162144.10|chr11	ns
DDB1|ENSG00000167986.15|chr11	0.0476192	0.920326	0.324753	0.312724	DDB1|ENSG00000167986.15|chr11	ns
VPS37C|ENSG00000167987.11|chr11	0.134963	0.704251	0.22084	0.521079	VPS37C|ENSG00000167987.11|chr11	ns
TMEM109|ENSG00000110108.10|chr11	-0.255609	0.301976	-0.358937	0.180512	TMEM109|ENSG00000110108.10|chr11	ns
PRPF19|ENSG00000110107.9|chr11	-0.166894	0.573283	-0.0393329	0.923759	PRPF19|ENSG00000110107.9|chr11	ns
CPT1A|ENSG00000110090.13|chr11	-0.0760463	0.747499	0.214942	0.369843	CPT1A|ENSG00000110090.13|chr11	ns
ALKBH3|ENSG00000166199.13|chr11	0.0425924	0.900574	-0.179886	0.589836	ALKBH3|ENSG00000166199.13|chr11	ns
MRPL21|ENSG00000197345.13|chr11	0.0388471	0.939432	-0.148999	0.596747	MRPL21|ENSG00000197345.13|chr11	ns
CCND1|ENSG00000110092.4|chr11	-0.379345	0.165791	-0.441132	0.126077	CCND1|ENSG00000110092.4|chr11	ns
ZBTB16|ENSG00000109906.15|chr11	-1.10156	0.0631894	-0.196122	0.0867626	ZBTB16|ENSG00000109906.15|chr11	ns
USP28|ENSG00000048028.12|chr11	-0.276629	0.387609	-0.0812811	0.160328	USP28|ENSG00000048028.12|chr11	ns
ZW10|ENSG00000086827.9|chr11	0.0359857	0.918254	0.0538938	0.867209	ZW10|ENSG00000086827.9|chr11	ns
NCAM1|ENSG00000149294.17|chr11	-0.0730344	0.825967	-0.356216	0.156957	NCAM1|ENSG00000149294.17|chr11	ns
PTS|ENSG00000150787.8|chr11	-0.00219334	0.9946	-0.137567	0.555999	PTS|ENSG00000150787.8|chr11	ns
SDHD|ENSG00000204370.13|chr11	-0.170961	0.612679	0.174994	0.604479	SDHD|ENSG00000204370.13|chr11	ns
TIMM8B|ENSG00000150779.12|chr11	-0.0853761	0.827667	-0.134957	0.680936	TIMM8B|ENSG00000150779.12|chr11	ns
NKAPD1|ENSG00000150776.18|chr11	-0.0259752	0.960825	-0.0642638	0.858409	NKAPD1|ENSG00000150776.18|chr11	ns
DLAT|ENSG00000150768.17|chr11	-0.0317364	0.955738	-0.440268	0.198695	DLAT|ENSG00000150768.17|chr11	ns
DIXDC1|ENSG00000150764.14|chr11	-0.129779	0.655838	-0.217946	0.375268	DIXDC1|ENSG00000150764.14|chr11	ns
C11orf1|ENSG00000137720.8|chr11	0.00116676	0.9965	-0.270718	0.354625	C11orf1|ENSG00000137720.8|chr11	ns
ENSG00000258529|ENSG00000258529.5|chr11	0.0467637	0.844692	-0.0145036	0.963969	ENSG00000258529|ENSG00000258529.5|chr11	ns
ALG9|ENSG00000086848.15|chr11	0.0398533	0.888215	0.043968	0.902035	ALG9|ENSG00000086848.15|chr11	ns
C11orf71|ENSG00000180425.11|chr11	-0.060926	0.819591	0.0379889	0.91569	C11orf71|ENSG00000180425.11|chr11	ns
PPP2R1B|ENSG00000137713.16|chr11	-0.158087	0.618722	0.123231	0.721607	PPP2R1B|ENSG00000137713.16|chr11	ns
FDX1|ENSG00000137714.3|chr11	-0.037787	0.939567	-0.648014	0.0261345	FDX1|ENSG00000137714.3|chr11	ns
ZC3H12C|ENSG00000149289.11|chr11	-0.08726	0.810401	-0.149338	0.493647	ZC3H12C|ENSG00000149289.11|chr11	ns
RDX|ENSG00000137710.17|chr11	-0.0211571	0.969374	-0.409804	0.250882	RDX|ENSG00000137710.17|chr11	ns
DDX10|ENSG00000178105.12|chr11	-0.0714805	0.850627	-0.310275	0.337747	DDX10|ENSG00000178105.12|chr11	ns
EXPH5|ENSG00000110723.12|chr11	0.0380511	0.935276	-0.079128	0.643408	EXPH5|ENSG00000110723.12|chr11	ns
POGLUT3|ENSG00000178202.13|chr11	0.0421572	0.931035	-0.04551	0.907242	POGLUT3|ENSG00000178202.13|chr11	ns
ATM|ENSG00000149311.20|chr11	-0.060326	0.880696	0.157687	0.39147	ATM|ENSG00000149311.20|chr11	ns
NPAT|ENSG00000149308.17|chr11	0.756377	0.0495878	-0.0241267	0.928361	NPAT|ENSG00000149308.17|chr11	ns
ACAT1|ENSG00000075239.14|chr11	0.115915	0.730795	-0.143584	0.662159	ACAT1|ENSG00000075239.14|chr11	ns
CUL5|ENSG00000166266.14|chr11	0.0711431	0.861544	0.465455	0.182178	CUL5|ENSG00000166266.14|chr11	ns
SLC35F2|ENSG00000110660.15|chr11	-0.230201	0.4784	-0.0646572	0.868534	SLC35F2|ENSG00000110660.15|chr11	ns
ALKBH8|ENSG00000137760.15|chr11	0.126907	0.706657	-0.0828764	0.821182	ALKBH8|ENSG00000137760.15|chr11	ns
AASDHPPT|ENSG00000149313.11|chr11	-0.0964711	0.780657	-0.224599	0.465702	AASDHPPT|ENSG00000149313.11|chr11	ns
SIK2|ENSG00000170145.5|chr11	0.0395043	0.929854	-0.107629	0.703981	SIK2|ENSG00000170145.5|chr11	ns
MSANTD4|ENSG00000170903.12|chr11	0.215757	0.515695	0.256518	0.454085	MSANTD4|ENSG00000170903.12|chr11	ns
RBM7|ENSG00000076053.12|chr11	-0.0295882	0.956468	-0.105027	0.771333	RBM7|ENSG00000076053.12|chr11	ns
CADM1|ENSG00000182985.18|chr11	-0.0537963	0.895084	-0.234089	0.406927	CADM1|ENSG00000182985.18|chr11	ns
SORL1|ENSG00000137642.13|chr11	-0.0628423	0.832839	-0.108319	0.677354	SORL1|ENSG00000137642.13|chr11	ns
SC5D|ENSG00000109929.10|chr11	0.401746	0.0727081	0.166914	0.603904	SC5D|ENSG00000109929.10|chr11	ns
TBCEL|ENSG00000154114.13|chr11	0.17379	0.46917	-0.25953	0.354773	TBCEL|ENSG00000154114.13|chr11	ns
ARHGEF12|ENSG00000196914.9|chr11	-0.109765	0.754931	-0.267487	0.276568	ARHGEF12|ENSG00000196914.9|chr11	ns
TLCD5|ENSG00000181264.9|chr11	0.0653235	0.880696	-0.190441	0.583606	TLCD5|ENSG00000181264.9|chr11	ns
OAF|ENSG00000184232.9|chr11	0.0509926	0.879161	-0.226463	0.450708	OAF|ENSG00000184232.9|chr11	ns
USP2|ENSG00000036672.16|chr11	0.159283	0.404257	0.0607353	0.811216	USP2|ENSG00000036672.16|chr11	ns
RNF26|ENSG00000173456.5|chr11	-0.12506	0.726667	-0.712264	0.0298651	RNF26|ENSG00000173456.5|chr11	ns
MCAM|ENSG00000076706.17|chr11	0.016996	0.969374	0.0190827	0.965446	MCAM|ENSG00000076706.17|chr11	ns
CBL|ENSG00000110395.8|chr11	-0.14634	0.674748	-0.548536	0.160305	CBL|ENSG00000110395.8|chr11	ns
NLRX1|ENSG00000160703.16|chr11	-0.106834	0.689398	-1.71575	0.0221155	NLRX1|ENSG00000160703.16|chr11	ns
HINFP|ENSG00000172273.13|chr11	0.00247729	0.9946	0.250331	0.449289	HINFP|ENSG00000172273.13|chr11	ns
C2CD2L|ENSG00000172375.14|chr11	-0.0278865	0.948479	-0.169887	0.34808	C2CD2L|ENSG00000172375.14|chr11	ns
REXO2|ENSG00000076043.11|chr11	-0.0247903	0.963668	-0.201037	0.486888	REXO2|ENSG00000076043.11|chr11	ns
DPAGT1|ENSG00000172269.20|chr11	0.097597	0.753673	0.0981249	0.78455	DPAGT1|ENSG00000172269.20|chr11	ns
HMBS|ENSG00000256269.11|chr11	0.112098	0.693353	-0.0138259	0.973469	HMBS|ENSG00000256269.11|chr11	ns
ARCN1|ENSG00000095139.15|chr11	-0.036399	0.944653	-0.0330335	0.932981	ARCN1|ENSG00000095139.15|chr11	ns
IFT46|ENSG00000118096.10|chr11	0.0896993	0.784044	0.0296567	0.943492	IFT46|ENSG00000118096.10|chr11	ns
TMEM25|ENSG00000149582.16|chr11	-0.0934895	0.733604	-0.193136	0.272137	TMEM25|ENSG00000149582.16|chr11	ns
KMT2A|ENSG00000118058.24|chr11	-0.0340814	0.948075	-0.261319	0.447641	KMT2A|ENSG00000118058.24|chr11	ns
ENSG00000285827|ENSG00000285827.1|chr11	0.00730874	0.985666	-0.0113289	0.966367	ENSG00000285827|ENSG00000285827.1|chr11	ns
ATP5MG|ENSG00000167283.9|chr11	-0.137968	0.641728	0.242176	0.205729	ATP5MG|ENSG00000167283.9|chr11	ns
UBE4A|ENSG00000110344.10|chr11	0.0580659	0.900574	-0.393055	0.282867	UBE4A|ENSG00000110344.10|chr11	ns
BACE1|ENSG00000186318.18|chr11	-0.0757874	0.815252	-0.242052	0.192283	BACE1|ENSG00000186318.18|chr11	ns
RNF214|ENSG00000167257.11|chr11	0.0480135	0.8986	0.000778636	0.999532	RNF214|ENSG00000167257.11|chr11	ns
PCSK7|ENSG00000160613.15|chr11	0.0889556	0.756387	0.0354892	0.88218	PCSK7|ENSG00000160613.15|chr11	ns
ZPR1|ENSG00000109917.11|chr11	-0.346983	0.296916	-0.102269	0.780468	ZPR1|ENSG00000109917.11|chr11	ns
BUD13|ENSG00000137656.12|chr11	0.0895128	0.806652	0.390553	0.281136	BUD13|ENSG00000137656.12|chr11	ns
H2AX|ENSG00000188486.4|chr11	0.017518	0.965448	-0.246821	0.138638	H2AX|ENSG00000188486.4|chr11	ns
DCUN1D5|ENSG00000137692.12|chr11	0.0401896	0.930512	-0.225633	0.406534	DCUN1D5|ENSG00000137692.12|chr11	ns
BIRC2|ENSG00000110330.10|chr11	-0.174318	0.604087	-0.995893	0.022051	BIRC2|ENSG00000110330.10|chr11	ns
YAP1|ENSG00000137693.14|chr11	-0.903904	0.0430194	-0.117493	0.708655	YAP1|ENSG00000137693.14|chr11	ns
PAK1|ENSG00000149269.10|chr11	-0.0320738	0.931035	-2.40235	0.00783273	PAK1|ENSG00000149269.10|chr11	ns
ACER3|ENSG00000078124.13|chr11	0.107547	0.763481	-0.239548	0.225248	ACER3|ENSG00000078124.13|chr11	ns
EMSY|ENSG00000158636.17|chr11	0.0166196	0.973222	-1.28546	0.0353689	EMSY|ENSG00000158636.17|chr11	ns
THAP12|ENSG00000137492.9|chr11	-0.130467	0.690514	-0.459942	0.204714	THAP12|ENSG00000137492.9|chr11	ns
UVRAG|ENSG00000198382.9|chr11	0.520187	0.153035	-0.128282	0.513605	UVRAG|ENSG00000198382.9|chr11	ns
SERPINH1|ENSG00000149257.16|chr11	-0.0777139	0.819591	0.0473374	0.905832	SERPINH1|ENSG00000149257.16|chr11	ns
NEU3|ENSG00000162139.10|chr11	0.147922	0.675138	-0.125547	0.730723	NEU3|ENSG00000162139.10|chr11	ns
SPCS2|ENSG00000118363.13|chr11	0.0692821	0.856464	-0.0760736	0.844327	SPCS2|ENSG00000118363.13|chr11	ns
RNF169|ENSG00000166439.6|chr11	0.332041	0.31205	-0.0880953	0.768061	RNF169|ENSG00000166439.6|chr11	ns
POLD3|ENSG00000077514.9|chr11	-0.00888414	0.986492	0.0333687	0.917556	POLD3|ENSG00000077514.9|chr11	ns
LIPT2|ENSG00000175536.7|chr11	0.092221	0.591457	-0.226606	0.460607	LIPT2|ENSG00000175536.7|chr11	ns
PGM2L1|ENSG00000165434.8|chr11	-0.101421	0.770474	0.148319	0.657453	PGM2L1|ENSG00000165434.8|chr11	ns
PPME1|ENSG00000214517.10|chr11	-0.0564049	0.886686	0.125416	0.725874	PPME1|ENSG00000214517.10|chr11	ns
RSF1|ENSG00000048649.14|chr11	-0.097281	0.801413	-0.264681	0.440006	RSF1|ENSG00000048649.14|chr11	ns
COA4|ENSG00000181924.7|chr11	-0.0713441	0.860765	-0.137095	0.627178	COA4|ENSG00000181924.7|chr11	ns
RAB6A|ENSG00000175582.20|chr11	-0.0216339	0.965448	-0.610476	0.132114	RAB6A|ENSG00000175582.20|chr11	ns
RELT|ENSG00000054967.13|chr11	0.0484638	0.913593	-0.361379	0.316425	RELT|ENSG00000054967.13|chr11	ns
FCHSD2|ENSG00000137478.15|chr11	-0.0144423	0.969678	-0.0360221	0.76138	FCHSD2|ENSG00000137478.15|chr11	ns
ARAP1|ENSG00000186635.15|chr11	-0.224604	0.452864	-0.154417	0.662159	ARAP1|ENSG00000186635.15|chr11	ns
CLPB|ENSG00000162129.15|chr11	-0.151094	0.65865	-0.105288	0.76516	CLPB|ENSG00000162129.15|chr11	ns
INPPL1|ENSG00000165458.15|chr11	-0.0505369	0.894805	0.0801276	0.811118	INPPL1|ENSG00000165458.15|chr11	ns
ANAPC15|ENSG00000110200.9|chr11	0.000972627	0.996845	-0.434545	0.236593	ANAPC15|ENSG00000110200.9|chr11	ns
LAMTOR1|ENSG00000149357.10|chr11	-0.167065	0.616956	-0.291625	0.280119	LAMTOR1|ENSG00000149357.10|chr11	ns
NUMA1|ENSG00000137497.19|chr11	-0.00475493	0.991822	-0.0333691	0.73214	NUMA1|ENSG00000137497.19|chr11	ns
RNF121|ENSG00000137522.18|chr11	0.0749568	0.806652	-0.184611	0.498947	RNF121|ENSG00000137522.18|chr11	ns
DHCR7|ENSG00000172893.18|chr11	0.0737735	0.860136	0.185425	0.555999	DHCR7|ENSG00000172893.18|chr11	ns
FADD|ENSG00000168040.5|chr11	-0.251863	0.420362	-0.163089	0.593263	FADD|ENSG00000168040.5|chr11	ns
LTO1|ENSG00000149716.13|chr11	0.0196396	0.969374	0.689937	0.0880561	LTO1|ENSG00000149716.13|chr11	ns
MRPL48|ENSG00000175581.14|chr11	-0.0178953	0.970985	-0.103893	0.7713	MRPL48|ENSG00000175581.14|chr11	ns
NDUFC2|ENSG00000151366.13|chr11	-0.225875	0.422391	-0.0260037	0.92416	NDUFC2|ENSG00000151366.13|chr11	ns
ALG8|ENSG00000159063.14|chr11	0.0945703	0.763289	-0.224054	0.282867	ALG8|ENSG00000159063.14|chr11	ns
NARS2|ENSG00000137513.11|chr11	0.130723	0.63833	-0.157798	0.305933	NARS2|ENSG00000137513.11|chr11	ns
CCDC82|ENSG00000149231.16|chr11	0.0235961	0.957743	-0.115961	0.616561	CCDC82|ENSG00000149231.16|chr11	ns
MTMR2|ENSG00000087053.20|chr11	0.0259773	0.9602	-0.0976209	0.789742	MTMR2|ENSG00000087053.20|chr11	ns
CEP57|ENSG00000166037.11|chr11	0.0910836	0.792535	-0.629411	0.105381	CEP57|ENSG00000166037.11|chr11	ns
FAM76B|ENSG00000077458.13|chr11	0.330034	0.292239	-0.114497	0.699309	FAM76B|ENSG00000077458.13|chr11	ns
SESN3|ENSG00000149212.12|chr11	-0.169101	0.618448	-1.01269	0.055157	SESN3|ENSG00000149212.12|chr11	ns
ENDOD1|ENSG00000149218.5|chr11	0.0784755	0.829292	-0.33592	0.211213	ENDOD1|ENSG00000149218.5|chr11	ns
SRSF8|ENSG00000263465.5|chr11	-0.0362213	0.942562	-0.0686271	0.847502	SRSF8|ENSG00000263465.5|chr11	ns
CWC15|ENSG00000150316.12|chr11	-0.0833453	0.819591	-0.503873	0.0216735	CWC15|ENSG00000150316.12|chr11	ns
AMOTL1|ENSG00000166025.18|chr11	-0.648	0.0146007	-0.670743	0.0670103	AMOTL1|ENSG00000166025.18|chr11	ns
FUT4|ENSG00000196371.4|chr11	-0.00707576	0.983975	-0.131237	0.584838	FUT4|ENSG00000196371.4|chr11	ns
ANKRD49|ENSG00000168876.9|chr11	0.0261157	0.961241	0.0252837	0.950936	ANKRD49|ENSG00000168876.9|chr11	ns
MRE11|ENSG00000020922.13|chr11	-0.056001	0.900574	0.276875	0.372842	MRE11|ENSG00000020922.13|chr11	ns
MED17|ENSG00000042429.12|chr11	-0.0031749	0.993828	-0.448406	0.210627	MED17|ENSG00000042429.12|chr11	ns
ENSG00000284057|ENSG00000284057.1|chr11	-0.0132179	0.979151	-0.355993	0.281717	ENSG00000284057|ENSG00000284057.1|chr11	ns
C11orf54|ENSG00000182919.15|chr11	-0.0133726	0.974603	0.0391255	0.881762	C11orf54|ENSG00000182919.15|chr11	ns
TAF1D|ENSG00000166012.17|chr11	0.0711858	0.851948	-0.0571308	0.859184	TAF1D|ENSG00000166012.17|chr11	ns
SMCO4|ENSG00000166002.7|chr11	-0.180958	0.582263	0.0932525	0.799554	SMCO4|ENSG00000166002.7|chr11	ns
SLC36A4|ENSG00000180773.15|chr11	-0.108823	0.760593	0.110962	0.745532	SLC36A4|ENSG00000180773.15|chr11	ns
FAT3|ENSG00000165323.16|chr11	-0.111217	0.707821	-0.081033	0.769985	FAT3|ENSG00000165323.16|chr11	ns
CTSC|ENSG00000109861.17|chr11	-0.115032	0.705329	-0.00536172	0.975712	CTSC|ENSG00000109861.17|chr11	ns
TMEM135|ENSG00000166575.17|chr11	0.116477	0.689398	-0.0950408	0.180635	TMEM135|ENSG00000166575.17|chr11	ns
PRSS23|ENSG00000150687.12|chr11	0.502462	0.0168336	0.314248	0.122734	PRSS23|ENSG00000150687.12|chr11	ns
HIKESHI|ENSG00000149196.17|chr11	-0.00837815	0.983448	-0.0668537	0.797511	HIKESHI|ENSG00000149196.17|chr11	ns
EED|ENSG00000074266.22|chr11	0.247842	0.412914	0.544836	0.0363902	EED|ENSG00000074266.22|chr11	ns
PICALM|ENSG00000073921.18|chr11	-0.234718	0.464995	0.287241	0.373857	PICALM|ENSG00000073921.18|chr11	ns
CREBZF|ENSG00000137504.15|chr11	0.113579	0.699972	-0.0988809	0.724165	CREBZF|ENSG00000137504.15|chr11	ns
TMEM126B|ENSG00000171204.13|chr11	-0.0790787	0.833195	0.00861062	0.984859	TMEM126B|ENSG00000171204.13|chr11	ns
CCDC90B|ENSG00000137500.10|chr11	0.133745	0.709069	-0.118896	0.745161	CCDC90B|ENSG00000137500.10|chr11	ns
PRCP|ENSG00000137509.12|chr11	-0.0500756	0.914948	0.0789637	0.832491	PRCP|ENSG00000137509.12|chr11	ns
IGHMBP2|ENSG00000132740.10|chr11	0.0379626	0.922762	0.0706193	0.820616	IGHMBP2|ENSG00000132740.10|chr11	ns
GRAMD1B|ENSG00000023171.20|chr11	-0.0460894	0.881836	-0.0323938	0.779936	GRAMD1B|ENSG00000023171.20|chr11	ns
HSD17B12|ENSG00000149084.13|chr11	0.19772	0.54749	0.155725	0.643342	HSD17B12|ENSG00000149084.13|chr11	ns
API5|ENSG00000166181.13|chr11	-0.0410907	0.928079	-0.169918	0.567883	API5|ENSG00000166181.13|chr11	ns
GSTO1|ENSG00000148834.13|chr10	-0.115465	0.754834	-0.0249514	0.948308	GSTO1|ENSG00000148834.13|chr10	ns
SFR1|ENSG00000156384.15|chr10	-0.175256	0.53178	0.553387	0.161016	SFR1|ENSG00000156384.15|chr10	ns
SLK|ENSG00000065613.15|chr10	-0.102197	0.786915	-0.416949	0.230885	SLK|ENSG00000065613.15|chr10	ns
SH3PXD2A|ENSG00000107957.17|chr10	0.0176236	0.968779	-0.0534534	0.452466	SH3PXD2A|ENSG00000107957.17|chr10	ns
PDCD11|ENSG00000148843.15|chr10	0.370366	0.217723	0.187406	0.588365	PDCD11|ENSG00000148843.15|chr10	ns
TAF5|ENSG00000148835.12|chr10	0.0426915	0.928272	-0.36332	0.290674	TAF5|ENSG00000148835.12|chr10	ns
PCGF6|ENSG00000156374.16|chr10	-0.0600583	0.890766	-0.367718	0.297283	PCGF6|ENSG00000156374.16|chr10	ns
INA|ENSG00000148798.11|chr10	0.00194454	0.994982	-0.163437	0.643696	INA|ENSG00000148798.11|chr10	ns
NT5C2|ENSG00000076685.19|chr10	-0.00462488	0.992072	-0.27465	0.164956	NT5C2|ENSG00000076685.19|chr10	ns
BORCS7|ENSG00000166275.16|chr10	0.175021	0.606903	-0.13192	0.68739	BORCS7|ENSG00000166275.16|chr10	ns
WBP1L|ENSG00000166272.18|chr10	0.055473	0.900574	-0.445945	0.220981	WBP1L|ENSG00000166272.18|chr10	ns
SFXN2|ENSG00000156398.13|chr10	0.239425	0.430842	0.17289	0.615279	SFXN2|ENSG00000156398.13|chr10	ns
ARL3|ENSG00000138175.9|chr10	-0.0569217	0.887609	-0.599875	0.138652	ARL3|ENSG00000138175.9|chr10	ns
ITPRIP|ENSG00000148841.17|chr10	0.0497193	0.904577	-0.0968631	0.737073	ITPRIP|ENSG00000148841.17|chr10	ns
TRIM8|ENSG00000171206.15|chr10	-0.071148	0.864966	-0.00719721	0.986566	TRIM8|ENSG00000171206.15|chr10	ns
CUEDC2|ENSG00000107874.11|chr10	-0.0051288	0.991238	-0.0527405	0.888005	CUEDC2|ENSG00000107874.11|chr10	ns
FBXL15|ENSG00000107872.14|chr10	0.223074	0.478651	0.135145	0.703981	FBXL15|ENSG00000107872.14|chr10	ns
GBF1|ENSG00000107862.7|chr10	0.0100876	0.982928	0.215909	0.439715	GBF1|ENSG00000107862.7|chr10	ns
NOLC1|ENSG00000166197.17|chr10	0.0739537	0.827256	0.255155	0.181095	NOLC1|ENSG00000166197.17|chr10	ns
LDB1|ENSG00000198728.11|chr10	-0.059358	0.880696	-0.0321303	0.931397	LDB1|ENSG00000198728.11|chr10	ns
HPS6|ENSG00000166189.8|chr10	-0.236648	0.472175	-0.11385	0.745974	HPS6|ENSG00000166189.8|chr10	ns
OGA|ENSG00000198408.14|chr10	-0.0601733	0.888215	-0.0433011	0.908696	OGA|ENSG00000198408.14|chr10	ns
FBXW4|ENSG00000107829.15|chr10	0.054866	0.825239	0.0280593	0.94449	FBXW4|ENSG00000107829.15|chr10	ns
POLL|ENSG00000166169.17|chr10	0.129299	0.632065	-0.0166502	0.837171	POLL|ENSG00000166169.17|chr10	ns
DPCD|ENSG00000166171.13|chr10	0.10223	0.710034	0.129992	0.716021	DPCD|ENSG00000166171.13|chr10	ns
TLX1|ENSG00000107807.13|chr10	-0.123979	0.727941	-0.322793	0.30594	TLX1|ENSG00000107807.13|chr10	ns
LZTS2|ENSG00000107816.17|chr10	-0.314601	0.328036	-0.459275	0.15953	LZTS2|ENSG00000107816.17|chr10	ns
TWNK|ENSG00000107815.10|chr10	0.10029	0.757306	0.0336402	0.900978	TWNK|ENSG00000107815.10|chr10	ns
SUFU|ENSG00000107882.12|chr10	-0.025075	0.956421	-0.0745735	0.776657	SUFU|ENSG00000107882.12|chr10	ns
MRPL43|ENSG00000055950.17|chr10	-0.0611284	0.890047	-0.129302	0.624926	MRPL43|ENSG00000055950.17|chr10	ns
XPNPEP1|ENSG00000108039.18|chr10	0.0599469	0.888425	0.124323	0.727114	XPNPEP1|ENSG00000108039.18|chr10	ns
SMNDC1|ENSG00000119953.14|chr10	0.277147	0.233699	0.0798353	0.80735	SMNDC1|ENSG00000119953.14|chr10	ns
RGS10|ENSG00000148908.15|chr10	0.107108	0.766573	-0.491219	0.161672	RGS10|ENSG00000148908.15|chr10	ns
PRDX3|ENSG00000165672.7|chr10	-0.119988	0.705869	-0.309489	0.173624	PRDX3|ENSG00000165672.7|chr10	ns
SFXN4|ENSG00000183605.17|chr10	0.162481	0.594439	0.0941368	0.804565	SFXN4|ENSG00000183605.17|chr10	ns
DENND10|ENSG00000119979.18|chr10	0.0201151	0.961401	-0.322842	0.232833	DENND10|ENSG00000119979.18|chr10	ns
EIF3A|ENSG00000107581.13|chr10	-0.142263	0.610207	-0.370104	0.176119	EIF3A|ENSG00000107581.13|chr10	ns
NANOS1|ENSG00000188613.7|chr10	-0.286484	0.371586	-1.52606	0.00518924	NANOS1|ENSG00000188613.7|chr10	ns
CACUL1|ENSG00000151893.15|chr10	-0.123636	0.652829	-0.533394	0.0155753	CACUL1|ENSG00000151893.15|chr10	ns
FAM204A|ENSG00000165669.14|chr10	0.386379	0.148985	-0.132158	0.702983	FAM204A|ENSG00000165669.14|chr10	ns
EMX2|ENSG00000170370.12|chr10	-0.0304447	0.923793	0.131515	0.71646	EMX2|ENSG00000170370.12|chr10	ns
SHTN1|ENSG00000187164.20|chr10	-0.251062	0.441237	0.014922	0.95999	SHTN1|ENSG00000187164.20|chr10	ns
HSPA12A|ENSG00000165868.16|chr10	0.0373733	0.92361	-0.212534	0.0264804	HSPA12A|ENSG00000165868.16|chr10	ns
TRUB1|ENSG00000165832.6|chr10	0.344081	0.179125	0.0295879	0.942137	TRUB1|ENSG00000165832.6|chr10	ns
FHIP2A|ENSG00000151553.15|chr10	-0.12502	0.723667	-0.27987	0.355561	FHIP2A|ENSG00000151553.15|chr10	ns
ENSG00000288258|ENSG00000288258.1|chrX	0.169897	0.581719	0.138544	0.677386	ENSG00000288258|ENSG00000288258.1|chrX	ns
ABLIM1|ENSG00000099204.21|chr10	-0.0200043	0.969392	-0.309291	0.348199	ABLIM1|ENSG00000099204.21|chr10	ns
NHLRC2|ENSG00000196865.4|chr10	-0.0208108	0.969374	-0.0572908	0.866532	NHLRC2|ENSG00000196865.4|chr10	ns
DCLRE1A|ENSG00000198924.8|chr10	0.0112322	0.982868	0.0899833	0.754938	DCLRE1A|ENSG00000198924.8|chr10	ns
CASP7|ENSG00000165806.21|chr10	0.0248798	0.963668	-0.1328	0.702804	CASP7|ENSG00000165806.21|chr10	ns
TCF7L2|ENSG00000148737.17|chr10	-0.0674166	0.836401	-0.510382	0.0444241	TCF7L2|ENSG00000148737.17|chr10	ns
VTI1A|ENSG00000151532.14|chr10	0.0846421	0.792212	0.171836	0.609517	VTI1A|ENSG00000151532.14|chr10	ns
ZDHHC6|ENSG00000023041.12|chr10	-0.07718	0.84397	0.0325732	0.937079	ZDHHC6|ENSG00000023041.12|chr10	ns
GPAM|ENSG00000119927.14|chr10	0.450533	0.108751	-0.117778	0.724253	GPAM|ENSG00000119927.14|chr10	ns
SHOC2|ENSG00000108061.13|chr10	0.0864516	0.827256	-0.399772	0.265984	SHOC2|ENSG00000108061.13|chr10	ns
BBIP1|ENSG00000214413.9|chr10	0.772837	0.0872801	0.0152108	0.96981	BBIP1|ENSG00000214413.9|chr10	ns
PDCD4|ENSG00000150593.18|chr10	0.102995	0.790174	-0.228793	0.486091	PDCD4|ENSG00000150593.18|chr10	ns
RBM20|ENSG00000203867.8|chr10	-0.10496	0.781843	-0.18045	0.46199	RBM20|ENSG00000203867.8|chr10	ns
SMC3|ENSG00000108055.11|chr10	-0.212385	0.484838	0.126855	0.697368	SMC3|ENSG00000108055.11|chr10	ns
DUSP5|ENSG00000138166.6|chr10	-0.0760593	0.8399	-0.285173	0.409999	DUSP5|ENSG00000138166.6|chr10	ns
CCDC186|ENSG00000165813.20|chr10	0.133431	0.706657	-0.563457	0.137169	CCDC186|ENSG00000165813.20|chr10	ns
SLF2|ENSG00000119906.13|chr10	-0.0884991	0.809447	-0.221233	0.352622	SLF2|ENSG00000119906.13|chr10	ns
HIF1AN|ENSG00000166135.14|chr10	-0.297783	0.348304	-0.391623	0.252446	HIF1AN|ENSG00000166135.14|chr10	ns
NDUFB8|ENSG00000166136.16|chr10	-0.0721668	0.862894	0.0413078	0.905104	NDUFB8|ENSG00000166136.16|chr10	ns
NOC3L|ENSG00000173145.11|chr10	0.162341	0.642863	0.280346	0.421562	NOC3L|ENSG00000173145.11|chr10	ns
SLC35G1|ENSG00000176273.15|chr10	-0.0120767	0.976255	-0.0862166	0.58097	SLC35G1|ENSG00000176273.15|chr10	ns
FRA10AC1|ENSG00000148690.12|chr10	0.0546488	0.890554	0.0684437	0.842872	FRA10AC1|ENSG00000148690.12|chr10	ns
CEP55|ENSG00000138180.16|chr10	-0.242866	0.449514	0.032561	0.93703	CEP55|ENSG00000138180.16|chr10	ns
EXOC6|ENSG00000138190.17|chr10	0.107311	0.767331	-0.223439	0.295072	EXOC6|ENSG00000138190.17|chr10	ns
HHEX|ENSG00000152804.11|chr10	-0.15479	0.594439	-0.519766	0.072622	HHEX|ENSG00000152804.11|chr10	ns
KIF11|ENSG00000138160.7|chr10	-0.154149	0.651967	-0.385045	0.248737	KIF11|ENSG00000138160.7|chr10	ns
IDE|ENSG00000119912.18|chr10	0.706235	0.1084	-0.314334	0.0994692	IDE|ENSG00000119912.18|chr10	ns
MARCHF5|ENSG00000198060.10|chr10	-0.182824	0.572085	0.00328179	0.994943	MARCHF5|ENSG00000198060.10|chr10	ns
CPEB3|ENSG00000107864.15|chr10	0.0508601	0.904898	0.0699481	0.760997	CPEB3|ENSG00000107864.15|chr10	ns
BTAF1|ENSG00000095564.15|chr10	0.0466678	0.920729	0.00876942	0.981376	BTAF1|ENSG00000095564.15|chr10	ns
TNKS2|ENSG00000107854.6|chr10	-0.0197203	0.968779	-0.228716	0.317379	TNKS2|ENSG00000107854.6|chr10	ns
HECTD2|ENSG00000165338.17|chr10	0.106199	0.698062	-0.0614138	0.305252	HECTD2|ENSG00000165338.17|chr10	ns
TBC1D12|ENSG00000108239.9|chr10	-0.0574364	0.871387	-0.146622	0.239701	TBC1D12|ENSG00000108239.9|chr10	ns
RPP30|ENSG00000148688.14|chr10	-0.10617	0.781843	0.0800668	0.820255	RPP30|ENSG00000148688.14|chr10	ns
PANK1|ENSG00000152782.18|chr10	-0.678749	0.0462927	-0.300941	0.349454	PANK1|ENSG00000152782.18|chr10	ns
IFIT5|ENSG00000152778.10|chr10	0.150136	0.642863	-0.126477	0.707488	IFIT5|ENSG00000152778.10|chr10	ns
LIPA|ENSG00000107798.18|chr10	-0.0155868	0.965448	0.197258	0.27796	LIPA|ENSG00000107798.18|chr10	ns
FAS|ENSG00000026103.25|chr10	-0.0629011	0.850627	-0.332153	0.165111	FAS|ENSG00000026103.25|chr10	ns
STAMBPL1|ENSG00000138134.12|chr10	-0.0800984	0.731785	0.0405912	0.90404	STAMBPL1|ENSG00000138134.12|chr10	ns
ATAD1|ENSG00000138138.14|chr10	0.263559	0.291442	0.0335781	0.932981	ATAD1|ENSG00000138138.14|chr10	ns
PAPSS2|ENSG00000198682.13|chr10	-0.0151737	0.973774	-0.216134	0.524189	PAPSS2|ENSG00000198682.13|chr10	ns
MINPP1|ENSG00000107789.16|chr10	-0.0820833	0.835945	-0.574908	0.0988089	MINPP1|ENSG00000107789.16|chr10	ns
SHLD2|ENSG00000122376.12|chr10	-0.0852125	0.801391	-1.47098	0.0238469	SHLD2|ENSG00000122376.12|chr10	ns
GLUD1|ENSG00000148672.10|chr10	0.178098	0.585158	0.0473407	0.900898	GLUD1|ENSG00000148672.10|chr10	ns
BMPR1A|ENSG00000107779.14|chr10	-0.13961	0.642863	-0.276654	0.0755148	BMPR1A|ENSG00000107779.14|chr10	ns
WAPL|ENSG00000062650.20|chr10	-0.138117	0.649784	-0.477262	0.0923829	WAPL|ENSG00000062650.20|chr10	ns
CCSER2|ENSG00000107771.17|chr10	-0.165409	0.481754	-0.244799	0.125748	CCSER2|ENSG00000107771.17|chr10	ns
KIF20B|ENSG00000138182.15|chr10	0.00915935	0.984878	0.0390666	0.746254	KIF20B|ENSG00000138182.15|chr10	ns
HELLS|ENSG00000119969.16|chr10	0.149116	0.656864	0.199155	0.563331	HELLS|ENSG00000119969.16|chr10	ns
PDLIM1|ENSG00000107438.9|chr10	-0.0445098	0.92516	0.00532616	0.990288	PDLIM1|ENSG00000107438.9|chr10	ns
ALDH18A1|ENSG00000059573.9|chr10	0.246488	0.384608	-0.034116	0.926172	ALDH18A1|ENSG00000059573.9|chr10	ns
SCD|ENSG00000099194.6|chr10	0.31421	0.0970903	0.270499	0.295607	SCD|ENSG00000099194.6|chr10	ns
BLOC1S2|ENSG00000196072.12|chr10	0.0766256	0.847854	0.0626402	0.865075	BLOC1S2|ENSG00000196072.12|chr10	ns
CWF19L1|ENSG00000095485.18|chr10	0.34477	0.291442	0.612109	0.129089	CWF19L1|ENSG00000095485.18|chr10	ns
CHUK|ENSG00000213341.11|chr10	-0.0613052	0.880696	-0.295522	0.174986	CHUK|ENSG00000213341.11|chr10	ns
ERLIN1|ENSG00000107566.14|chr10	0.120775	0.74362	0.673669	0.0757912	ERLIN1|ENSG00000107566.14|chr10	ns
DNMBP|ENSG00000107554.17|chr10	0.36057	0.277881	0.00574567	0.99003	DNMBP|ENSG00000107554.17|chr10	ns
COX15|ENSG00000014919.13|chr10	0.0868923	0.824412	-0.390218	0.215277	COX15|ENSG00000014919.13|chr10	ns
CUTC|ENSG00000119929.13|chr10	0.331654	0.255874	0.312058	0.31622	CUTC|ENSG00000119929.13|chr10	ns
ENTPD7|ENSG00000198018.7|chr10	0.0119636	0.982936	-0.503737	0.192954	ENTPD7|ENSG00000198018.7|chr10	ns
SLC25A28|ENSG00000155287.12|chr10	-0.0546479	0.905319	0.0769134	0.834021	SLC25A28|ENSG00000155287.12|chr10	ns
CNNM1|ENSG00000119946.12|chr10	-0.403692	0.231462	-0.348221	0.325656	CNNM1|ENSG00000119946.12|chr10	ns
R3HCC1L|ENSG00000166024.14|chr10	0.0542422	0.852634	1.23577	0.0384615	R3HCC1L|ENSG00000166024.14|chr10	ns
ZFYVE27|ENSG00000155256.18|chr10	-0.023812	0.963668	-0.0861191	0.819267	ZFYVE27|ENSG00000155256.18|chr10	ns
AVPI1|ENSG00000119986.7|chr10	0.0284716	0.945498	-0.0169909	0.966929	AVPI1|ENSG00000119986.7|chr10	ns
PI4K2A|ENSG00000155252.14|chr10	0.300091	0.312036	0.267535	0.433691	PI4K2A|ENSG00000155252.14|chr10	ns
MORN4|ENSG00000171160.18|chr10	-0.0427908	0.900574	0.10258	0.635789	MORN4|ENSG00000171160.18|chr10	ns
MMS19|ENSG00000155229.21|chr10	0.248488	0.39277	-0.136103	0.666878	MMS19|ENSG00000155229.21|chr10	ns
ZDHHC16|ENSG00000171307.19|chr10	-0.076068	0.842864	-0.151172	0.662089	ZDHHC16|ENSG00000171307.19|chr10	ns
EXOSC1|ENSG00000171311.13|chr10	0.442445	0.150579	1.09201	4.66e-05	EXOSC1|ENSG00000171311.13|chr10	ns
PGAM1|ENSG00000171314.9|chr10	-0.0889017	0.810401	-0.00819898	0.985583	PGAM1|ENSG00000171314.9|chr10	ns
RRP12|ENSG00000052749.14|chr10	0.51341	0.0743201	0.505536	0.148727	RRP12|ENSG00000052749.14|chr10	ns
FRAT2|ENSG00000181274.7|chr10	-0.109657	0.766673	-0.12506	0.687009	FRAT2|ENSG00000181274.7|chr10	ns
FRAT1|ENSG00000165879.9|chr10	-0.0166843	0.964872	-0.00853525	0.980682	FRAT1|ENSG00000165879.9|chr10	ns
ARHGAP19|ENSG00000213390.11|chr10	-0.172123	0.599344	-0.352181	0.326083	ARHGAP19|ENSG00000213390.11|chr10	ns
LCOR|ENSG00000196233.14|chr10	-0.148983	0.648503	0.0974965	0.782239	LCOR|ENSG00000196233.14|chr10	ns
TM9SF3|ENSG00000077147.16|chr10	0.175906	0.562308	-0.361356	0.225572	TM9SF3|ENSG00000077147.16|chr10	ns
ZNF518A|ENSG00000177853.15|chr10	0.300764	0.321526	0.301199	0.38756	ZNF518A|ENSG00000177853.15|chr10	ns
CCNJ|ENSG00000107443.16|chr10	-0.173672	0.604108	-0.697194	0.10634	CCNJ|ENSG00000107443.16|chr10	ns
TCTN3|ENSG00000119977.22|chr10	0.242769	0.443505	0.198347	0.573133	TCTN3|ENSG00000119977.22|chr10	ns
TIAL1|ENSG00000151923.18|chr10	0.0520289	0.891446	-0.00646003	0.984688	TIAL1|ENSG00000151923.18|chr10	ns
TTC17|ENSG00000052841.15|chr11	-0.0853126	0.828423	0.0717194	0.85327	TTC17|ENSG00000052841.15|chr11	ns
BAG3|ENSG00000151929.10|chr10	-0.583274	0.0301896	-0.12548	0.691055	BAG3|ENSG00000151929.10|chr10	ns
WDR11|ENSG00000120008.16|chr10	-0.0762105	0.824217	-0.0935444	0.0843167	WDR11|ENSG00000120008.16|chr10	ns
HTATIP2|ENSG00000109854.14|chr11	-0.14821	0.516419	-0.323812	0.253206	HTATIP2|ENSG00000109854.14|chr11	ns
NAV2|ENSG00000166833.23|chr11	-0.155283	0.418975	-0.063355	0.641574	NAV2|ENSG00000166833.23|chr11	ns
E2F8|ENSG00000129173.13|chr11	0.33391	0.299037	0.846992	0.075117	E2F8|ENSG00000129173.13|chr11	ns
SPTY2D1|ENSG00000179119.15|chr11	-0.0183946	0.970985	0.0101802	0.981766	SPTY2D1|ENSG00000179119.15|chr11	ns
UEVLD|ENSG00000151116.17|chr11	0.027502	0.935276	-0.0863038	0.617204	UEVLD|ENSG00000151116.17|chr11	ns
TSG101|ENSG00000074319.13|chr11	0.173781	0.552304	0.00995097	0.983043	TSG101|ENSG00000074319.13|chr11	ns
SAAL1|ENSG00000166788.10|chr11	0.337826	0.302357	0.368703	0.301626	SAAL1|ENSG00000166788.10|chr11	ns
KCNJ11|ENSG00000187486.7|chr11	-0.143387	0.482388	-3.53296	0.00257102	KCNJ11|ENSG00000187486.7|chr11	ns
NCR3LG1|ENSG00000188211.9|chr11	-0.0334669	0.950848	0.502835	0.190299	NCR3LG1|ENSG00000188211.9|chr11	ns
NUCB2|ENSG00000070081.18|chr11	0.108798	0.669464	0.300659	0.349454	NUCB2|ENSG00000070081.18|chr11	ns
PIK3C2A|ENSG00000011405.14|chr11	0.052701	0.910231	0.0614195	0.861579	PIK3C2A|ENSG00000011405.14|chr11	ns
C11orf58|ENSG00000110696.10|chr11	-0.00873302	0.986492	-0.202133	0.496547	C11orf58|ENSG00000110696.10|chr11	ns
CYP2R1|ENSG00000186104.11|chr11	0.109378	0.706657	-0.14913	0.657453	CYP2R1|ENSG00000186104.11|chr11	ns
PRMT3|ENSG00000185238.13|chr11	0.0145648	0.975092	-0.0944871	0.718654	PRMT3|ENSG00000185238.13|chr11	ns
PDE3B|ENSG00000152270.9|chr11	-0.0185333	0.965738	-0.385393	0.136747	PDE3B|ENSG00000152270.9|chr11	ns
RRAS2|ENSG00000133818.14|chr11	0.0466242	0.920729	-0.050542	0.898921	RRAS2|ENSG00000133818.14|chr11	ns
FAR1|ENSG00000197601.14|chr11	0.0556647	0.900574	-0.284053	0.408654	FAR1|ENSG00000197601.14|chr11	ns
BTBD10|ENSG00000148925.11|chr11	0.101382	0.767331	0.0663522	0.86258	BTBD10|ENSG00000148925.11|chr11	ns
TEAD1|ENSG00000187079.20|chr11	-0.153383	0.629532	-0.41754	0.203105	TEAD1|ENSG00000187079.20|chr11	ns
PARVA|ENSG00000197702.14|chr11	-0.103217	0.688175	0.062275	0.819267	PARVA|ENSG00000197702.14|chr11	ns
USP47|ENSG00000170242.19|chr11	-0.0591237	0.896102	0.0468285	0.90545	USP47|ENSG00000170242.19|chr11	ns
GALNT18|ENSG00000110328.6|chr11	-0.0388573	0.913693	0.220511	0.464883	GALNT18|ENSG00000110328.6|chr11	ns
ZBED5|ENSG00000236287.8|chr11	0.353316	0.248765	0.423558	0.225044	ZBED5|ENSG00000236287.8|chr11	ns
CTR9|ENSG00000198730.9|chr11	-0.115154	0.717553	-0.0164655	0.966367	CTR9|ENSG00000198730.9|chr11	ns
RNF141|ENSG00000110315.7|chr11	-0.0516036	0.903461	-0.212277	0.162766	RNF141|ENSG00000110315.7|chr11	ns
ADM|ENSG00000148926.10|chr11	-0.020259	0.969374	0.58798	0.115976	ADM|ENSG00000148926.10|chr11	ns
SWAP70|ENSG00000133789.15|chr11	-0.0792894	0.810449	-0.106478	0.771292	SWAP70|ENSG00000133789.15|chr11	ns
WEE1|ENSG00000166483.12|chr11	-0.0381725	0.93864	0.0215639	0.958141	WEE1|ENSG00000166483.12|chr11	ns
COPB1|ENSG00000129083.13|chr11	0.0797878	0.840023	0.361341	0.251543	COPB1|ENSG00000129083.13|chr11	ns
ZNF143|ENSG00000166478.10|chr11	0.0232653	0.963668	-0.475513	0.216842	ZNF143|ENSG00000166478.10|chr11	ns
ANO5|ENSG00000171714.13|chr11	-0.928697	0.0662338	-0.0962676	0.272947	ANO5|ENSG00000171714.13|chr11	ns
SVIP|ENSG00000198168.9|chr11	0.00101071	0.997896	-0.116003	0.730723	SVIP|ENSG00000198168.9|chr11	ns
IFTAP|ENSG00000166352.18|chr11	-0.177805	0.553942	0.019949	0.963186	IFTAP|ENSG00000166352.18|chr11	ns
TRAF6|ENSG00000175104.15|chr11	-0.0500974	0.910934	-0.131443	0.635429	TRAF6|ENSG00000175104.15|chr11	ns
COMMD9|ENSG00000110442.12|chr11	-0.0209861	0.963668	-0.0735828	0.848845	COMMD9|ENSG00000110442.12|chr11	ns
LDLRAD3|ENSG00000179241.13|chr11	-0.135232	0.69535	-0.159459	0.655769	LDLRAD3|ENSG00000179241.13|chr11	ns
TRIM44|ENSG00000166326.7|chr11	0.0621076	0.888329	-0.221492	0.509788	TRIM44|ENSG00000166326.7|chr11	ns
FJX1|ENSG00000179431.7|chr11	-0.404814	0.15776	-1.24737	0.000210771	FJX1|ENSG00000179431.7|chr11	ns
PDHX|ENSG00000110435.13|chr11	-0.119275	0.719026	-0.331348	0.146056	PDHX|ENSG00000110435.13|chr11	ns
CAT|ENSG00000121691.7|chr11	0.183385	0.581263	-0.0446396	0.906205	CAT|ENSG00000121691.7|chr11	ns
ABTB2|ENSG00000166016.6|chr11	0.0867707	0.807084	0.122164	0.724491	ABTB2|ENSG00000166016.6|chr11	ns
NAT10|ENSG00000135372.10|chr11	0.239167	0.46666	-0.284107	0.220237	NAT10|ENSG00000135372.10|chr11	ns
CAPRIN1|ENSG00000135387.21|chr11	-0.0155097	0.976255	0.0183407	0.966367	CAPRIN1|ENSG00000135387.21|chr11	ns
FBXO3|ENSG00000110429.14|chr11	-0.0528369	0.850627	-0.122536	0.509984	FBXO3|ENSG00000110429.14|chr11	ns
CD59|ENSG00000085063.17|chr11	-0.499542	0.097151	-0.627188	0.0402834	CD59|ENSG00000085063.17|chr11	ns
FANCF|ENSG00000183161.6|chr11	-0.0125027	0.980349	-0.00510813	0.990586	FANCF|ENSG00000183161.6|chr11	ns
HIPK3|ENSG00000110422.12|chr11	-0.0179899	0.970985	-0.22712	0.273676	HIPK3|ENSG00000110422.12|chr11	ns
QSER1|ENSG00000060749.16|chr11	-0.0915306	0.812441	-0.33673	0.262314	QSER1|ENSG00000060749.16|chr11	ns
EIF3M|ENSG00000149100.13|chr11	0.177816	0.330901	0.33731	0.0229959	EIF3M|ENSG00000149100.13|chr11	ns
RCN1|ENSG00000049449.10|chr11	0.450362	0.203829	-0.168937	0.631523	RCN1|ENSG00000049449.10|chr11	ns
PAX6|ENSG00000007372.25|chr11	0.523695	0.0735255	0.45022	0.209913	PAX6|ENSG00000007372.25|chr11	ns
ELP4|ENSG00000109911.19|chr11	0.00759949	0.986816	-0.134512	0.669192	ELP4|ENSG00000109911.19|chr11	ns
IMMP1L|ENSG00000148950.11|chr11	-0.102335	0.747609	0.0870403	0.816401	IMMP1L|ENSG00000148950.11|chr11	ns
DNAJC24|ENSG00000170946.15|chr11	0.0258847	0.95623	-0.116788	0.668969	DNAJC24|ENSG00000170946.15|chr11	ns
ARL14EP|ENSG00000152219.5|chr11	0.215053	0.513511	0.396742	0.186581	ARL14EP|ENSG00000152219.5|chr11	ns
METTL15|ENSG00000169519.21|chr11	0.172471	0.581263	-0.0756894	0.812709	METTL15|ENSG00000169519.21|chr11	ns
KIF18A|ENSG00000121621.7|chr11	0.0376024	0.928211	-0.0834308	0.746254	KIF18A|ENSG00000121621.7|chr11	ns
LIN7C|ENSG00000148943.12|chr11	0.160834	0.642863	0.0722161	0.844262	LIN7C|ENSG00000148943.12|chr11	ns
LGR4|ENSG00000205213.14|chr11	-0.110841	0.768726	-0.323053	0.337747	LGR4|ENSG00000205213.14|chr11	ns
CCDC34|ENSG00000109881.17|chr11	-0.0946631	0.793678	-1.1595	0.014806	CCDC34|ENSG00000109881.17|chr11	ns
CSTF3|ENSG00000176102.13|chr11	-0.127955	0.590036	-0.0101721	0.96989	CSTF3|ENSG00000176102.13|chr11	ns
IPO7|ENSG00000205339.10|chr11	0.0286292	0.955153	-0.384628	0.182927	IPO7|ENSG00000205339.10|chr11	ns
TMEM41B|ENSG00000166471.11|chr11	0.387144	0.203829	-0.0224712	0.888586	TMEM41B|ENSG00000166471.11|chr11	ns
DENND5A|ENSG00000184014.9|chr11	-0.0731468	0.84293	-0.0679315	0.774855	DENND5A|ENSG00000184014.9|chr11	ns
BET1L|ENSG00000177951.18|chr11	0.276479	0.391511	0.0104529	0.983387	BET1L|ENSG00000177951.18|chr11	ns
MTG1|ENSG00000148824.19|chr10	0.102533	0.783759	0.041309	0.917447	MTG1|ENSG00000148824.19|chr10	ns
ECHS1|ENSG00000127884.5|chr10	-0.118446	0.715906	-0.210903	0.323834	ECHS1|ENSG00000127884.5|chr10	ns
ZNF511|ENSG00000198546.15|chr10	0.17975	0.561711	-0.285755	0.356906	ZNF511|ENSG00000198546.15|chr10	ns
TUBGCP2|ENSG00000130640.15|chr10	0.150896	0.582986	0.0696734	0.86118	TUBGCP2|ENSG00000130640.15|chr10	ns
BNIP3|ENSG00000176171.12|chr10	-0.369847	0.271309	-0.0962705	0.78202	BNIP3|ENSG00000176171.12|chr10	ns
PPP2R2D|ENSG00000175470.20|chr10	-0.162459	0.640474	-0.0270052	0.944944	PPP2R2D|ENSG00000175470.20|chr10	ns
GLRX3|ENSG00000108010.12|chr10	-0.192797	0.560439	0.172806	0.603904	GLRX3|ENSG00000108010.12|chr10	ns
EBF3|ENSG00000108001.16|chr10	0.0260926	0.961569	0.275817	0.40091	EBF3|ENSG00000108001.16|chr10	ns
DHX32|ENSG00000089876.12|chr10	0.329663	0.321504	0.260798	0.456096	DHX32|ENSG00000089876.12|chr10	ns
BCCIP|ENSG00000107949.17|chr10	-0.0417505	0.929854	0.259437	0.399982	BCCIP|ENSG00000107949.17|chr10	ns
EDRF1|ENSG00000107938.18|chr10	-0.201151	0.532221	-0.521099	0.186581	EDRF1|ENSG00000107938.18|chr10	ns
CTBP2|ENSG00000175029.17|chr10	0.569495	2.44e-07	0.330633	0.0747867	CTBP2|ENSG00000175029.17|chr10	ns
RIC8A|ENSG00000177963.15|chr11	-0.0187843	0.970951	0.215319	0.521436	RIC8A|ENSG00000177963.15|chr11	ns
ZRANB1|ENSG00000019995.6|chr10	-0.0900552	0.806652	-0.398118	0.183777	ZRANB1|ENSG00000019995.6|chr10	ns
EEF1AKMT2|ENSG00000203791.15|chr10	0.123789	0.677574	-0.119005	0.654733	EEF1AKMT2|ENSG00000203791.15|chr10	ns
FAM53B|ENSG00000189319.14|chr10	-0.227758	0.482714	-0.38241	0.290302	FAM53B|ENSG00000189319.14|chr10	ns
OAT|ENSG00000065154.12|chr10	-0.16812	0.595507	-0.203217	0.509572	OAT|ENSG00000065154.12|chr10	ns
CHST15|ENSG00000182022.18|chr10	-0.0979036	0.771811	-0.170105	0.60999	CHST15|ENSG00000182022.18|chr10	ns
BUB3|ENSG00000154473.18|chr10	-0.0210879	0.95927	-0.0395651	0.868534	BUB3|ENSG00000154473.18|chr10	ns
HMX3|ENSG00000188620.11|chr10	0.313434	0.248765	-0.0319835	0.868926	HMX3|ENSG00000188620.11|chr10	ns
ACADSB|ENSG00000196177.13|chr10	-0.170499	0.547193	-0.0237803	0.931397	ACADSB|ENSG00000196177.13|chr10	ns
IKZF5|ENSG00000095574.12|chr10	0.510346	0.0607896	-0.432728	0.118072	IKZF5|ENSG00000095574.12|chr10	ns
PSTK|ENSG00000179988.15|chr10	0.129998	0.664638	0.22071	0.526578	PSTK|ENSG00000179988.15|chr10	ns
C10orf88|ENSG00000119965.13|chr10	0.151974	0.642863	0.0665347	0.852299	C10orf88|ENSG00000119965.13|chr10	ns
PLEKHA1|ENSG00000107679.15|chr10	0.0978651	0.797709	-0.492713	0.115225	PLEKHA1|ENSG00000107679.15|chr10	ns
ATE1|ENSG00000107669.19|chr10	-0.0649101	0.862433	0.0578745	0.865075	ATE1|ENSG00000107669.19|chr10	ns
FGFR2|ENSG00000066468.24|chr10	-0.298133	0.347881	-0.949837	0.0654951	FGFR2|ENSG00000066468.24|chr10	ns
ABRAXAS2|ENSG00000165660.8|chr10	0.109641	0.767331	0.0555947	0.883161	ABRAXAS2|ENSG00000165660.8|chr10	ns
PSMD13|ENSG00000185627.19|chr11	0.102264	0.786915	0.294577	0.38639	PSMD13|ENSG00000185627.19|chr11	ns
IFITM2|ENSG00000185201.18|chr11	-0.0885965	0.723667	-0.0767722	0.839846	IFITM2|ENSG00000185201.18|chr11	ns
TMEM80|ENSG00000177042.16|chr11	-0.0721424	0.827604	-0.170334	0.546834	TMEM80|ENSG00000177042.16|chr11	ns
TMEM9B|ENSG00000175348.11|chr11	-0.00699319	0.986678	-0.31506	0.303241	TMEM9B|ENSG00000175348.11|chr11	ns
AKIP1|ENSG00000166452.12|chr11	0.158467	0.64408	0.485103	0.114751	AKIP1|ENSG00000166452.12|chr11	ns
RPL27A|ENSG00000166441.13|chr11	-0.21389	0.39577	0.24771	0.145486	RPL27A|ENSG00000166441.13|chr11	ns
TUB|ENSG00000166402.9|chr11	0.196663	0.553942	-0.0665704	0.735787	TUB|ENSG00000166402.9|chr11	ns
EIF3F|ENSG00000175390.15|chr11	0.078079	0.843076	-0.144264	0.617204	EIF3F|ENSG00000175390.15|chr11	ns
ZNF215|ENSG00000149054.16|chr11	0.0935039	0.792212	0.123991	0.705529	ZNF215|ENSG00000149054.16|chr11	ns
MRPL17|ENSG00000158042.9|chr11	0.101043	0.773697	0.0239165	0.94499	MRPL17|ENSG00000158042.9|chr11	ns
TAF10|ENSG00000166337.11|chr11	-0.15026	0.648844	-0.0991778	0.789742	TAF10|ENSG00000166337.11|chr11	ns
RRP8|ENSG00000132275.11|chr11	0.0717064	0.856464	0.343294	0.301682	RRP8|ENSG00000132275.11|chr11	ns
TIMM10B|ENSG00000132286.12|chr11	0.0862667	0.825967	0.415334	0.168704	TIMM10B|ENSG00000132286.12|chr11	ns
FHIP1B|ENSG00000051009.11|chr11	0.278149	0.349584	-0.0677124	0.796778	FHIP1B|ENSG00000051009.11|chr11	ns
TRIM68|ENSG00000167333.13|chr11	0.0388264	0.91031	-0.0884057	0.661951	TRIM68|ENSG00000167333.13|chr11	ns
RRM1|ENSG00000167325.15|chr11	0.120308	0.669464	0.351519	0.0253132	RRM1|ENSG00000167325.15|chr11	ns
STIM1|ENSG00000167323.13|chr11	-0.152733	0.619464	-0.20532	0.544614	STIM1|ENSG00000167323.13|chr11	ns
RHOG|ENSG00000177105.10|chr11	0.0310188	0.956421	0.0612035	0.853049	RHOG|ENSG00000177105.10|chr11	ns
NUP98|ENSG00000110713.18|chr11	-0.0768139	0.83013	-0.151793	0.540999	NUP98|ENSG00000110713.18|chr11	ns
ZNF195|ENSG00000005801.18|chr11	0.647096	0.00876877	0.485685	0.111988	ZNF195|ENSG00000005801.18|chr11	ns
TSSC4|ENSG00000184281.15|chr11	-0.0613198	0.828423	-0.0909731	0.804438	TSSC4|ENSG00000184281.15|chr11	ns
CD81|ENSG00000110651.13|chr11	-0.325659	0.0746348	-0.317787	0.0333916	CD81|ENSG00000110651.13|chr11	ns
CTSD|ENSG00000117984.15|chr11	-0.248159	0.344269	0.164755	0.645328	CTSD|ENSG00000117984.15|chr11	ns
TOLLIP|ENSG00000078902.16|chr11	-0.0946448	0.801168	-0.54207	0.150806	TOLLIP|ENSG00000078902.16|chr11	ns
CHID1|ENSG00000177830.18|chr11	-0.0311468	0.922182	-0.0811966	0.75305	CHID1|ENSG00000177830.18|chr11	ns
POLR2L|ENSG00000177700.6|chr11	-0.321559	0.232662	0.0509587	0.855525	POLR2L|ENSG00000177700.6|chr11	ns
CD151|ENSG00000177697.19|chr11	0.0163041	0.974349	-0.261789	0.429009	CD151|ENSG00000177697.19|chr11	ns
PNPLA2|ENSG00000177666.17|chr11	0.089138	0.78509	0.117201	0.748362	PNPLA2|ENSG00000177666.17|chr11	ns
RPLP2|ENSG00000177600.9|chr11	-0.223937	0.43147	0.0378503	0.880784	RPLP2|ENSG00000177600.9|chr11	ns
SLC25A22|ENSG00000177542.11|chr11	-0.1778	0.553942	-0.286663	0.367895	SLC25A22|ENSG00000177542.11|chr11	ns
GATD1|ENSG00000177225.17|chr11	-0.0391473	0.934486	-0.682212	0.108645	GATD1|ENSG00000177225.17|chr11	ns
TALDO1|ENSG00000177156.11|chr11	-0.0726673	0.860746	0.711208	0.0185107	TALDO1|ENSG00000177156.11|chr11	ns
MCMBP|ENSG00000197771.13|chr10	0.0899035	0.808506	0.20082	0.496146	MCMBP|ENSG00000197771.13|chr10	ns
TTC19|ENSG00000011295.16|chr17	0.140139	0.692576	-0.0658314	0.859972	TTC19|ENSG00000011295.16|chr17	ns
ZNF202|ENSG00000166261.11|chr11	0.0324273	0.945076	0.0787984	0.776656	ZNF202|ENSG00000166261.11|chr11	ns
MSANTD2|ENSG00000120458.13|chr11	-0.229968	0.42991	-0.0952167	0.628837	MSANTD2|ENSG00000120458.13|chr11	ns
FAM222A|ENSG00000139438.6|chr12	0.0690372	0.861873	-0.0512044	0.556238	FAM222A|ENSG00000139438.6|chr12	ns
MVK|ENSG00000110921.14|chr12	0.0315352	0.928272	-0.00539522	0.988013	MVK|ENSG00000110921.14|chr12	ns
MMAB|ENSG00000139428.12|chr12	0.242573	0.443363	0.00286609	0.996983	MMAB|ENSG00000139428.12|chr12	ns
UBE3B|ENSG00000151148.14|chr12	-0.108723	0.690514	-0.107071	0.488553	UBE3B|ENSG00000151148.14|chr12	ns
KCTD10|ENSG00000110906.13|chr12	-0.248981	0.409242	-0.0486981	0.779936	KCTD10|ENSG00000110906.13|chr12	ns
UNG|ENSG00000076248.12|chr12	0.108662	0.719986	0.336212	0.0625951	UNG|ENSG00000076248.12|chr12	ns
ALKBH2|ENSG00000189046.11|chr12	0.0930603	0.800616	-0.174742	0.599753	ALKBH2|ENSG00000189046.11|chr12	ns
USP30|ENSG00000135093.13|chr12	0.082924	0.818533	0.16287	0.647519	USP30|ENSG00000135093.13|chr12	ns
SSH1|ENSG00000084112.15|chr12	-0.00776096	0.986492	-0.05856	0.730723	SSH1|ENSG00000084112.15|chr12	ns
CORO1C|ENSG00000110880.11|chr12	-0.0218605	0.968779	-0.0361573	0.92416	CORO1C|ENSG00000110880.11|chr12	ns
ISCU|ENSG00000136003.16|chr12	-0.0592446	0.896928	-0.508731	0.0748318	ISCU|ENSG00000136003.16|chr12	ns
SART3|ENSG00000075856.12|chr12	-0.0239188	0.963924	0.0369618	0.923378	SART3|ENSG00000075856.12|chr12	ns
PRDM4|ENSG00000110851.12|chr12	0.220242	0.47938	-0.115546	0.741788	PRDM4|ENSG00000110851.12|chr12	ns
GLTP|ENSG00000139433.11|chr12	-0.0942618	0.802974	-0.74254	0.0870538	GLTP|ENSG00000139433.11|chr12	ns
PWP1|ENSG00000136045.12|chr12	-0.118549	0.741461	-0.0701225	0.845342	PWP1|ENSG00000136045.12|chr12	ns
TMEM263|ENSG00000151135.10|chr12	-0.0489063	0.918192	-0.354314	0.294788	TMEM263|ENSG00000151135.10|chr12	ns
RIC8B|ENSG00000111785.21|chr12	-0.0505678	0.904394	-0.213684	0.270451	RIC8B|ENSG00000111785.21|chr12	ns
POLR3B|ENSG00000013503.10|chr12	0.222873	0.508153	-0.0958239	0.792261	POLR3B|ENSG00000013503.10|chr12	ns
CKAP4|ENSG00000136026.14|chr12	0.204059	0.240262	0.0827327	0.647519	CKAP4|ENSG00000136026.14|chr12	ns
NUAK1|ENSG00000074590.14|chr12	-0.167346	0.591134	0.12754	0.691052	NUAK1|ENSG00000074590.14|chr12	ns
WASHC4|ENSG00000136051.15|chr12	0.0415796	0.920259	-0.00251262	0.975188	WASHC4|ENSG00000136051.15|chr12	ns
NOPCHAP1|ENSG00000151131.11|chr12	-0.116361	0.747609	-0.0390545	0.92357	NOPCHAP1|ENSG00000151131.11|chr12	ns
SLC41A2|ENSG00000136052.10|chr12	-0.0475901	0.898165	-0.0333418	0.861579	SLC41A2|ENSG00000136052.10|chr12	ns
CHST11|ENSG00000171310.11|chr12	-0.10109	0.792212	-0.0648996	0.866612	CHST11|ENSG00000171310.11|chr12	ns
TXNRD1|ENSG00000198431.18|chr12	0.00787302	0.986509	-0.20733	0.270872	TXNRD1|ENSG00000198431.18|chr12	ns
NFYB|ENSG00000120837.8|chr12	-0.0822405	0.834056	-0.525671	0.131784	NFYB|ENSG00000120837.8|chr12	ns
HCFC2|ENSG00000111727.12|chr12	0.0923376	0.764808	0.155775	0.617204	HCFC2|ENSG00000111727.12|chr12	ns
TDG|ENSG00000139372.15|chr12	0.0461544	0.920729	0.382323	0.265358	TDG|ENSG00000139372.15|chr12	ns
CRY1|ENSG00000008405.12|chr12	0.159494	0.642863	-0.428069	0.216509	CRY1|ENSG00000008405.12|chr12	ns
C12orf73|ENSG00000204954.10|chr12	-0.216958	0.492018	-0.593077	0.031745	C12orf73|ENSG00000204954.10|chr12	ns
TCHP|ENSG00000139437.18|chr12	-0.2124	0.513511	-0.000101529	0.998288	TCHP|ENSG00000139437.18|chr12	ns
ANKRD13A|ENSG00000076513.17|chr12	0.0979954	0.786915	-0.148321	0.424536	ANKRD13A|ENSG00000076513.17|chr12	ns
PEBP1|ENSG00000089220.5|chr12	-0.0875838	0.733604	-0.0732639	0.690417	PEBP1|ENSG00000089220.5|chr12	ns
WSB2|ENSG00000176871.9|chr12	-0.313315	0.331247	-2.65833	0.00118049	WSB2|ENSG00000176871.9|chr12	ns
RFC5|ENSG00000111445.14|chr12	0.0523409	0.907577	0.0380218	0.924339	RFC5|ENSG00000111445.14|chr12	ns
FBXO21|ENSG00000135108.16|chr12	-0.14576	0.626934	-0.199639	0.485799	FBXO21|ENSG00000135108.16|chr12	ns
RNFT2|ENSG00000135119.15|chr12	-0.298576	0.298285	-0.160865	0.498947	RNFT2|ENSG00000135119.15|chr12	ns
SPRING1|ENSG00000111412.6|chr12	-0.316429	0.193394	-0.85169	0.0320613	SPRING1|ENSG00000111412.6|chr12	ns
TBX3|ENSG00000135111.16|chr12	0.139778	0.660189	-0.0426108	0.907639	TBX3|ENSG00000135111.16|chr12	ns
PLBD2|ENSG00000151176.8|chr12	-0.0529814	0.881068	-0.0598764	0.506586	PLBD2|ENSG00000151176.8|chr12	ns
TPCN1|ENSG00000186815.13|chr12	0.0234626	0.956468	-0.0507149	0.660763	TPCN1|ENSG00000186815.13|chr12	ns
RITA1|ENSG00000139405.16|chr12	-0.170203	0.605715	-0.327462	0.325589	RITA1|ENSG00000139405.16|chr12	ns
DDX54|ENSG00000123064.13|chr12	-0.0915286	0.808333	0.18258	0.458696	DDX54|ENSG00000123064.13|chr12	ns
HECTD4|ENSG00000173064.14|chr12	-0.0817821	0.784424	-0.0063369	0.954428	HECTD4|ENSG00000173064.14|chr12	ns
TRAFD1|ENSG00000135148.12|chr12	-0.385752	0.154962	-0.654153	0.0487485	TRAFD1|ENSG00000135148.12|chr12	ns
GIT2|ENSG00000139436.22|chr12	-0.0777493	0.828776	-0.0211186	0.936754	GIT2|ENSG00000139436.22|chr12	ns
NAA25|ENSG00000111300.10|chr12	0.215588	0.474494	-0.583357	0.143585	NAA25|ENSG00000111300.10|chr12	ns
MAPKAPK5|ENSG00000089022.14|chr12	-0.14499	0.660189	-0.47062	0.182136	MAPKAPK5|ENSG00000089022.14|chr12	ns
ALDH2|ENSG00000111275.13|chr12	0.00760802	0.989051	0.0930994	0.73925	ALDH2|ENSG00000111275.13|chr12	ns
BRAP|ENSG00000089234.16|chr12	0.338704	0.298285	0.15404	0.660763	BRAP|ENSG00000089234.16|chr12	ns
ATXN2|ENSG00000204842.18|chr12	-0.135762	0.65513	-0.0531482	0.854386	ATXN2|ENSG00000204842.18|chr12	ns
SH2B3|ENSG00000111252.11|chr12	0.0322385	0.933395	-0.027689	0.845473	SH2B3|ENSG00000111252.11|chr12	ns
PPP1CC|ENSG00000186298.12|chr12	-0.30096	0.0521978	-0.476423	0.030367	PPP1CC|ENSG00000186298.12|chr12	ns
PPTC7|ENSG00000196850.6|chr12	-0.14721	0.554749	-0.453226	0.0457427	PPTC7|ENSG00000196850.6|chr12	ns
VPS29|ENSG00000111237.19|chr12	0.00331941	0.994482	-0.589627	0.0438245	VPS29|ENSG00000111237.19|chr12	ns
FAM216A|ENSG00000204856.12|chr12	0.0125878	0.979798	0.0610518	0.840167	FAM216A|ENSG00000204856.12|chr12	ns
GPN3|ENSG00000111231.9|chr12	0.0557949	0.904394	-0.0827336	0.825289	GPN3|ENSG00000111231.9|chr12	ns
ARPC3|ENSG00000111229.16|chr12	-0.00993782	0.985666	0.00589681	0.990039	ARPC3|ENSG00000111229.16|chr12	ns
ANAPC7|ENSG00000196510.14|chr12	0.0107159	0.984844	-0.204759	0.556238	ANAPC7|ENSG00000196510.14|chr12	ns
C12orf76|ENSG00000174456.16|chr12	0.235414	0.478482	0.138233	0.691092	C12orf76|ENSG00000174456.16|chr12	ns
ERP29|ENSG00000089248.7|chr12	0.501719	0.0578684	0.988231	5.3e-06	ERP29|ENSG00000089248.7|chr12	ns
NT5DC3|ENSG00000111696.12|chr12	0.326388	0.320013	-0.485367	0.181578	NT5DC3|ENSG00000111696.12|chr12	ns
PARPBP|ENSG00000185480.12|chr12	-0.046223	0.922431	-0.952431	0.068357	PARPBP|ENSG00000185480.12|chr12	ns
NUP37|ENSG00000075188.9|chr12	-0.0998998	0.793678	0.379678	0.174425	NUP37|ENSG00000075188.9|chr12	ns
DUSP6|ENSG00000139318.8|chr12	0.126479	0.722412	-0.658053	0.0854725	DUSP6|ENSG00000139318.8|chr12	ns
TMTC3|ENSG00000139324.12|chr12	-0.0942011	0.803667	-0.465653	0.209537	TMTC3|ENSG00000139324.12|chr12	ns
C12orf29|ENSG00000133641.18|chr12	-0.0503804	0.914948	-0.129178	0.707488	C12orf29|ENSG00000133641.18|chr12	ns
ALX1|ENSG00000180318.4|chr12	0.0348626	0.935276	0.531062	0.167033	ALX1|ENSG00000180318.4|chr12	ns
SLC6A15|ENSG00000072041.18|chr12	-0.0552486	0.878802	-0.0585581	0.684556	SLC6A15|ENSG00000072041.18|chr12	ns
TMTC2|ENSG00000179104.9|chr12	-0.0402361	0.904394	-0.0958572	0.547964	TMTC2|ENSG00000179104.9|chr12	ns
CCDC59|ENSG00000133773.12|chr12	0.440069	0.0273247	-0.119174	0.669336	CCDC59|ENSG00000133773.12|chr12	ns
PPP1R12A|ENSG00000058272.19|chr12	0.0890922	0.817281	-0.0313718	0.93703	PPP1R12A|ENSG00000058272.19|chr12	ns
E2F7|ENSG00000165891.16|chr12	0.230175	0.474312	0.130288	0.720319	E2F7|ENSG00000165891.16|chr12	ns
CSRP2|ENSG00000175183.10|chr12	-0.0917994	0.802974	-0.0917661	0.795019	CSRP2|ENSG00000175183.10|chr12	ns
ZDHHC17|ENSG00000186908.15|chr12	0.394555	0.241863	-0.0290341	0.91507	ZDHHC17|ENSG00000186908.15|chr12	ns
OSBPL8|ENSG00000091039.17|chr12	-0.0527245	0.903461	-0.321607	0.313864	OSBPL8|ENSG00000091039.17|chr12	ns
BBS10|ENSG00000179941.9|chr12	-0.0556512	0.888215	0.0507813	0.897649	BBS10|ENSG00000179941.9|chr12	ns
POC1B|ENSG00000139323.14|chr12	0.00859938	0.983473	-0.134126	0.0527677	POC1B|ENSG00000139323.14|chr12	ns
NAP1L1|ENSG00000187109.15|chr12	-0.0194903	0.965448	-0.097972	0.715918	NAP1L1|ENSG00000187109.15|chr12	ns
ATXN7L3B|ENSG00000253719.4|chr12	-0.104399	0.753589	-0.454422	0.0352464	ATXN7L3B|ENSG00000253719.4|chr12	ns
TBC1D15|ENSG00000121749.16|chr12	0.455017	0.0648286	0.761166	0.0231384	TBC1D15|ENSG00000121749.16|chr12	ns
RAB21|ENSG00000080371.6|chr12	-0.102937	0.771574	-0.805982	0.0083886	RAB21|ENSG00000080371.6|chr12	ns
TMEM19|ENSG00000139291.14|chr12	-0.490988	0.164924	-1.75885	0.000493911	TMEM19|ENSG00000139291.14|chr12	ns
ZFC3H1|ENSG00000133858.17|chr12	0.0214709	0.963842	-0.0707894	0.0423791	ZFC3H1|ENSG00000133858.17|chr12	ns
LGR5|ENSG00000139292.13|chr12	-0.0255449	0.945076	-0.121295	0.524006	LGR5|ENSG00000139292.13|chr12	ns
KCNMB4|ENSG00000135643.5|chr12	-0.2278	0.439171	-0.168821	0.471468	KCNMB4|ENSG00000135643.5|chr12	ns
CNOT2|ENSG00000111596.14|chr12	0.0442531	0.924167	0.0597186	0.865075	CNOT2|ENSG00000111596.14|chr12	ns
RAB3IP|ENSG00000127328.22|chr12	-0.161999	0.626934	-0.140953	0.676995	RAB3IP|ENSG00000127328.22|chr12	ns
CCT2|ENSG00000166226.13|chr12	0.114925	0.613879	0.29237	0.0573627	CCT2|ENSG00000166226.13|chr12	ns
FRS2|ENSG00000166225.9|chr12	-0.0083181	0.988111	-0.310986	0.252343	FRS2|ENSG00000166225.9|chr12	ns
YEATS4|ENSG00000127337.7|chr12	0.155279	0.64408	-0.100938	0.740711	YEATS4|ENSG00000127337.7|chr12	ns
MDM2|ENSG00000135679.27|chr12	0.505181	2.38e-07	0.308634	0.127215	MDM2|ENSG00000135679.27|chr12	ns
KRR1|ENSG00000111615.14|chr12	-0.105887	0.74374	-0.190077	0.523308	KRR1|ENSG00000111615.14|chr12	ns
POC1B-GALNT4|ENSG00000259075.6|chr12	-0.0879791	0.817281	-0.25901	0.430966	POC1B-GALNT4|ENSG00000259075.6|chr12	ns
GALNT4|ENSG00000257594.4|chr12	-0.0879791	0.817281	-0.25901	0.430966	GALNT4|ENSG00000257594.4|chr12	ns
ATP2B1|ENSG00000070961.16|chr12	0.237739	0.228691	-0.126373	0.696172	ATP2B1|ENSG00000070961.16|chr12	ns
GNPTAB|ENSG00000111670.16|chr12	-0.0435525	0.898035	-0.132323	0.28915	GNPTAB|ENSG00000111670.16|chr12	ns
CHPT1|ENSG00000111666.11|chr12	-0.127361	0.715297	-0.837061	0.00551355	CHPT1|ENSG00000111666.11|chr12	ns
ARL1|ENSG00000120805.14|chr12	0.25822	0.354439	-0.352584	0.232693	ARL1|ENSG00000120805.14|chr12	ns
UTP20|ENSG00000120800.5|chr12	-0.00192675	0.9946	0.0647783	0.797686	UTP20|ENSG00000120800.5|chr12	ns
GAS2L3|ENSG00000139354.11|chr12	-0.0406572	0.928064	-0.175302	0.128268	GAS2L3|ENSG00000139354.11|chr12	ns
SCYL2|ENSG00000136021.19|chr12	0.112712	0.765777	-0.343711	0.15953	SCYL2|ENSG00000136021.19|chr12	ns
ACTR6|ENSG00000075089.10|chr12	0.163991	0.581778	0.164831	0.189407	ACTR6|ENSG00000075089.10|chr12	ns
APAF1|ENSG00000120868.14|chr12	-0.0344662	0.928079	-0.0519168	0.762353	APAF1|ENSG00000120868.14|chr12	ns
IKBIP|ENSG00000166130.15|chr12	-0.0425463	0.929566	-0.370258	0.249214	IKBIP|ENSG00000166130.15|chr12	ns
SLC25A3|ENSG00000075415.15|chr12	-0.02988	0.948332	0.283713	0.149861	SLC25A3|ENSG00000075415.15|chr12	ns
TMPO|ENSG00000120802.14|chr12	-0.053272	0.887655	-0.244363	0.270318	TMPO|ENSG00000120802.14|chr12	ns
NEDD1|ENSG00000139350.12|chr12	0.048514	0.914968	-0.367976	0.219509	NEDD1|ENSG00000139350.12|chr12	ns
CDK17|ENSG00000059758.8|chr12	0.376707	0.162316	0.168017	0.63277	CDK17|ENSG00000059758.8|chr12	ns
ELK3|ENSG00000111145.8|chr12	-0.0587041	0.868928	-0.176052	0.170636	ELK3|ENSG00000111145.8|chr12	ns
LTA4H|ENSG00000111144.10|chr12	-0.10854	0.773697	0.35748	0.239736	LTA4H|ENSG00000111144.10|chr12	ns
SNRPF|ENSG00000139343.11|chr12	-0.10605	0.778019	-0.177963	0.476373	SNRPF|ENSG00000139343.11|chr12	ns
USP44|ENSG00000136014.12|chr12	-0.0366737	0.928669	-0.14227	0.219861	USP44|ENSG00000136014.12|chr12	ns
METAP2|ENSG00000111142.14|chr12	-0.119301	0.626717	-0.100235	0.594547	METAP2|ENSG00000111142.14|chr12	ns
VEZT|ENSG00000028203.19|chr12	0.235224	0.44351	-0.0990551	0.78215	VEZT|ENSG00000028203.19|chr12	ns
FGD6|ENSG00000180263.14|chr12	-0.0282807	0.939567	-0.234897	0.128268	FGD6|ENSG00000180263.14|chr12	ns
NR2C1|ENSG00000120798.17|chr12	0.114666	0.722411	-0.0982631	0.738421	NR2C1|ENSG00000120798.17|chr12	ns
NDUFA12|ENSG00000184752.14|chr12	0.0138159	0.978975	0.0535466	0.820799	NDUFA12|ENSG00000184752.14|chr12	ns
TMCC3|ENSG00000057704.13|chr12	0.00189956	0.994982	0.0215075	0.906205	TMCC3|ENSG00000057704.13|chr12	ns
CEP83|ENSG00000173588.16|chr12	0.0742605	0.802974	-0.0301917	0.743733	CEP83|ENSG00000173588.16|chr12	ns
SOCS2|ENSG00000120833.14|chr12	0.86344	0.0587258	-0.126955	0.643274	SOCS2|ENSG00000120833.14|chr12	ns
MRPL42|ENSG00000198015.14|chr12	-0.247274	0.295195	-0.068428	0.839846	MRPL42|ENSG00000198015.14|chr12	ns
UBE2N|ENSG00000177889.10|chr12	-0.173382	0.497253	-0.571095	0.000342812	UBE2N|ENSG00000177889.10|chr12	ns
NUDT4|ENSG00000173598.14|chr12	-0.190005	0.552888	-0.252827	0.145996	NUDT4|ENSG00000173598.14|chr12	ns
EEA1|ENSG00000102189.17|chr12	0.0521566	0.913373	-0.220449	0.248725	EEA1|ENSG00000102189.17|chr12	ns
TAOK3|ENSG00000135090.14|chr12	-0.0938777	0.78509	0.12123	0.73925	TAOK3|ENSG00000135090.14|chr12	ns
SLC35E3|ENSG00000175782.11|chr12	-0.0157108	0.975408	-0.124486	0.726438	SLC35E3|ENSG00000175782.11|chr12	ns
SUDS3|ENSG00000111707.12|chr12	-0.153977	0.552349	-0.117298	0.308671	SUDS3|ENSG00000111707.12|chr12	ns
CIT|ENSG00000122966.17|chr12	-0.0156319	0.973774	-0.0697542	0.743692	CIT|ENSG00000122966.17|chr12	ns
GTF3A|ENSG00000122034.17|chr13	0.319575	0.305175	-0.0949703	0.802765	GTF3A|ENSG00000122034.17|chr13	ns
WASF3|ENSG00000132970.14|chr13	-0.0112927	0.979581	-0.205694	0.0147819	WASF3|ENSG00000132970.14|chr13	ns
CDK8|ENSG00000132964.13|chr13	0.003071	0.9946	-1.1225	0.0363488	CDK8|ENSG00000132964.13|chr13	ns
RNF6|ENSG00000127870.17|chr13	-0.00488146	0.992931	-0.30154	0.370199	RNF6|ENSG00000127870.17|chr13	ns
SHISA2|ENSG00000180730.5|chr13	0.0273916	0.960033	0.47201	0.185252	SHISA2|ENSG00000180730.5|chr13	ns
MTMR6|ENSG00000139505.12|chr13	0.131613	0.712545	-0.278725	0.400139	MTMR6|ENSG00000139505.12|chr13	ns
CENPJ|ENSG00000151849.16|chr13	-0.0418137	0.914504	0.145247	0.472937	CENPJ|ENSG00000151849.16|chr13	ns
SPATA13|ENSG00000182957.16|chr13	0.019451	0.969374	-0.372332	0.12513	SPATA13|ENSG00000182957.16|chr13	ns
MIPEP|ENSG00000027001.10|chr13	-0.0553978	0.844668	-0.0507628	0.864264	MIPEP|ENSG00000027001.10|chr13	ns
SACS|ENSG00000151835.17|chr13	-0.118981	0.746276	-0.132217	0.715145	SACS|ENSG00000151835.17|chr13	ns
FGF9|ENSG00000102678.7|chr13	-0.0188317	0.969889	0.604218	0.0347641	FGF9|ENSG00000102678.7|chr13	ns
MICU2|ENSG00000165487.14|chr13	0.0276769	0.959747	0.263426	0.45362	MICU2|ENSG00000165487.14|chr13	ns
MRPL57|ENSG00000173141.5|chr13	-0.163715	0.581263	-0.200011	0.460315	MRPL57|ENSG00000173141.5|chr13	ns
MTIF3|ENSG00000122033.15|chr13	0.02309	0.956468	-0.164298	0.458008	MTIF3|ENSG00000122033.15|chr13	ns
SKA3|ENSG00000165480.16|chr13	-0.0577973	0.88686	-0.0313862	0.934038	SKA3|ENSG00000165480.16|chr13	ns
LATS2|ENSG00000150457.9|chr13	-0.452278	0.14726	0.00525517	0.99148	LATS2|ENSG00000150457.9|chr13	ns
XPO4|ENSG00000132953.18|chr13	0.0309089	0.950197	-0.19119	0.441494	XPO4|ENSG00000132953.18|chr13	ns
EEF1AKMT1|ENSG00000150456.11|chr13	-0.00868327	0.98125	0.168342	0.604805	EEF1AKMT1|ENSG00000150456.11|chr13	ns
GJA3|ENSG00000121743.4|chr13	-0.0160476	0.969392	-0.0452247	0.850987	GJA3|ENSG00000121743.4|chr13	ns
ZMYM2|ENSG00000121741.17|chr13	0.133204	0.692443	-0.172106	0.482178	ZMYM2|ENSG00000121741.17|chr13	ns
PSPC1|ENSG00000121390.19|chr13	0.128144	0.700897	-0.120962	0.72911	PSPC1|ENSG00000121390.19|chr13	ns
MPHOSPH8|ENSG00000196199.14|chr13	-0.0833838	0.831059	0.17069	0.627178	MPHOSPH8|ENSG00000196199.14|chr13	ns
ZNF268|ENSG00000090612.22|chr12	0.44306	0.136493	-0.072785	0.850987	ZNF268|ENSG00000090612.22|chr12	ns
ZNF10|ENSG00000256223.6|chr12	0.0701604	0.791465	-0.116955	0.221086	ZNF10|ENSG00000256223.6|chr12	ns
ZNF891|ENSG00000214029.6|chr12	0.0408448	0.93165	-0.25557	0.237247	ZNF891|ENSG00000214029.6|chr12	ns
ZNF140|ENSG00000196387.10|chr12	0.223423	0.486	-0.30992	0.137169	ZNF140|ENSG00000196387.10|chr12	ns
ZNF84|ENSG00000198040.11|chr12	-0.124346	0.709949	-0.0757324	0.702804	ZNF84|ENSG00000198040.11|chr12	ns
ZNF26|ENSG00000198393.8|chr12	0.266332	0.412914	-0.336394	0.308333	ZNF26|ENSG00000198393.8|chr12	ns
SAP18|ENSG00000150459.13|chr13	-0.0575447	0.89751	-0.0253056	0.924952	SAP18|ENSG00000150459.13|chr13	ns
ZNF605|ENSG00000196458.11|chr12	0.0195966	0.968779	-0.115651	0.643696	ZNF605|ENSG00000196458.11|chr12	ns
LNX2|ENSG00000139517.9|chr13	-0.00717252	0.989638	-0.214068	0.349221	LNX2|ENSG00000139517.9|chr13	ns
CDX2|ENSG00000165556.10|chr13	0.10233	0.768726	-0.0717391	0.849857	CDX2|ENSG00000165556.10|chr13	ns
WBP4|ENSG00000120688.9|chr13	-0.0127468	0.976759	-0.0340417	0.927685	WBP4|ENSG00000120688.9|chr13	ns
ELF1|ENSG00000120690.16|chr13	0.433143	0.195216	0.071128	0.834699	ELF1|ENSG00000120690.16|chr13	ns
SLC25A15|ENSG00000102743.15|chr13	-0.0311462	0.956421	-0.441148	0.239701	SLC25A15|ENSG00000102743.15|chr13	ns
MRPS31|ENSG00000102738.8|chr13	-0.0174001	0.970097	0.0915476	0.79806	MRPS31|ENSG00000102738.8|chr13	ns
COG6|ENSG00000133103.17|chr13	-0.0927744	0.753058	0.0367367	0.920846	COG6|ENSG00000133103.17|chr13	ns
LHFPL6|ENSG00000183722.9|chr13	0.222524	0.503334	0.507214	0.106624	LHFPL6|ENSG00000183722.9|chr13	ns
PROSER1|ENSG00000120685.20|chr13	0.185505	0.553942	-0.449877	0.123028	PROSER1|ENSG00000120685.20|chr13	ns
UFM1|ENSG00000120686.12|chr13	0.517001	0.0096578	0.104181	0.750144	UFM1|ENSG00000120686.12|chr13	ns
SUPT20H|ENSG00000102710.21|chr13	-0.0268159	0.960033	-0.13313	0.66737	SUPT20H|ENSG00000102710.21|chr13	ns
ALG5|ENSG00000120697.10|chr13	0.262791	0.354395	0.127938	0.680628	ALG5|ENSG00000120697.10|chr13	ns
SMAD9|ENSG00000120693.14|chr13	0.180043	0.493232	0.24567	0.298139	SMAD9|ENSG00000120693.14|chr13	ns
RFXAP|ENSG00000133111.4|chr13	-0.00179666	0.994914	-0.163788	0.562582	RFXAP|ENSG00000133111.4|chr13	ns
SERTM1|ENSG00000180440.4|chr13	-0.169939	0.485647	-0.233908	0.321304	SERTM1|ENSG00000180440.4|chr13	ns
POLR1D|ENSG00000186184.20|chr13	-0.0806133	0.83429	-0.616646	0.00542795	POLR1D|ENSG00000186184.20|chr13	ns
SPART|ENSG00000133104.14|chr13	-0.102517	0.786502	-0.0455991	0.899529	SPART|ENSG00000133104.14|chr13	ns
RFC3|ENSG00000133119.13|chr13	0.151904	0.640076	-0.108918	0.734495	RFC3|ENSG00000133119.13|chr13	ns
PDS5B|ENSG00000083642.19|chr13	-0.0337728	0.944889	-0.117945	0.552012	PDS5B|ENSG00000083642.19|chr13	ns
N4BP2L2|ENSG00000244754.9|chr13	0.207327	0.532324	0.0209454	0.959749	N4BP2L2|ENSG00000244754.9|chr13	ns
BRCA2|ENSG00000139618.18|chr13	0.0582645	0.882089	-0.085399	0.141827	BRCA2|ENSG00000139618.18|chr13	ns
B3GLCT|ENSG00000187676.8|chr13	-0.0631412	0.849744	-0.0971368	0.551408	B3GLCT|ENSG00000187676.8|chr13	ns
HSPH1|ENSG00000120694.20|chr13	-0.272796	0.272263	-0.358891	0.209913	HSPH1|ENSG00000120694.20|chr13	ns
USPL1|ENSG00000132952.12|chr13	-0.145637	0.642863	-0.0205592	0.941581	USPL1|ENSG00000132952.12|chr13	ns
HMGB1|ENSG00000189403.15|chr13	-0.178825	0.500591	-0.194244	0.397218	HMGB1|ENSG00000189403.15|chr13	ns
UBE2L5|ENSG00000236444.5|chr13	-0.364455	0.194676	-0.225764	0.397218	UBE2L5|ENSG00000236444.5|chr13	ns
KATNAL1|ENSG00000102781.14|chr13	-0.128183	0.679062	-0.149247	0.0162091	KATNAL1|ENSG00000102781.14|chr13	ns
SLC46A3|ENSG00000139508.15|chr13	-0.101752	0.706819	-0.0981455	0.282126	SLC46A3|ENSG00000139508.15|chr13	ns
POMP|ENSG00000132963.9|chr13	-0.239466	0.321504	-0.240216	0.175951	POMP|ENSG00000132963.9|chr13	ns
PAN3|ENSG00000152520.14|chr13	0.174325	0.609696	-0.120613	0.647519	PAN3|ENSG00000152520.14|chr13	ns
NBEA|ENSG00000172915.20|chr13	0.00193298	0.994843	-0.0984742	0.180355	NBEA|ENSG00000172915.20|chr13	ns
CHFR|ENSG00000072609.18|chr12	0.0311703	0.939417	0.0380193	0.904722	CHFR|ENSG00000072609.18|chr12	ns
GOLGA3|ENSG00000090615.16|chr12	0.0514066	0.914504	0.0213132	0.959749	GOLGA3|ENSG00000090615.16|chr12	ns
ANKLE2|ENSG00000176915.15|chr12	-0.260443	0.405858	0.0162786	0.96981	ANKLE2|ENSG00000176915.15|chr12	ns
KNTC1|ENSG00000184445.12|chr12	-0.0278081	0.944889	-0.107849	0.0771433	KNTC1|ENSG00000184445.12|chr12	ns
RSRC2|ENSG00000111011.18|chr12	0.239153	0.336782	0.627416	0.00149497	RSRC2|ENSG00000111011.18|chr12	ns
CLIP1|ENSG00000130779.22|chr12	0.0211756	0.969374	-0.213312	0.500457	CLIP1|ENSG00000130779.22|chr12	ns
VPS33A|ENSG00000139719.11|chr12	0.0307037	0.956421	-0.0958524	0.780236	VPS33A|ENSG00000139719.11|chr12	ns
DIABLO|ENSG00000184047.20|chr12	0.0475603	0.920729	0.162946	0.548898	DIABLO|ENSG00000184047.20|chr12	ns
MLXIP|ENSG00000175727.14|chr12	-0.232072	0.482744	-0.477588	0.198695	MLXIP|ENSG00000175727.14|chr12	ns
PSMD9|ENSG00000110801.14|chr12	0.119782	0.74715	0.249724	0.354773	PSMD9|ENSG00000110801.14|chr12	ns
SETD1B|ENSG00000139718.12|chr12	-0.182391	0.521834	-0.323184	0.293986	SETD1B|ENSG00000139718.12|chr12	ns
TMEM120B|ENSG00000188735.13|chr12	-0.0412432	0.923745	-0.186633	0.543184	TMEM120B|ENSG00000188735.13|chr12	ns
KDM2B|ENSG00000089094.20|chr12	-0.0180291	0.972485	-0.495806	0.156992	KDM2B|ENSG00000089094.20|chr12	ns
RNF34|ENSG00000170633.17|chr12	-0.0425067	0.929977	-0.160289	0.643112	RNF34|ENSG00000170633.17|chr12	ns
ANAPC5|ENSG00000089053.13|chr12	-0.12974	0.705869	-0.201248	0.501961	ANAPC5|ENSG00000089053.13|chr12	ns
CAMKK2|ENSG00000110931.19|chr12	0.118365	0.742635	-0.301552	0.368949	CAMKK2|ENSG00000110931.19|chr12	ns
DENR|ENSG00000139726.11|chr12	-0.0954038	0.786915	-0.696671	0.00355266	DENR|ENSG00000139726.11|chr12	ns
C12orf43|ENSG00000157895.11|chr12	0.0669764	0.879228	-0.0154205	0.96554	C12orf43|ENSG00000157895.11|chr12	ns
UNC119B|ENSG00000175970.11|chr12	-0.158921	0.641728	-0.171711	0.612805	UNC119B|ENSG00000175970.11|chr12	ns
MLEC|ENSG00000110917.8|chr12	0.186197	0.374063	0.0603297	0.800279	MLEC|ENSG00000110917.8|chr12	ns
POP5|ENSG00000167272.11|chr12	0.0441943	0.924439	0.0527645	0.892918	POP5|ENSG00000167272.11|chr12	ns
RNF10|ENSG00000022840.17|chr12	-0.142252	0.689678	-0.484581	0.14611	RNF10|ENSG00000022840.17|chr12	ns
COQ5|ENSG00000110871.15|chr12	0.103297	0.757813	-0.0128689	0.973774	COQ5|ENSG00000110871.15|chr12	ns
SRSF9|ENSG00000111786.9|chr12	-0.287212	0.0568026	-0.500213	3.78e-05	SRSF9|ENSG00000111786.9|chr12	ns
GATC|ENSG00000257218.6|chr12	-0.220497	0.371721	-0.36354	0.167106	GATC|ENSG00000257218.6|chr12	ns
TRIAP1|ENSG00000170855.4|chr12	-0.213389	0.233699	-0.171062	0.254527	TRIAP1|ENSG00000170855.4|chr12	ns
COX6A1|ENSG00000111775.3|chr12	-0.190628	0.46332	0.0925801	0.682362	COX6A1|ENSG00000111775.3|chr12	ns
PXN|ENSG00000089159.17|chr12	-0.310088	0.329596	-0.115621	0.742923	PXN|ENSG00000089159.17|chr12	ns
RPLP0|ENSG00000089157.16|chr12	0.201748	0.409509	0.109255	0.521218	RPLP0|ENSG00000089157.16|chr12	ns
GCN1|ENSG00000089154.11|chr12	-0.15613	0.641624	0.0963988	0.797511	GCN1|ENSG00000089154.11|chr12	ns
RAB35|ENSG00000111737.12|chr12	-0.095539	0.802626	-0.21302	0.484797	RAB35|ENSG00000111737.12|chr12	ns
SPPL3|ENSG00000157837.16|chr12	-0.166228	0.608586	-0.594128	0.0279642	SPPL3|ENSG00000157837.16|chr12	ns
VPS37B|ENSG00000139722.7|chr12	0.0226063	0.961783	-0.788003	0.0785473	VPS37B|ENSG00000139722.7|chr12	ns
OGFOD2|ENSG00000111325.16|chr12	-0.157723	0.589858	0.12746	0.709089	OGFOD2|ENSG00000111325.16|chr12	ns
ARL6IP4|ENSG00000182196.14|chr12	0.119316	0.720465	0.13787	0.701015	ARL6IP4|ENSG00000182196.14|chr12	ns
PGAM5|ENSG00000247077.7|chr12	-0.178015	0.591145	-0.339718	0.262782	PGAM5|ENSG00000247077.7|chr12	ns
PXMP2|ENSG00000176894.10|chr12	0.0746222	0.826485	-0.237311	0.496398	PXMP2|ENSG00000176894.10|chr12	ns
POLE|ENSG00000177084.19|chr12	0.0949017	0.795914	0.281322	0.252715	POLE|ENSG00000177084.19|chr12	ns
FBRSL1|ENSG00000112787.14|chr12	-0.246631	0.414245	-0.588837	0.0431022	FBRSL1|ENSG00000112787.14|chr12	ns
EP400|ENSG00000183495.15|chr12	-0.123738	0.699972	-0.191068	0.371238	EP400|ENSG00000183495.15|chr12	ns
PUS1|ENSG00000177192.14|chr12	0.0548043	0.887655	0.0239791	0.936471	PUS1|ENSG00000177192.14|chr12	ns
ULK1|ENSG00000177169.10|chr12	-0.0938604	0.807817	-0.0353296	0.930171	ULK1|ENSG00000177169.10|chr12	ns
SFSWAP|ENSG00000061936.10|chr12	0.143161	0.689398	-0.119925	0.727647	SFSWAP|ENSG00000061936.10|chr12	ns
RAN|ENSG00000132341.12|chr12	-0.0796293	0.646746	0.0717875	0.494557	RAN|ENSG00000132341.12|chr12	ns
SLC15A4|ENSG00000139370.12|chr12	-0.126193	0.720414	-0.0052	0.990233	SLC15A4|ENSG00000139370.12|chr12	ns
AACS|ENSG00000081760.17|chr12	0.067872	0.749378	-0.0103197	0.961234	AACS|ENSG00000081760.17|chr12	ns
DHX37|ENSG00000150990.9|chr12	-0.112481	0.742635	0.172749	0.629339	DHX37|ENSG00000150990.9|chr12	ns
SCARB1|ENSG00000073060.17|chr12	-0.204498	0.523157	-0.130206	0.711096	SCARB1|ENSG00000073060.17|chr12	ns
NCOR2|ENSG00000196498.14|chr12	-0.0488618	0.905319	-1.00341	0.0679768	NCOR2|ENSG00000196498.14|chr12	ns
ZNF664|ENSG00000179195.16|chr12	-0.181558	0.527121	-0.40638	0.22543	ZNF664|ENSG00000179195.16|chr12	ns
ATP6V0A2|ENSG00000185344.15|chr12	0.0289814	0.95837	-0.353122	0.297399	ATP6V0A2|ENSG00000185344.15|chr12	ns
TCTN2|ENSG00000168778.13|chr12	-0.0752905	0.794794	0.232633	0.50092	TCTN2|ENSG00000168778.13|chr12	ns
GTF2H3|ENSG00000111358.14|chr12	0.443391	0.0462385	0.156075	0.616799	GTF2H3|ENSG00000111358.14|chr12	ns
EIF2B1|ENSG00000111361.13|chr12	0.0763047	0.850074	0.137513	0.694491	EIF2B1|ENSG00000111361.13|chr12	ns
DDX55|ENSG00000111364.16|chr12	0.164985	0.633245	0.0227607	0.956298	DDX55|ENSG00000111364.16|chr12	ns
TMED2|ENSG00000086598.11|chr12	0.378632	0.118627	-0.23192	0.378635	TMED2|ENSG00000086598.11|chr12	ns
RILPL1|ENSG00000188026.13|chr12	-0.227316	0.254753	-0.632772	0.111785	RILPL1|ENSG00000188026.13|chr12	ns
SNRNP35|ENSG00000184209.15|chr12	-0.00480962	0.991822	-0.0312754	0.937384	SNRNP35|ENSG00000184209.15|chr12	ns
RILPL2|ENSG00000150977.11|chr12	0.0584312	0.879004	-0.502971	0.173185	RILPL2|ENSG00000150977.11|chr12	ns
KMT5A|ENSG00000183955.14|chr12	-0.0769337	0.850568	-1.15287	0.00588026	KMT5A|ENSG00000183955.14|chr12	ns
SBNO1|ENSG00000139697.14|chr12	-0.72169	0.00188934	-0.533531	0.147202	SBNO1|ENSG00000139697.14|chr12	ns
CDK2AP1|ENSG00000111328.7|chr12	-0.2021	0.46917	-0.951641	0.00021035	CDK2AP1|ENSG00000111328.7|chr12	ns
MTRFR|ENSG00000130921.9|chr12	0.0887009	0.821117	0.35871	0.179537	MTRFR|ENSG00000130921.9|chr12	ns
MPHOSPH9|ENSG00000051825.15|chr12	0.0244362	0.963668	0.101014	0.782431	MPHOSPH9|ENSG00000051825.15|chr12	ns
PRKAB1|ENSG00000111725.11|chr12	0.494246	0.0513345	0.656137	0.0624858	PRKAB1|ENSG00000111725.11|chr12	ns
TBRG1|ENSG00000154144.13|chr11	0.0459079	0.917169	0.123735	0.688209	TBRG1|ENSG00000154144.13|chr11	ns
NUP107|ENSG00000111581.10|chr12	0.0911544	0.81211	0.165357	0.643239	NUP107|ENSG00000111581.10|chr12	ns
DYRK2|ENSG00000127334.11|chr12	-0.089101	0.778877	-0.186849	0.507776	DYRK2|ENSG00000127334.11|chr12	ns
BHLHE41|ENSG00000123095.6|chr12	-0.0112346	0.983524	-0.240653	0.479173	BHLHE41|ENSG00000123095.6|chr12	ns
RASSF8|ENSG00000123094.16|chr12	0.00337725	0.994305	-0.0381961	0.913348	RASSF8|ENSG00000123094.16|chr12	ns
KRAS|ENSG00000133703.14|chr12	-0.319949	0.156003	-0.566892	0.0587138	KRAS|ENSG00000133703.14|chr12	ns
ETFRF1|ENSG00000205707.11|chr12	-0.00506164	0.991822	-0.161188	0.594087	ETFRF1|ENSG00000205707.11|chr12	ns
BCAT1|ENSG00000060982.15|chr12	0.423195	0.0048156	0.273142	0.302239	BCAT1|ENSG00000060982.15|chr12	ns
ETNK1|ENSG00000139163.16|chr12	0.00612069	0.991829	-0.244426	0.412851	ETNK1|ENSG00000139163.16|chr12	ns
C2CD5|ENSG00000111731.13|chr12	-0.328087	0.299405	-0.0534113	0.86998	C2CD5|ENSG00000111731.13|chr12	ns
CMAS|ENSG00000111726.13|chr12	-0.18727	0.57597	-0.794651	0.0301926	CMAS|ENSG00000111726.13|chr12	ns
KCNJ8|ENSG00000121361.5|chr12	0.043669	0.904394	-2.11459	0.0091892	KCNJ8|ENSG00000121361.5|chr12	ns
LDHB|ENSG00000111716.14|chr12	-0.28788	0.0385213	-0.0192965	0.912594	LDHB|ENSG00000111716.14|chr12	ns
GOLT1B|ENSG00000111711.10|chr12	0.419732	0.101713	0.0349077	0.931221	GOLT1B|ENSG00000111711.10|chr12	ns
RECQL|ENSG00000004700.16|chr12	-0.0255003	0.961401	-0.0935355	0.750251	RECQL|ENSG00000004700.16|chr12	ns
PYROXD1|ENSG00000121350.16|chr12	0.924989	0.00558291	-0.035838	0.752585	PYROXD1|ENSG00000121350.16|chr12	ns
ITPR2|ENSG00000123104.12|chr12	-0.0771865	0.803313	-0.00147181	0.993271	ITPR2|ENSG00000123104.12|chr12	ns
AEBP2|ENSG00000139154.16|chr12	0.0586701	0.898165	0.116832	0.745532	AEBP2|ENSG00000139154.16|chr12	ns
DERA|ENSG00000023697.13|chr12	-0.0307661	0.956421	-0.151331	0.661951	DERA|ENSG00000023697.13|chr12	ns
STRAP|ENSG00000023734.11|chr12	0.0742553	0.830795	-0.35442	0.12614	STRAP|ENSG00000023734.11|chr12	ns
EPS8|ENSG00000151491.14|chr12	-0.108073	0.739038	-9.66e-05	0.998921	EPS8|ENSG00000151491.14|chr12	ns
WBP11|ENSG00000084463.8|chr12	-0.183129	0.553942	-0.329381	0.225853	WBP11|ENSG00000084463.8|chr12	ns
ATF7IP|ENSG00000171681.13|chr12	-0.174554	0.582263	-0.0311488	0.755943	ATF7IP|ENSG00000171681.13|chr12	ns
FAM234B|ENSG00000084444.14|chr12	0.121759	0.641728	0.200348	0.499273	FAM234B|ENSG00000084444.14|chr12	ns
HEBP1|ENSG00000013583.10|chr12	0.207853	0.522656	0.406614	0.23785	HEBP1|ENSG00000013583.10|chr12	ns
GPRC5A|ENSG00000013588.9|chr12	-0.082809	0.819591	-0.0140224	0.885031	GPRC5A|ENSG00000013588.9|chr12	ns
DDX47|ENSG00000213782.7|chr12	-0.139631	0.677574	-0.372916	0.151232	DDX47|ENSG00000213782.7|chr12	ns
CREBL2|ENSG00000111269.3|chr12	-0.011195	0.982623	-0.523317	0.114751	CREBL2|ENSG00000111269.3|chr12	ns
[truncated: 6,627 more rows]
